# Supplementary material for: Construction of High-Quality Rice Ribosome Footprint Library
Source: Front Plant Sci. 2020 Sep 4;11:572237. doi: 10.3389/fpls.2020.572237 (PMC7500414; doi:10.3389/fpls.2020.572237)
Supplement: Supplementary Table S1 — Complete lists of gene ontology (GO) terms for the genes that are expressed discordantly at transcription and translation levels in seedling shoots of “Nipponbare” (NB) under salt stress. [file Table_1.xlsx]

## Sheet: Group I
SUPPLEMENTARY TABLE S1. Complete lists of gene ontology (GO) terms for the genes that are expressed discordantly at transcription and translation levels in seedling shoots of "Nipponbare" (NB) under salt stress.
Notes: GO terms for the genes that are expressed discordantly at transcription and translation levels in seedling shoots of NB under salt stress are listed on separate sheets: "Group I", "Group II", "Group III", "Group IV", "Group V" and "Group VI".
Group I: genes transcriptionally down-regulated but translationally up-regulated; Group II: genes only translationally up-regulated; Group III: genes only transcriptionally down-regulated; Group IV: genes only transcriptionally up-regulated; Group V: genes only translationally down-regulated; Group VI: genes transcriptionally up-regulated but translationally down-regulated.
The term types of "P" “F” “C” represent "Biological Process", "Molecular Function" and "Cellular Component", respectively.
GO_acc	term_type	Term	queryitem	querytotal	bgitem	bgtotal	pvalue	FDR	entries
GO:0043687	P	post-translational protein modification	5	12	1815	24075	0.0012	0.02	// LOC_Os05g41800 // LOC_Os07g35730 // LOC_Os07g44360 // LOC_Os09g29540 // LOC_Os09g18159
GO:0006464	P	protein modification process	5	12	1929	24075	0.0016	0.02	// LOC_Os05g41800 // LOC_Os07g35730 // LOC_Os07g44360 // LOC_Os09g29540 // LOC_Os09g18159
GO:0043412	P	macromolecule modification	5	12	1979	24075	0.0018	0.02	// LOC_Os05g41800 // LOC_Os07g35730 // LOC_Os07g44360 // LOC_Os09g29540 // LOC_Os09g18159
GO:0044267	P	cellular protein metabolic process	5	12	2877	24075	0.0094	0.077	// LOC_Os05g41800 // LOC_Os07g35730 // LOC_Os07g44360 // LOC_Os09g29540 // LOC_Os09g18159
GO:0019538	P	protein metabolic process	6	12	4333	24075	0.012	0.077	// LOC_Os04g03850 // LOC_Os09g29540 // LOC_Os07g35730 // LOC_Os07g44360 // LOC_Os05g41800 // LOC_Os09g18159
GO:0044238	P	primary metabolic process	9	12	11969	24075	0.07	0.39	// LOC_Os05g13300 // LOC_Os07g12900 // LOC_Os04g03850 // LOC_Os06g03900 // LOC_Os09g29540 // LOC_Os07g35730 // LOC_Os07g44360 // LOC_Os05g41800 // LOC_Os09g18159
GO:0008152	P	metabolic process	10	12	14398	24075	0.081	0.39	// LOC_Os05g13300 // LOC_Os07g12900 // LOC_Os04g03850 // LOC_Os06g03900 // LOC_Os09g29540 // LOC_Os07g35730 // LOC_Os07g44360 // LOC_Os05g41800 // LOC_Os01g15830 // LOC_Os09g18159
GO:0009987	P	cellular process	8	12	12839	24075	0.26	0.98	// LOC_Os03g63240 // LOC_Os07g12900 // LOC_Os05g13300 // LOC_Os09g29540 // LOC_Os07g35730 // LOC_Os07g44360 // LOC_Os05g41800 // LOC_Os09g18159
GO:0044237	P	cellular metabolic process	7	12	10696	24075	0.25	0.98	// LOC_Os05g13300 // LOC_Os07g12900 // LOC_Os09g29540 // LOC_Os07g35730 // LOC_Os07g44360 // LOC_Os05g41800 // LOC_Os09g18159
GO:0044260	P	cellular macromolecule metabolic process	5	12	9350	24075	0.53	1	// LOC_Os05g41800 // LOC_Os07g35730 // LOC_Os07g44360 // LOC_Os09g29540 // LOC_Os09g18159
GO:0043170	P	macromolecule metabolic process	6	12	10433	24075	0.43	1	// LOC_Os04g03850 // LOC_Os09g29540 // LOC_Os07g35730 // LOC_Os07g44360 // LOC_Os05g41800 // LOC_Os09g18159
GO:0001883	F	purine nucleoside binding	7	12	3247	24075	0.00035	0.002	// LOC_Os03g63240 // LOC_Os07g12900 // LOC_Os05g13300 // LOC_Os09g29540 // LOC_Os07g35730 // LOC_Os07g44360 // LOC_Os09g18159
GO:0001882	F	nucleoside binding	7	12	3257	24075	0.00035	0.002	// LOC_Os03g63240 // LOC_Os07g12900 // LOC_Os05g13300 // LOC_Os09g29540 // LOC_Os07g35730 // LOC_Os07g44360 // LOC_Os09g18159
GO:0005524	F	ATP binding	7	12	3085	24075	0.00025	0.002	// LOC_Os03g63240 // LOC_Os07g12900 // LOC_Os05g13300 // LOC_Os09g29540 // LOC_Os07g35730 // LOC_Os07g44360 // LOC_Os09g18159
GO:0030554	F	adenyl nucleotide binding	7	12	3247	24075	0.00035	0.002	// LOC_Os03g63240 // LOC_Os07g12900 // LOC_Os05g13300 // LOC_Os09g29540 // LOC_Os07g35730 // LOC_Os07g44360 // LOC_Os09g18159
GO:0032559	F	adenyl ribonucleotide binding	7	12	3087	24075	0.00025	0.002	// LOC_Os03g63240 // LOC_Os07g12900 // LOC_Os05g13300 // LOC_Os09g29540 // LOC_Os07g35730 // LOC_Os07g44360 // LOC_Os09g18159
GO:0032555	F	purine ribonucleotide binding	7	12	3292	24075	0.00038	0.002	// LOC_Os03g63240 // LOC_Os07g12900 // LOC_Os05g13300 // LOC_Os09g29540 // LOC_Os07g35730 // LOC_Os07g44360 // LOC_Os09g18159
GO:0032553	F	ribonucleotide binding	7	12	3292	24075	0.00038	0.002	// LOC_Os03g63240 // LOC_Os07g12900 // LOC_Os05g13300 // LOC_Os09g29540 // LOC_Os07g35730 // LOC_Os07g44360 // LOC_Os09g18159
GO:0017076	F	purine nucleotide binding	7	12	3456	24075	0.00051	0.0024	// LOC_Os03g63240 // LOC_Os07g12900 // LOC_Os05g13300 // LOC_Os09g29540 // LOC_Os07g35730 // LOC_Os07g44360 // LOC_Os09g18159
GO:0000166	F	nucleotide binding	7	12	3874	24075	0.001	0.0043	// LOC_Os03g63240 // LOC_Os07g12900 // LOC_Os05g13300 // LOC_Os09g29540 // LOC_Os07g35730 // LOC_Os07g44360 // LOC_Os09g18159
GO:0003824	F	catalytic activity	10	12	12724	24075	0.031	0.11	// LOC_Os05g13300 // LOC_Os07g12900 // LOC_Os04g03850 // LOC_Os06g03900 // LOC_Os09g29540 // LOC_Os07g35730 // LOC_Os07g44360 // LOC_Os05g41800 // LOC_Os01g15830 // LOC_Os09g18159
GO:0016740	F	transferase activity	5	12	6190	24075	0.17	0.58	// LOC_Os05g41800 // LOC_Os07g35730 // LOC_Os07g44360 // LOC_Os09g29540 // LOC_Os09g18159
GO:0005488	F	binding	9	12	16823	24075	0.49	1	// LOC_Os03g63240 // LOC_Os07g12900 // LOC_Os05g13300 // LOC_Os07g44360 // LOC_Os09g29540 // LOC_Os07g35730 // LOC_Os09g26050 // LOC_Os01g15830 // LOC_Os09g18159

## Sheet: Group II
SUPPLEMENTARY TABLE S1. Complete lists of gene ontology (GO) terms for the genes that are expressed discordantly at transcription and translation levels in seedling shoots of "Nipponbare" (NB) under salt stress.
Notes: GO terms for the genes that are expressed discordantly at transcription and translation levels in seedling shoots of NB under salt stress are listed on separate sheets: "Group I", "Group II", "Group III", "Group IV", "Group V" and "Group VI".
Group I: genes transcriptionally down-regulated but translationally up-regulated; Group II: genes only translationally up-regulated; Group III: genes only transcriptionally down-regulated; Group IV: genes only transcriptionally up-regulated; Group V: genes only translationally down-regulated; Group VI: genes transcriptionally up-regulated but translationally down-regulated.
The term types of "P" “F” “C” represent "Biological Process", "Molecular Function" and "Cellular Component", respectively.
GO_acc	term_type	Term	queryitem	querytotal	bgitem	bgtotal	pvalue	FDR	entries
GO:0016265	P	death	29	537	544	24075	2.8e-05	0.0038	// LOC_Os10g04060 // LOC_Os11g35580 // LOC_Os08g28540 // LOC_Os07g09900 // LOC_Os12g30720 // LOC_Os05g12770 // LOC_Os03g36920 // LOC_Os02g27500 // LOC_Os11g47447 // LOC_Os11g13410 // LOC_Os11g45970 // LOC_Os11g45620 // LOC_Os12g31200 // LOC_Os02g10350 // LOC_Os01g16370 // LOC_Os04g30690 // LOC_Os08g28470 // LOC_Os07g02660 // LOC_Os06g20050 // LOC_Os08g15880 // LOC_Os09g14410 // LOC_Os04g52890 // …
GO:0012501	P	programmed cell death	28	537	532	24075	4.7e-05	0.0038	// LOC_Os10g04060 // LOC_Os11g35580 // LOC_Os08g28540 // LOC_Os07g09900 // LOC_Os12g30720 // LOC_Os05g12770 // LOC_Os03g36920 // LOC_Os02g27500 // LOC_Os11g47447 // LOC_Os11g13410 // LOC_Os11g45970 // LOC_Os11g45620 // LOC_Os12g31200 // LOC_Os01g16370 // LOC_Os04g30690 // LOC_Os08g28470 // LOC_Os07g02660 // LOC_Os06g20050 // LOC_Os08g15880 // LOC_Os09g14410 // LOC_Os04g52890 // LOC_Os04g30610 // …
GO:0043412	P	macromolecule modification	72	537	1979	24075	4.1e-05	0.0038	// LOC_Os05g38010 // LOC_Os09g20740 // LOC_Os07g31250 // LOC_Os10g02720 // LOC_Os12g16480 // LOC_Os09g18530 // LOC_Os04g12600 // LOC_Os04g41250 // LOC_Os01g65590 // LOC_Os02g10100 // LOC_Os08g24630 // LOC_Os06g37750 // LOC_Os11g13820 // LOC_Os11g25860 // LOC_Os04g54190 // LOC_Os03g37120 // LOC_Os09g29520 // LOC_Os06g41300 // LOC_Os01g03190 // LOC_Os05g17604 // LOC_Os11g36140 // LOC_Os06g41560 // …
GO:0008219	P	cell death	29	537	544	24075	2.8e-05	0.0038	// LOC_Os10g04060 // LOC_Os11g35580 // LOC_Os08g28540 // LOC_Os07g09900 // LOC_Os12g30720 // LOC_Os05g12770 // LOC_Os03g36920 // LOC_Os02g27500 // LOC_Os11g47447 // LOC_Os11g13410 // LOC_Os11g45970 // LOC_Os11g45620 // LOC_Os12g31200 // LOC_Os02g10350 // LOC_Os01g16370 // LOC_Os04g30690 // LOC_Os08g28470 // LOC_Os07g02660 // LOC_Os06g20050 // LOC_Os08g15880 // LOC_Os09g14410 // LOC_Os04g52890 // …
GO:0006915	P	apoptosis	28	537	532	24075	4.7e-05	0.0038	// LOC_Os10g04060 // LOC_Os11g35580 // LOC_Os08g28540 // LOC_Os07g09900 // LOC_Os12g30720 // LOC_Os05g12770 // LOC_Os03g36920 // LOC_Os02g27500 // LOC_Os11g47447 // LOC_Os11g13410 // LOC_Os11g45970 // LOC_Os11g45620 // LOC_Os12g31200 // LOC_Os01g16370 // LOC_Os04g30690 // LOC_Os08g28470 // LOC_Os07g02660 // LOC_Os06g20050 // LOC_Os08g15880 // LOC_Os09g14410 // LOC_Os04g52890 // LOC_Os04g30610 // …
GO:0006464	P	protein modification process	71	537	1929	24075	3.2e-05	0.0038	// LOC_Os06g29340 // LOC_Os09g20740 // LOC_Os07g31250 // LOC_Os10g02720 // LOC_Os12g16480 // LOC_Os09g18530 // LOC_Os04g12600 // LOC_Os04g41250 // LOC_Os01g65590 // LOC_Os02g10100 // LOC_Os08g24630 // LOC_Os06g37750 // LOC_Os11g13820 // LOC_Os11g25860 // LOC_Os04g54190 // LOC_Os03g37120 // LOC_Os09g29520 // LOC_Os06g41300 // LOC_Os01g03190 // LOC_Os05g17604 // LOC_Os11g36140 // LOC_Os06g41560 // …
GO:0006796	P	phosphate metabolic process	68	537	1795	24075	2e-05	0.0038	// LOC_Os06g29340 // LOC_Os09g20740 // LOC_Os07g31250 // LOC_Os10g02720 // LOC_Os09g18530 // LOC_Os04g12600 // LOC_Os09g25100 // LOC_Os02g10100 // LOC_Os08g24630 // LOC_Os06g37750 // LOC_Os01g66630 // LOC_Os11g13820 // LOC_Os11g25860 // LOC_Os04g54190 // LOC_Os01g58740 // LOC_Os03g37120 // LOC_Os09g29520 // LOC_Os04g14570 // LOC_Os05g17604 // LOC_Os06g41560 // LOC_Os03g39150 // LOC_Os08g40990 // …
GO:0006793	P	phosphorus metabolic process	68	537	1795	24075	2e-05	0.0038	// LOC_Os06g29340 // LOC_Os09g20740 // LOC_Os07g31250 // LOC_Os10g02720 // LOC_Os09g18530 // LOC_Os04g12600 // LOC_Os09g25100 // LOC_Os02g10100 // LOC_Os08g24630 // LOC_Os06g37750 // LOC_Os01g66630 // LOC_Os11g13820 // LOC_Os11g25860 // LOC_Os04g54190 // LOC_Os01g58740 // LOC_Os03g37120 // LOC_Os09g29520 // LOC_Os04g14570 // LOC_Os05g17604 // LOC_Os06g41560 // LOC_Os03g39150 // LOC_Os08g40990 // …
GO:0016310	P	phosphorylation	63	537	1695	24075	7.2e-05	0.0051	// LOC_Os06g29340 // LOC_Os07g31250 // LOC_Os10g02720 // LOC_Os09g18530 // LOC_Os04g12600 // LOC_Os09g25100 // LOC_Os02g10100 // LOC_Os08g24630 // LOC_Os06g37750 // LOC_Os01g66630 // LOC_Os11g25860 // LOC_Os04g54190 // LOC_Os03g37120 // LOC_Os09g29520 // LOC_Os04g14570 // LOC_Os05g17604 // LOC_Os06g41560 // LOC_Os03g39150 // LOC_Os08g40990 // LOC_Os01g02410 // LOC_Os09g19390 // LOC_Os01g01110 // …
GO:0043687	P	post-translational protein modification	66	537	1815	24075	8.9e-05	0.0057	// LOC_Os06g29340 // LOC_Os09g20740 // LOC_Os07g31250 // LOC_Os10g02720 // LOC_Os06g41300 // LOC_Os09g18530 // LOC_Os04g12600 // LOC_Os04g41250 // LOC_Os02g10100 // LOC_Os08g24630 // LOC_Os06g37750 // LOC_Os11g13820 // LOC_Os11g25860 // LOC_Os04g54190 // LOC_Os03g37120 // LOC_Os09g29520 // LOC_Os04g14570 // LOC_Os01g03190 // LOC_Os05g17604 // LOC_Os06g41560 // LOC_Os03g39150 // LOC_Os08g40990 // …
GO:0055114	P	oxidation reduction	52	537	1351	24075	0.00014	0.0082	// LOC_Os01g18970 // LOC_Os11g25060 // LOC_Os10g41689 // LOC_Os06g42610 // LOC_Os03g48300 // LOC_Os08g29510 // LOC_Os02g50770 // LOC_Os04g09430 // LOC_Os10g38090 // LOC_Os01g16450 // LOC_Os03g39690 // LOC_Os02g39160 // LOC_Os06g45960 // LOC_Os04g16874 // LOC_Os10g09160 // LOC_Os01g08800 // LOC_Os04g49250 // LOC_Os01g50530 // LOC_Os01g58100 // LOC_Os05g11310 // LOC_Os12g43740 // LOC_Os03g25300 // …
GO:0006468	P	protein amino acid phosphorylation	58	537	1570	24075	0.00016	0.0088	// LOC_Os06g29340 // LOC_Os07g31250 // LOC_Os10g02720 // LOC_Os09g18530 // LOC_Os04g12600 // LOC_Os02g10100 // LOC_Os08g24630 // LOC_Os06g37750 // LOC_Os11g25860 // LOC_Os04g54190 // LOC_Os03g37120 // LOC_Os09g29520 // LOC_Os04g14570 // LOC_Os05g17604 // LOC_Os06g41560 // LOC_Os03g39150 // LOC_Os08g40990 // LOC_Os01g02410 // LOC_Os09g19390 // LOC_Os01g01110 // LOC_Os10g18260 // LOC_Os10g17960 // …
GO:0030001	P	metal ion transport	13	537	214	24075	0.0015	0.076	// LOC_Os03g06080 // LOC_Os03g46454 // LOC_Os09g30446 // LOC_Os07g47350 // LOC_Os03g17310 // LOC_Os10g39210 // LOC_Os09g26900 // LOC_Os01g27170 // LOC_Os01g55200 // LOC_Os05g35050 // LOC_Os03g25610 // LOC_Os11g42790 // LOC_Os06g42030
GO:0006952	P	defense response	21	537	452	24075	0.0018	0.084	// LOC_Os04g30610 // LOC_Os12g31200 // LOC_Os07g08890 // LOC_Os10g04060 // LOC_Os07g11410 // LOC_Os11g35580 // LOC_Os01g16370 // LOC_Os04g30690 // LOC_Os08g28540 // LOC_Os07g09900 // LOC_Os06g30430 // LOC_Os11g13410 // LOC_Os06g20050 // LOC_Os10g04120 // LOC_Os11g45970 // LOC_Os08g15880 // LOC_Os09g14410 // LOC_Os11g45620 // LOC_Os12g30720 // LOC_Os05g12770 // LOC_Os03g36920
GO:0050896	P	response to stimulus	38	537	1026	24075	0.0021	0.092	// LOC_Os01g18970 // LOC_Os10g04060 // LOC_Os11g35580 // LOC_Os08g28540 // LOC_Os02g50770 // LOC_Os02g49040 // LOC_Os01g16450 // LOC_Os12g30720 // LOC_Os05g12770 // LOC_Os03g36920 // LOC_Os12g25350 // LOC_Os02g49790 // LOC_Os11g13410 // LOC_Os09g11190 // LOC_Os03g25300 // LOC_Os11g45970 // LOC_Os11g45620 // LOC_Os04g30690 // LOC_Os07g11410 // LOC_Os01g16370 // LOC_Os02g58720 // LOC_Os12g31200 // …
GO:0044267	P	cellular protein metabolic process	87	537	2877	24075	0.0024	0.097	// LOC_Os02g10100 // LOC_Os04g57880 // LOC_Os04g54190 // LOC_Os03g37120 // LOC_Os04g14570 // LOC_Os06g41560 // LOC_Os03g39150 // LOC_Os01g02410 // LOC_Os09g19390 // LOC_Os10g18260 // LOC_Os04g29990 // LOC_Os07g38250 // LOC_Os05g50970 // LOC_Os04g57890 // LOC_Os02g13960 // LOC_Os05g38010 // LOC_Os01g19130 // LOC_Os06g45910 // LOC_Os09g29510 // LOC_Os04g03530 // LOC_Os09g14580 // LOC_Os07g49220 // …
GO:0006812	P	cation transport	17	537	348	24075	0.003	0.11	// LOC_Os03g06080 // LOC_Os03g46454 // LOC_Os12g23610 // LOC_Os09g30446 // LOC_Os07g47350 // LOC_Os03g17310 // LOC_Os01g34850 // LOC_Os10g39210 // LOC_Os03g14690 // LOC_Os09g26900 // LOC_Os06g45120 // LOC_Os01g27170 // LOC_Os01g55200 // LOC_Os05g35050 // LOC_Os03g25610 // LOC_Os11g42790 // LOC_Os06g42030
GO:0006811	P	ion transport	19	537	408	24075	0.0029	0.11	// LOC_Os03g06080 // LOC_Os03g46454 // LOC_Os12g23610 // LOC_Os09g30446 // LOC_Os07g47350 // LOC_Os03g17310 // LOC_Os01g34850 // LOC_Os10g39210 // LOC_Os03g14690 // LOC_Os09g26900 // LOC_Os03g04360 // LOC_Os06g45120 // LOC_Os01g27170 // LOC_Os01g55200 // LOC_Os05g35050 // LOC_Os03g25610 // LOC_Os11g42790 // LOC_Os05g42250 // LOC_Os06g42030
GO:0006950	P	response to stress	32	537	873	24075	0.0054	0.17	// LOC_Os01g18970 // LOC_Os10g04060 // LOC_Os11g35580 // LOC_Os08g28540 // LOC_Os02g50770 // LOC_Os02g49040 // LOC_Os01g16450 // LOC_Os12g30720 // LOC_Os05g12770 // LOC_Os03g36920 // LOC_Os12g25350 // LOC_Os11g13410 // LOC_Os09g11190 // LOC_Os03g25300 // LOC_Os11g45970 // LOC_Os11g45620 // LOC_Os04g30690 // LOC_Os07g11410 // LOC_Os01g16370 // LOC_Os02g58720 // LOC_Os12g31200 // LOC_Os07g09900 // …
GO:0009056	P	catabolic process	19	537	433	24075	0.0053	0.17	// LOC_Os07g31340 // LOC_Os01g27700 // LOC_Os01g44330 // LOC_Os02g14770 // LOC_Os04g01690 // LOC_Os05g10580 // LOC_Os09g24250 // LOC_Os08g27840 // LOC_Os01g18400 // LOC_Os05g06070 // LOC_Os01g03190 // LOC_Os07g47120 // LOC_Os09g20440 // LOC_Os03g44200 // LOC_Os01g57400 // LOC_Os06g48640 // LOC_Os03g20880 // LOC_Os12g30540 // LOC_Os01g58740
GO:0071554	P	cell wall organization or biogenesis	9	537	148	24075	0.0077	0.24	// LOC_Os01g18400 // LOC_Os03g18860 // LOC_Os06g10910 // LOC_Os11g45730 // LOC_Os03g06040 // LOC_Os02g52630 // LOC_Os07g46190 // LOC_Os01g57400 // LOC_Os01g44340
GO:0015672	P	monovalent inorganic cation transport	9	537	155	24075	0.01	0.3	// LOC_Os12g23610 // LOC_Os09g30446 // LOC_Os07g47350 // LOC_Os03g14690 // LOC_Os06g45120 // LOC_Os01g27170 // LOC_Os01g55200 // LOC_Os11g42790 // LOC_Os06g42030
GO:0044248	P	cellular catabolic process	15	537	337	24075	0.011	0.31	// LOC_Os07g31340 // LOC_Os01g27700 // LOC_Os01g44330 // LOC_Os02g14770 // LOC_Os04g01690 // LOC_Os05g10580 // LOC_Os09g24250 // LOC_Os08g27840 // LOC_Os05g06070 // LOC_Os01g03190 // LOC_Os09g20440 // LOC_Os03g44200 // LOC_Os03g20880 // LOC_Os12g30540 // LOC_Os01g58740
GO:0043413	P	macromolecule glycosylation	5	537	60	24075	0.014	0.32	// LOC_Os01g65590 // LOC_Os04g42760 // LOC_Os03g48610 // LOC_Os12g16480 // LOC_Os04g57890
GO:0009100	P	glycoprotein metabolic process	5	537	60	24075	0.014	0.32	// LOC_Os01g65590 // LOC_Os04g42760 // LOC_Os03g48610 // LOC_Os12g16480 // LOC_Os04g57890
GO:0009101	P	glycoprotein biosynthetic process	5	537	60	24075	0.014	0.32	// LOC_Os01g65590 // LOC_Os04g42760 // LOC_Os03g48610 // LOC_Os12g16480 // LOC_Os04g57890
GO:0006486	P	protein amino acid glycosylation	5	537	60	24075	0.014	0.32	// LOC_Os01g65590 // LOC_Os04g42760 // LOC_Os03g48610 // LOC_Os12g16480 // LOC_Os04g57890
GO:0070085	P	glycosylation	5	537	60	24075	0.014	0.32	// LOC_Os01g65590 // LOC_Os04g42760 // LOC_Os03g48610 // LOC_Os12g16480 // LOC_Os04g57890
GO:0065007	P	biological regulation	63	537	2125	24075	0.014	0.32	// LOC_Os11g43550 // LOC_Os05g28530 // LOC_Os07g08140 // LOC_Os12g04230 // LOC_Os07g02060 // LOC_Os04g54900 // LOC_Os07g27330 // LOC_Os05g25960 // LOC_Os03g19900 // LOC_Os01g10370 // LOC_Os01g60020 // LOC_Os12g40090 // LOC_Os03g29614 // LOC_Os10g42850 // LOC_Os04g38770 // LOC_Os03g21710 // LOC_Os06g06750 // LOC_Os03g47200 // LOC_Os04g32300 // LOC_Os01g60490 // LOC_Os08g35670 // LOC_Os05g38950 // …
GO:0009889	P	regulation of biosynthetic process	48	537	1564	24075	0.018	0.35	// LOC_Os02g08500 // LOC_Os07g08140 // LOC_Os12g04230 // LOC_Os07g02060 // LOC_Os07g27330 // LOC_Os05g25960 // LOC_Os03g19900 // LOC_Os01g10370 // LOC_Os01g60020 // LOC_Os12g40090 // LOC_Os03g29614 // LOC_Os10g42850 // LOC_Os04g38770 // LOC_Os03g21710 // LOC_Os06g06750 // LOC_Os03g47200 // LOC_Os08g35670 // LOC_Os04g54900 // LOC_Os02g15760 // LOC_Os03g51690 // LOC_Os11g31360 // LOC_Os02g51799 // …
GO:0050794	P	regulation of cellular process	58	537	1955	24075	0.018	0.35	// LOC_Os11g43550 // LOC_Os05g28530 // LOC_Os07g08140 // LOC_Os12g04230 // LOC_Os07g02060 // LOC_Os04g54900 // LOC_Os07g27330 // LOC_Os05g25960 // LOC_Os03g19900 // LOC_Os01g10370 // LOC_Os01g60020 // LOC_Os12g40090 // LOC_Os03g29614 // LOC_Os10g42850 // LOC_Os04g38770 // LOC_Os03g21710 // LOC_Os06g06750 // LOC_Os03g47200 // LOC_Os04g32300 // LOC_Os08g35670 // LOC_Os05g38950 // LOC_Os02g15760 // …
GO:0010556	P	regulation of macromolecule biosynthetic process	48	537	1564	24075	0.018	0.35	// LOC_Os02g08500 // LOC_Os07g08140 // LOC_Os12g04230 // LOC_Os07g02060 // LOC_Os07g27330 // LOC_Os05g25960 // LOC_Os03g19900 // LOC_Os01g10370 // LOC_Os01g60020 // LOC_Os12g40090 // LOC_Os03g29614 // LOC_Os10g42850 // LOC_Os04g38770 // LOC_Os03g21710 // LOC_Os06g06750 // LOC_Os03g47200 // LOC_Os08g35670 // LOC_Os04g54900 // LOC_Os02g15760 // LOC_Os03g51690 // LOC_Os11g31360 // LOC_Os02g51799 // …
GO:0031326	P	regulation of cellular biosynthetic process	48	537	1564	24075	0.018	0.35	// LOC_Os02g08500 // LOC_Os07g08140 // LOC_Os12g04230 // LOC_Os07g02060 // LOC_Os07g27330 // LOC_Os05g25960 // LOC_Os03g19900 // LOC_Os01g10370 // LOC_Os01g60020 // LOC_Os12g40090 // LOC_Os03g29614 // LOC_Os10g42850 // LOC_Os04g38770 // LOC_Os03g21710 // LOC_Os06g06750 // LOC_Os03g47200 // LOC_Os08g35670 // LOC_Os04g54900 // LOC_Os02g15760 // LOC_Os03g51690 // LOC_Os11g31360 // LOC_Os02g51799 // …
GO:0065008	P	regulation of biological quality	9	537	176	24075	0.021	0.38	// LOC_Os11g43550 // LOC_Os05g28530 // LOC_Os09g30446 // LOC_Os04g32300 // LOC_Os04g43290 // LOC_Os01g10110 // LOC_Os10g35720 // LOC_Os07g06600 // LOC_Os11g42790
GO:0010468	P	regulation of gene expression	48	537	1577	24075	0.02	0.38	// LOC_Os02g08500 // LOC_Os07g08140 // LOC_Os12g04230 // LOC_Os07g02060 // LOC_Os07g27330 // LOC_Os05g25960 // LOC_Os03g19900 // LOC_Os01g10370 // LOC_Os01g60020 // LOC_Os12g40090 // LOC_Os03g29614 // LOC_Os10g42850 // LOC_Os04g38770 // LOC_Os03g21710 // LOC_Os06g06750 // LOC_Os03g47200 // LOC_Os08g35670 // LOC_Os04g54900 // LOC_Os02g15760 // LOC_Os03g51690 // LOC_Os11g31360 // LOC_Os02g51799 // …
GO:0080090	P	regulation of primary metabolic process	49	537	1626	24075	0.023	0.38	// LOC_Os02g08500 // LOC_Os07g08140 // LOC_Os12g04230 // LOC_Os07g02060 // LOC_Os07g27330 // LOC_Os05g25960 // LOC_Os03g19900 // LOC_Os01g10370 // LOC_Os01g60020 // LOC_Os12g40090 // LOC_Os03g29614 // LOC_Os10g42850 // LOC_Os04g38770 // LOC_Os03g21710 // LOC_Os06g06750 // LOC_Os03g47200 // LOC_Os06g48640 // LOC_Os08g35670 // LOC_Os04g54900 // LOC_Os02g15760 // LOC_Os03g51690 // LOC_Os11g31360 // …
GO:0050789	P	regulation of biological process	59	537	2027	24075	0.024	0.38	// LOC_Os11g43550 // LOC_Os05g28530 // LOC_Os07g08140 // LOC_Os12g04230 // LOC_Os07g02060 // LOC_Os04g54900 // LOC_Os07g27330 // LOC_Os05g25960 // LOC_Os03g19900 // LOC_Os01g10370 // LOC_Os01g60020 // LOC_Os12g40090 // LOC_Os03g29614 // LOC_Os10g42850 // LOC_Os04g38770 // LOC_Os03g21710 // LOC_Os06g06750 // LOC_Os03g47200 // LOC_Os04g32300 // LOC_Os01g60490 // LOC_Os08g35670 // LOC_Os05g38950 // …
GO:0006350	P	transcription	49	537	1629	24075	0.023	0.38	// LOC_Os02g08500 // LOC_Os07g08140 // LOC_Os12g04230 // LOC_Os07g02060 // LOC_Os07g27330 // LOC_Os05g25960 // LOC_Os03g19900 // LOC_Os01g10370 // LOC_Os01g60020 // LOC_Os03g29614 // LOC_Os10g42850 // LOC_Os04g38770 // LOC_Os03g21710 // LOC_Os06g06750 // LOC_Os09g07120 // LOC_Os03g47200 // LOC_Os08g35670 // LOC_Os04g54900 // LOC_Os02g15760 // LOC_Os03g51690 // LOC_Os11g31360 // LOC_Os02g51799 // …
GO:0031323	P	regulation of cellular metabolic process	48	537	1593	24075	0.024	0.38	// LOC_Os02g08500 // LOC_Os07g08140 // LOC_Os12g04230 // LOC_Os07g02060 // LOC_Os07g27330 // LOC_Os05g25960 // LOC_Os03g19900 // LOC_Os01g10370 // LOC_Os01g60020 // LOC_Os12g40090 // LOC_Os03g29614 // LOC_Os10g42850 // LOC_Os04g38770 // LOC_Os03g21710 // LOC_Os06g06750 // LOC_Os03g47200 // LOC_Os08g35670 // LOC_Os04g54900 // LOC_Os02g15760 // LOC_Os03g51690 // LOC_Os11g31360 // LOC_Os02g51799 // …
GO:0045449	P	regulation of transcription	46	537	1513	24075	0.023	0.38	// LOC_Os02g08500 // LOC_Os07g08140 // LOC_Os12g04230 // LOC_Os07g02060 // LOC_Os07g27330 // LOC_Os05g25960 // LOC_Os03g19900 // LOC_Os01g10370 // LOC_Os01g60020 // LOC_Os03g29614 // LOC_Os10g42850 // LOC_Os04g38770 // LOC_Os03g21710 // LOC_Os06g06750 // LOC_Os03g47200 // LOC_Os08g35670 // LOC_Os04g54900 // LOC_Os02g15760 // LOC_Os03g51690 // LOC_Os11g31360 // LOC_Os02g51799 // LOC_Os03g15660 // …
GO:0019219	P	regulation of nucleobase, nucleoside, nucleotide and nucleic acid metabolic process	46	537	1520	24075	0.025	0.38	// LOC_Os02g08500 // LOC_Os07g08140 // LOC_Os12g04230 // LOC_Os07g02060 // LOC_Os07g27330 // LOC_Os05g25960 // LOC_Os03g19900 // LOC_Os01g10370 // LOC_Os01g60020 // LOC_Os03g29614 // LOC_Os10g42850 // LOC_Os04g38770 // LOC_Os03g21710 // LOC_Os06g06750 // LOC_Os03g47200 // LOC_Os08g35670 // LOC_Os04g54900 // LOC_Os02g15760 // LOC_Os03g51690 // LOC_Os11g31360 // LOC_Os02g51799 // LOC_Os03g15660 // …
GO:0051171	P	regulation of nitrogen compound metabolic process	46	537	1520	24075	0.025	0.38	// LOC_Os02g08500 // LOC_Os07g08140 // LOC_Os12g04230 // LOC_Os07g02060 // LOC_Os07g27330 // LOC_Os05g25960 // LOC_Os03g19900 // LOC_Os01g10370 // LOC_Os01g60020 // LOC_Os03g29614 // LOC_Os10g42850 // LOC_Os04g38770 // LOC_Os03g21710 // LOC_Os06g06750 // LOC_Os03g47200 // LOC_Os08g35670 // LOC_Os04g54900 // LOC_Os02g15760 // LOC_Os03g51690 // LOC_Os11g31360 // LOC_Os02g51799 // LOC_Os03g15660 // …
GO:0060255	P	regulation of macromolecule metabolic process	49	537	1640	24075	0.026	0.39	// LOC_Os02g08500 // LOC_Os07g08140 // LOC_Os12g04230 // LOC_Os07g02060 // LOC_Os07g27330 // LOC_Os05g25960 // LOC_Os03g19900 // LOC_Os01g10370 // LOC_Os01g60020 // LOC_Os12g40090 // LOC_Os03g29614 // LOC_Os10g42850 // LOC_Os04g38770 // LOC_Os03g21710 // LOC_Os06g06750 // LOC_Os03g47200 // LOC_Os06g48640 // LOC_Os08g35670 // LOC_Os04g54900 // LOC_Os02g15760 // LOC_Os03g51690 // LOC_Os11g31360 // …
GO:0006355	P	regulation of transcription, DNA-dependent	25	537	737	24075	0.029	0.43	// LOC_Os02g08500 // LOC_Os07g08140 // LOC_Os03g19900 // LOC_Os01g10370 // LOC_Os04g38770 // LOC_Os06g06750 // LOC_Os03g47200 // LOC_Os08g35670 // LOC_Os03g51690 // LOC_Os02g58350 // LOC_Os03g15660 // LOC_Os02g34260 // LOC_Os05g45954 // LOC_Os06g50600 // LOC_Os01g13520 // LOC_Os07g03250 // LOC_Os01g73770 // LOC_Os03g37670 // LOC_Os03g11370 // LOC_Os07g08540 // LOC_Os02g32040 // LOC_Os03g47036 // …
GO:0051252	P	regulation of RNA metabolic process	25	537	740	24075	0.03	0.43	// LOC_Os02g08500 // LOC_Os07g08140 // LOC_Os03g19900 // LOC_Os01g10370 // LOC_Os04g38770 // LOC_Os06g06750 // LOC_Os03g47200 // LOC_Os08g35670 // LOC_Os03g51690 // LOC_Os02g58350 // LOC_Os03g15660 // LOC_Os02g34260 // LOC_Os05g45954 // LOC_Os06g50600 // LOC_Os01g13520 // LOC_Os07g03250 // LOC_Os01g73770 // LOC_Os03g37670 // LOC_Os03g11370 // LOC_Os07g08540 // LOC_Os02g32040 // LOC_Os03g47036 // …
GO:0019222	P	regulation of metabolic process	49	537	1664	24075	0.032	0.45	// LOC_Os02g08500 // LOC_Os07g08140 // LOC_Os12g04230 // LOC_Os07g02060 // LOC_Os07g27330 // LOC_Os05g25960 // LOC_Os03g19900 // LOC_Os01g10370 // LOC_Os01g60020 // LOC_Os12g40090 // LOC_Os03g29614 // LOC_Os10g42850 // LOC_Os04g38770 // LOC_Os03g21710 // LOC_Os06g06750 // LOC_Os03g47200 // LOC_Os06g48640 // LOC_Os08g35670 // LOC_Os04g54900 // LOC_Os02g15760 // LOC_Os03g51690 // LOC_Os11g31360 // …
GO:0016070	P	RNA metabolic process	34	537	1088	24075	0.034	0.47	// LOC_Os07g31340 // LOC_Os02g08500 // LOC_Os07g08140 // LOC_Os03g19900 // LOC_Os01g10370 // LOC_Os09g30210 // LOC_Os04g38770 // LOC_Os06g06750 // LOC_Os05g39530 // LOC_Os10g36210 // LOC_Os03g47200 // LOC_Os08g35670 // LOC_Os03g51690 // LOC_Os02g58350 // LOC_Os03g15660 // LOC_Os02g34260 // LOC_Os05g45954 // LOC_Os06g50600 // LOC_Os01g13520 // LOC_Os07g03250 // LOC_Os01g73770 // LOC_Os05g24660 // …
GO:0071555	P	cell wall organization	5	537	83	24075	0.044	0.58	// LOC_Os11g45730 // LOC_Os03g18860 // LOC_Os03g06040 // LOC_Os01g44340 // LOC_Os07g46190
GO:0019538	P	protein metabolic process	112	537	4333	24075	0.052	0.68	// LOC_Os02g10100 // LOC_Os04g57880 // LOC_Os04g54190 // LOC_Os03g37120 // LOC_Os04g14570 // LOC_Os06g41560 // LOC_Os03g39150 // LOC_Os01g02410 // LOC_Os09g19390 // LOC_Os10g18260 // LOC_Os04g29990 // LOC_Os07g38250 // LOC_Os07g34910 // LOC_Os05g50970 // LOC_Os03g37630 // LOC_Os04g57890 // LOC_Os04g45960 // LOC_Os02g13960 // LOC_Os05g38010 // LOC_Os09g15610 // LOC_Os02g52390 // LOC_Os01g19130 // …
GO:0042592	P	homeostatic process	7	537	147	24075	0.052	0.68	// LOC_Os11g43550 // LOC_Os05g28530 // LOC_Os09g30446 // LOC_Os04g32300 // LOC_Os10g35720 // LOC_Os07g06600 // LOC_Os11g42790
GO:0006351	P	transcription, DNA-dependent	25	537	786	24075	0.054	0.68	// LOC_Os02g08500 // LOC_Os07g08140 // LOC_Os03g19900 // LOC_Os01g10370 // LOC_Os04g38770 // LOC_Os06g06750 // LOC_Os03g47200 // LOC_Os08g35670 // LOC_Os03g51690 // LOC_Os02g58350 // LOC_Os03g15660 // LOC_Os02g34260 // LOC_Os05g45954 // LOC_Os06g50600 // LOC_Os01g13520 // LOC_Os07g03250 // LOC_Os01g73770 // LOC_Os03g37670 // LOC_Os03g11370 // LOC_Os07g08540 // LOC_Os02g32040 // LOC_Os03g47036 // …
GO:0032774	P	RNA biosynthetic process	25	537	788	24075	0.055	0.68	// LOC_Os02g08500 // LOC_Os07g08140 // LOC_Os03g19900 // LOC_Os01g10370 // LOC_Os04g38770 // LOC_Os06g06750 // LOC_Os03g47200 // LOC_Os08g35670 // LOC_Os03g51690 // LOC_Os02g58350 // LOC_Os03g15660 // LOC_Os02g34260 // LOC_Os05g45954 // LOC_Os06g50600 // LOC_Os01g13520 // LOC_Os07g03250 // LOC_Os01g73770 // LOC_Os03g37670 // LOC_Os03g11370 // LOC_Os07g08540 // LOC_Os02g32040 // LOC_Os03g47036 // …
GO:0044262	P	cellular carbohydrate metabolic process	14	537	385	24075	0.056	0.69	// LOC_Os08g14210 // LOC_Os09g20990 // LOC_Os01g65590 // LOC_Os03g48610 // LOC_Os12g16480 // LOC_Os04g42760 // LOC_Os10g20260 // LOC_Os07g22930 // LOC_Os04g57890 // LOC_Os12g03530 // LOC_Os01g58740 // LOC_Os04g14790 // LOC_Os03g20880 // LOC_Os11g33270
GO:0055085	P	transmembrane transport	22	537	701	24075	0.075	0.89	// LOC_Os03g04360 // LOC_Os01g45550 // LOC_Os04g44330 // LOC_Os11g41840 // LOC_Os06g45120 // LOC_Os01g14520 // LOC_Os05g13320 // LOC_Os05g42250 // LOC_Os09g30446 // LOC_Os11g38160 // LOC_Os11g42790 // LOC_Os12g23610 // LOC_Os01g34850 // LOC_Os03g14690 // LOC_Os03g46454 // LOC_Os11g41850 // LOC_Os01g55200 // LOC_Os12g01420 // LOC_Os04g32060 // LOC_Os06g03770 // LOC_Os10g13940 // LOC_Os05g01700
GO:0009165	P	nucleotide biosynthetic process	5	537	179	24075	0.37	1	// LOC_Os12g23610 // LOC_Os03g14690 // LOC_Os04g35060 // LOC_Os06g45120 // LOC_Os03g17310
GO:0044281	P	small molecule metabolic process	24	537	1034	24075	0.45	1	// LOC_Os03g17310 // LOC_Os01g44330 // LOC_Os06g45120 // LOC_Os09g30210 // LOC_Os01g58740 // LOC_Os06g40770 // LOC_Os04g14790 // LOC_Os01g51410 // LOC_Os12g23610 // LOC_Os04g01690 // LOC_Os03g14690 // LOC_Os09g28130 // LOC_Os12g03530 // LOC_Os09g27270 // LOC_Os04g35060 // LOC_Os10g36210 // LOC_Os03g20880 // LOC_Os01g27700 // LOC_Os04g37619 // LOC_Os09g37120 // LOC_Os01g48960 // LOC_Os12g04440 // …
GO:0044282	P	small molecule catabolic process	5	537	146	24075	0.23	1	// LOC_Os01g27700 // LOC_Os01g44330 // LOC_Os03g20880 // LOC_Os04g01690 // LOC_Os01g58740
GO:0044283	P	small molecule biosynthetic process	6	537	320	24075	0.72	1	// LOC_Os04g37619 // LOC_Os04g01690 // LOC_Os09g37120 // LOC_Os01g48960 // LOC_Os12g04440 // LOC_Os04g35060
GO:0000003	P	reproduction	5	537	133	24075	0.18	1	// LOC_Os06g37750 // LOC_Os05g07080 // LOC_Os01g66630 // LOC_Os10g20160 // LOC_Os04g46650
GO:0033036	P	macromolecule localization	5	537	411	24075	0.95	1	// LOC_Os05g02060 // LOC_Os10g36070 // LOC_Os07g26460 // LOC_Os03g30200 // LOC_Os01g57220
GO:0019725	P	cellular homeostasis	5	537	140	24075	0.21	1	// LOC_Os11g43550 // LOC_Os05g28530 // LOC_Os10g35720 // LOC_Os07g06600 // LOC_Os04g32300
GO:0030163	P	protein catabolic process	6	537	184	24075	0.24	1	// LOC_Os12g30540 // LOC_Os01g03190 // LOC_Os05g10580 // LOC_Os09g24250 // LOC_Os05g06070 // LOC_Os06g48640
GO:0043436	P	oxoacid metabolic process	8	537	473	24075	0.83	1	// LOC_Os01g51410 // LOC_Os04g37619 // LOC_Os04g01690 // LOC_Os01g48960 // LOC_Os12g04440 // LOC_Os09g30210 // LOC_Os10g32570 // LOC_Os10g36210
GO:0046483	P	heterocycle metabolic process	5	537	312	24075	0.82	1	// LOC_Os01g10110 // LOC_Os12g23610 // LOC_Os03g14690 // LOC_Os06g45120 // LOC_Os03g17310
GO:0006807	P	nitrogen compound metabolic process	78	537	7073	24075	1	1	// LOC_Os07g31340 // LOC_Os05g45954 // LOC_Os05g14280 // LOC_Os01g53590 // LOC_Os04g35060 // LOC_Os12g04230 // LOC_Os03g17310 // LOC_Os07g27330 // LOC_Os05g25960 // LOC_Os03g19900 // LOC_Os10g32570 // LOC_Os01g10370 // LOC_Os01g60020 // LOC_Os03g29614 // LOC_Os10g42850 // LOC_Os09g30210 // LOC_Os04g38770 // LOC_Os03g21710 // LOC_Os06g06750 // LOC_Os05g39530 // LOC_Os12g25350 // LOC_Os09g07120 // …
GO:0034660	P	ncRNA metabolic process	6	537	139	24075	0.098	1	// LOC_Os05g39530 // LOC_Os05g24660 // LOC_Os09g27270 // LOC_Os09g30210 // LOC_Os10g32570 // LOC_Os10g36210
GO:0044265	P	cellular macromolecule catabolic process	8	537	254	24075	0.22	1	// LOC_Os07g31340 // LOC_Os12g30540 // LOC_Os01g03190 // LOC_Os05g10580 // LOC_Os09g24250 // LOC_Os05g06070 // LOC_Os03g20880 // LOC_Os01g58740
GO:0044260	P	cellular macromolecule metabolic process	153	537	9350	24075	1	1	// LOC_Os07g08140 // LOC_Os05g25960 // LOC_Os02g10100 // LOC_Os04g57880 // LOC_Os04g54190 // LOC_Os06g06750 // LOC_Os03g37120 // LOC_Os03g47200 // LOC_Os04g14570 // LOC_Os04g40970 // LOC_Os06g41560 // LOC_Os03g39150 // LOC_Os03g51690 // LOC_Os09g19390 // LOC_Os10g18260 // LOC_Os04g29990 // LOC_Os07g38250 // LOC_Os05g50970 // LOC_Os04g57890 // LOC_Os01g65590 // LOC_Os02g13960 // LOC_Os09g27270 // …
GO:0016043	P	cellular component organization	6	537	1240	24075	1	1	// LOC_Os02g06580 // LOC_Os04g51440 // LOC_Os06g41300 // LOC_Os04g43290 // LOC_Os08g33430 // LOC_Os05g48030
GO:0006629	P	lipid metabolic process	13	537	528	24075	0.4	1	// LOC_Os08g45150 // LOC_Os03g29170 // LOC_Os02g39590 // LOC_Os12g02094 // LOC_Os03g24170 // LOC_Os06g50940 // LOC_Os04g37619 // LOC_Os12g42010 // LOC_Os08g43170 // LOC_Os01g46260 // LOC_Os02g39160 // LOC_Os04g59310 // LOC_Os01g11570
GO:0009308	P	amine metabolic process	10	537	380	24075	0.35	1	// LOC_Os01g51410 // LOC_Os04g01690 // LOC_Os09g37120 // LOC_Os01g10110 // LOC_Os01g18400 // LOC_Os01g48960 // LOC_Os12g04440 // LOC_Os09g30210 // LOC_Os10g32570 // LOC_Os10g36210
GO:0006810	P	transport	42	537	1638	24075	0.2	1	// LOC_Os03g04360 // LOC_Os01g45550 // LOC_Os04g44330 // LOC_Os03g17310 // LOC_Os11g41840 // LOC_Os06g45120 // LOC_Os01g14520 // LOC_Os01g57220 // LOC_Os05g13320 // LOC_Os05g42250 // LOC_Os10g36070 // LOC_Os09g30446 // LOC_Os11g38160 // LOC_Os01g54515 // LOC_Os09g26900 // LOC_Os06g42030 // LOC_Os03g13140 // LOC_Os03g25610 // LOC_Os11g42790 // LOC_Os03g06080 // LOC_Os12g23610 // LOC_Os07g47350 // …
GO:0008152	P	metabolic process	299	537	14398	24075	0.98	1	// LOC_Os10g41689 // LOC_Os01g21620 // LOC_Os07g08140 // LOC_Os03g17590 // LOC_Os03g17310 // LOC_Os02g08400 // LOC_Os01g41834 // LOC_Os02g10100 // LOC_Os04g57880 // LOC_Os07g47120 // LOC_Os01g46260 // LOC_Os03g38700 // LOC_Os06g06750 // LOC_Os06g35920 // LOC_Os06g42610 // LOC_Os01g08800 // LOC_Os03g37120 // LOC_Os01g50530 // LOC_Os04g14570 // LOC_Os08g15230 // LOC_Os04g40970 // LOC_Os01g60490 // …
GO:0051234	P	establishment of localization	42	537	1638	24075	0.2	1	// LOC_Os03g04360 // LOC_Os01g45550 // LOC_Os04g44330 // LOC_Os03g17310 // LOC_Os11g41840 // LOC_Os06g45120 // LOC_Os01g14520 // LOC_Os01g57220 // LOC_Os05g13320 // LOC_Os05g42250 // LOC_Os10g36070 // LOC_Os09g30446 // LOC_Os11g38160 // LOC_Os01g54515 // LOC_Os09g26900 // LOC_Os06g42030 // LOC_Os03g13140 // LOC_Os03g25610 // LOC_Os11g42790 // LOC_Os03g06080 // LOC_Os12g23610 // LOC_Os07g47350 // …
GO:0051603	P	proteolysis involved in cellular protein catabolic process	5	537	153	24075	0.26	1	// LOC_Os05g10580 // LOC_Os09g24250 // LOC_Os12g30540 // LOC_Os01g03190 // LOC_Os05g06070
GO:0006519	P	cellular amino acid and derivative metabolic process	10	537	391	24075	0.38	1	// LOC_Os01g51410 // LOC_Os01g27700 // LOC_Os04g01690 // LOC_Os09g37120 // LOC_Os01g44330 // LOC_Os01g48960 // LOC_Os12g04440 // LOC_Os09g30210 // LOC_Os10g32570 // LOC_Os10g36210
GO:0044249	P	cellular biosynthetic process	81	537	5890	24075	1	1	// LOC_Os05g14280 // LOC_Os08g35670 // LOC_Os04g35060 // LOC_Os12g16480 // LOC_Os07g02060 // LOC_Os07g27330 // LOC_Os05g25960 // LOC_Os03g19900 // LOC_Os01g65590 // LOC_Os01g10370 // LOC_Os01g60020 // LOC_Os12g40090 // LOC_Os03g29614 // LOC_Os10g42850 // LOC_Os09g30210 // LOC_Os02g39160 // LOC_Os04g38770 // LOC_Os03g21710 // LOC_Os06g06750 // LOC_Os08g02840 // LOC_Os09g07120 // LOC_Os03g47200 // …
GO:0034641	P	cellular nitrogen compound metabolic process	8	537	435	24075	0.75	1	// LOC_Os01g51410 // LOC_Os04g01690 // LOC_Os09g37120 // LOC_Os01g48960 // LOC_Os12g04440 // LOC_Os09g30210 // LOC_Os10g32570 // LOC_Os10g36210
GO:0023052	P	signaling	14	537	447	24075	0.14	1	// LOC_Os07g42030 // LOC_Os02g08500 // LOC_Os06g37750 // LOC_Os07g26720 // LOC_Os05g07080 // LOC_Os04g59310 // LOC_Os08g35670 // LOC_Os05g38950 // LOC_Os01g66630 // LOC_Os01g10870 // LOC_Os02g58350 // LOC_Os06g38130 // LOC_Os10g20160 // LOC_Os09g25100
GO:0034645	P	cellular macromolecule biosynthetic process	67	537	5248	24075	1	1	// LOC_Os05g14280 // LOC_Os07g22930 // LOC_Os07g08140 // LOC_Os12g04230 // LOC_Os07g02060 // LOC_Os07g27330 // LOC_Os05g25960 // LOC_Os03g19900 // LOC_Os01g65590 // LOC_Os01g10370 // LOC_Os01g60020 // LOC_Os12g40090 // LOC_Os03g29614 // LOC_Os10g42850 // LOC_Os09g30210 // LOC_Os04g38770 // LOC_Os03g21710 // LOC_Os06g06750 // LOC_Os08g02840 // LOC_Os09g07120 // LOC_Os03g47200 // LOC_Os12g16480 // …
GO:0007154	P	cell communication	5	537	170	24075	0.34	1	// LOC_Os05g07080 // LOC_Os06g37750 // LOC_Os05g38950 // LOC_Os01g66630 // LOC_Os10g20160
GO:0043632	P	modification-dependent macromolecule catabolic process	5	537	143	24075	0.22	1	// LOC_Os05g10580 // LOC_Os09g24250 // LOC_Os12g30540 // LOC_Os01g03190 // LOC_Os05g06070
GO:0006139	P	nucleobase, nucleoside, nucleotide and nucleic acid metabolic process	70	537	6695	24075	1	1	// LOC_Os07g31340 // LOC_Os05g14280 // LOC_Os01g53590 // LOC_Os04g35060 // LOC_Os12g04230 // LOC_Os03g17310 // LOC_Os07g27330 // LOC_Os05g25960 // LOC_Os03g19900 // LOC_Os01g10370 // LOC_Os01g60020 // LOC_Os03g29614 // LOC_Os10g42850 // LOC_Os09g30210 // LOC_Os04g38770 // LOC_Os03g21710 // LOC_Os06g06750 // LOC_Os05g39530 // LOC_Os12g25350 // LOC_Os09g07120 // LOC_Os03g47200 // LOC_Os04g40970 // …
GO:0009057	P	macromolecule catabolic process	11	537	322	24075	0.11	1	// LOC_Os07g31340 // LOC_Os12g30540 // LOC_Os01g03190 // LOC_Os05g10580 // LOC_Os09g24250 // LOC_Os01g18400 // LOC_Os05g06070 // LOC_Os07g47120 // LOC_Os06g48640 // LOC_Os03g20880 // LOC_Os01g58740
GO:0006508	P	proteolysis	26	537	1579	24075	0.96	1	// LOC_Os02g29610 // LOC_Os05g10580 // LOC_Os05g06070 // LOC_Os05g50880 // LOC_Os05g33420 // LOC_Os01g03190 // LOC_Os01g33520 // LOC_Os04g44410 // LOC_Os04g50850 // LOC_Os09g27910 // LOC_Os03g37630 // LOC_Os07g34910 // LOC_Os04g09720 // LOC_Os12g30540 // LOC_Os09g24250 // LOC_Os09g27030 // LOC_Os04g45960 // LOC_Os09g15610 // LOC_Os01g24560 // LOC_Os02g52390 // LOC_Os05g43550 // LOC_Os11g14170 // …
GO:0032501	P	multicellular organismal process	6	537	154	24075	0.14	1	// LOC_Os06g37750 // LOC_Os01g03190 // LOC_Os05g07080 // LOC_Os01g66630 // LOC_Os05g06070 // LOC_Os10g20160
GO:0009987	P	cellular process	253	537	12839	24075	1	1	// LOC_Os10g41689 // LOC_Os03g36920 // LOC_Os03g17310 // LOC_Os05g25960 // LOC_Os07g09900 // LOC_Os02g10100 // LOC_Os04g57880 // LOC_Os12g30720 // LOC_Os04g54190 // LOC_Os06g06750 // LOC_Os02g27500 // LOC_Os03g37120 // LOC_Os03g47200 // LOC_Os04g14570 // LOC_Os04g40970 // LOC_Os04g30690 // LOC_Os11g35580 // LOC_Os03g39150 // LOC_Os03g20880 // LOC_Os03g51690 // LOC_Os09g19390 // LOC_Os04g51440 // …
GO:0019941	P	modification-dependent protein catabolic process	5	537	143	24075	0.22	1	// LOC_Os05g10580 // LOC_Os09g24250 // LOC_Os12g30540 // LOC_Os01g03190 // LOC_Os05g06070
GO:0044106	P	cellular amine metabolic process	8	537	333	24075	0.47	1	// LOC_Os01g51410 // LOC_Os04g01690 // LOC_Os09g37120 // LOC_Os01g48960 // LOC_Os12g04440 // LOC_Os09g30210 // LOC_Os10g32570 // LOC_Os10g36210
GO:0023046	P	signaling process	8	537	279	24075	0.29	1	// LOC_Os02g08500 // LOC_Os08g35670 // LOC_Os05g38950 // LOC_Os01g10870 // LOC_Os02g58350 // LOC_Os06g38130 // LOC_Os07g26720 // LOC_Os09g25100
GO:0044257	P	cellular protein catabolic process	5	537	153	24075	0.26	1	// LOC_Os05g10580 // LOC_Os09g24250 // LOC_Os12g30540 // LOC_Os01g03190 // LOC_Os05g06070
GO:0045454	P	cell redox homeostasis	5	537	132	24075	0.18	1	// LOC_Os11g43550 // LOC_Os05g28530 // LOC_Os10g35720 // LOC_Os07g06600 // LOC_Os04g32300
GO:0006979	P	response to oxidative stress	6	537	174	24075	0.2	1	// LOC_Os01g18970 // LOC_Os07g01420 // LOC_Os03g25300 // LOC_Os02g58720 // LOC_Os02g50770 // LOC_Os01g16450
GO:0055086	P	nucleobase, nucleoside and nucleotide metabolic process	6	537	244	24075	0.46	1	// LOC_Os12g23610 // LOC_Os03g17310 // LOC_Os03g14690 // LOC_Os06g45120 // LOC_Os04g35060 // LOC_Os08g35620
GO:0006082	P	organic acid metabolic process	8	537	474	24075	0.83	1	// LOC_Os01g51410 // LOC_Os04g37619 // LOC_Os04g01690 // LOC_Os01g48960 // LOC_Os12g04440 // LOC_Os09g30210 // LOC_Os10g32570 // LOC_Os10g36210
GO:0043170	P	macromolecule metabolic process	180	537	10433	24075	1	1	// LOC_Os07g08140 // LOC_Os05g25960 // LOC_Os02g10100 // LOC_Os04g57880 // LOC_Os07g47120 // LOC_Os04g54190 // LOC_Os06g06750 // LOC_Os03g37120 // LOC_Os03g47200 // LOC_Os04g14570 // LOC_Os04g40970 // LOC_Os01g60490 // LOC_Os06g41560 // LOC_Os03g39150 // LOC_Os03g51690 // LOC_Os09g19390 // LOC_Os10g18260 // LOC_Os04g29990 // LOC_Os07g38250 // LOC_Os07g34910 // LOC_Os05g50970 // LOC_Os03g37630 // …
GO:0051186	P	cofactor metabolic process	5	537	143	24075	0.22	1	// LOC_Os08g27840 // LOC_Os09g20440 // LOC_Os02g14770 // LOC_Os04g35060 // LOC_Os12g07700
GO:0019752	P	carboxylic acid metabolic process	8	537	473	24075	0.83	1	// LOC_Os01g51410 // LOC_Os04g37619 // LOC_Os04g01690 // LOC_Os01g48960 // LOC_Os12g04440 // LOC_Os09g30210 // LOC_Os10g32570 // LOC_Os10g36210
GO:0006520	P	cellular amino acid metabolic process	7	537	303	24075	0.52	1	// LOC_Os01g51410 // LOC_Os04g01690 // LOC_Os01g48960 // LOC_Os12g04440 // LOC_Os09g30210 // LOC_Os10g32570 // LOC_Os10g36210
GO:0010467	P	gene expression	63	537	2424	24075	0.12	1	// LOC_Os02g08500 // LOC_Os07g08140 // LOC_Os12g04230 // LOC_Os07g02060 // LOC_Os07g27330 // LOC_Os05g25960 // LOC_Os03g19900 // LOC_Os10g32570 // LOC_Os01g10370 // LOC_Os01g60020 // LOC_Os12g40090 // LOC_Os03g29614 // LOC_Os10g42850 // LOC_Os09g30210 // LOC_Os04g38770 // LOC_Os03g21710 // LOC_Os06g06750 // LOC_Os05g39530 // LOC_Os08g02840 // LOC_Os09g07120 // LOC_Os03g47200 // LOC_Os08g35670 // …
GO:0006511	P	ubiquitin-dependent protein catabolic process	5	537	143	24075	0.22	1	// LOC_Os05g10580 // LOC_Os09g24250 // LOC_Os12g30540 // LOC_Os01g03190 // LOC_Os05g06070
GO:0023060	P	signal transmission	8	537	279	24075	0.29	1	// LOC_Os02g08500 // LOC_Os08g35670 // LOC_Os05g38950 // LOC_Os01g10870 // LOC_Os02g58350 // LOC_Os06g38130 // LOC_Os07g26720 // LOC_Os09g25100
GO:0009058	P	biosynthetic process	91	537	6085	24075	1	1	// LOC_Os03g37670 // LOC_Os03g17310 // LOC_Os05g25960 // LOC_Os06g06750 // LOC_Os03g47200 // LOC_Os02g15760 // LOC_Os03g51690 // LOC_Os11g31360 // LOC_Os01g41834 // LOC_Os04g57890 // LOC_Os03g15840 // LOC_Os02g12460 // LOC_Os09g37120 // LOC_Os01g48960 // LOC_Os01g40260 // LOC_Os07g49220 // LOC_Os09g12380 // LOC_Os05g49970 // LOC_Os01g65590 // LOC_Os12g04230 // LOC_Os03g19900 // LOC_Os01g10370 // …
GO:0009059	P	macromolecule biosynthetic process	67	537	5252	24075	1	1	// LOC_Os05g14280 // LOC_Os07g22930 // LOC_Os07g08140 // LOC_Os12g04230 // LOC_Os07g02060 // LOC_Os07g27330 // LOC_Os05g25960 // LOC_Os03g19900 // LOC_Os01g65590 // LOC_Os01g10370 // LOC_Os01g60020 // LOC_Os12g40090 // LOC_Os03g29614 // LOC_Os10g42850 // LOC_Os09g30210 // LOC_Os04g38770 // LOC_Os03g21710 // LOC_Os06g06750 // LOC_Os08g02840 // LOC_Os09g07120 // LOC_Os03g47200 // LOC_Os12g16480 // …
GO:0009117	P	nucleotide metabolic process	6	537	218	24075	0.36	1	// LOC_Os12g23610 // LOC_Os03g17310 // LOC_Os03g14690 // LOC_Os06g45120 // LOC_Os04g35060 // LOC_Os08g35620
GO:0042221	P	response to chemical stimulus	10	537	301	24075	0.14	1	// LOC_Os01g18970 // LOC_Os07g08540 // LOC_Os02g49790 // LOC_Os07g01420 // LOC_Os03g25300 // LOC_Os02g58720 // LOC_Os02g50770 // LOC_Os01g16450 // LOC_Os01g13520 // LOC_Os10g13940
GO:0051179	P	localization	42	537	1651	24075	0.21	1	// LOC_Os03g04360 // LOC_Os01g45550 // LOC_Os04g44330 // LOC_Os03g17310 // LOC_Os11g41840 // LOC_Os06g45120 // LOC_Os01g14520 // LOC_Os01g57220 // LOC_Os05g13320 // LOC_Os05g42250 // LOC_Os10g36070 // LOC_Os09g30446 // LOC_Os11g38160 // LOC_Os01g54515 // LOC_Os09g26900 // LOC_Os06g42030 // LOC_Os03g13140 // LOC_Os03g25610 // LOC_Os11g42790 // LOC_Os03g06080 // LOC_Os12g23610 // LOC_Os07g47350 // …
GO:0006091	P	generation of precursor metabolites and energy	9	537	243	24075	0.1	1	// LOC_Os10g41689 // LOC_Os03g14690 // LOC_Os02g14770 // LOC_Os08g27840 // LOC_Os06g45120 // LOC_Os09g20440 // LOC_Os12g23610 // LOC_Os04g16874 // LOC_Os03g20880
GO:0006996	P	organelle organization	6	537	1129	24075	1	1	// LOC_Os02g06580 // LOC_Os04g51440 // LOC_Os06g41300 // LOC_Os04g43290 // LOC_Os08g33430 // LOC_Os05g48030
GO:0044238	P	primary metabolic process	216	537	11969	24075	1	1	// LOC_Os07g08140 // LOC_Os03g17310 // LOC_Os05g25960 // LOC_Os02g10100 // LOC_Os04g57880 // LOC_Os07g47120 // LOC_Os01g46260 // LOC_Os04g54190 // LOC_Os06g06750 // LOC_Os06g35920 // LOC_Os03g37120 // LOC_Os03g47200 // LOC_Os04g14570 // LOC_Os04g40970 // LOC_Os01g60490 // LOC_Os06g41560 // LOC_Os03g39150 // LOC_Os03g51690 // LOC_Os09g19390 // LOC_Os10g18260 // LOC_Os04g29990 // LOC_Os07g38250 // …
GO:0006753	P	nucleoside phosphate metabolic process	6	537	218	24075	0.36	1	// LOC_Os12g23610 // LOC_Os03g17310 // LOC_Os03g14690 // LOC_Os06g45120 // LOC_Os04g35060 // LOC_Os08g35620
GO:0005975	P	carbohydrate metabolic process	23	537	833	24075	0.18	1	// LOC_Os08g14210 // LOC_Os01g65590 // LOC_Os12g16480 // LOC_Os07g47120 // LOC_Os06g35920 // LOC_Os01g58740 // LOC_Os03g48610 // LOC_Os10g20260 // LOC_Os07g22930 // LOC_Os01g12070 // LOC_Os01g51754 // LOC_Os04g14790 // LOC_Os07g10700 // LOC_Os04g57890 // LOC_Os07g43820 // LOC_Os12g03530 // LOC_Os03g20880 // LOC_Os09g20990 // LOC_Os05g35370 // LOC_Os01g18400 // LOC_Os02g53820 // LOC_Os04g42760 // …
GO:0042180	P	cellular ketone metabolic process	8	537	480	24075	0.84	1	// LOC_Os01g51410 // LOC_Os04g37619 // LOC_Os04g01690 // LOC_Os01g48960 // LOC_Os12g04440 // LOC_Os09g30210 // LOC_Os10g32570 // LOC_Os10g36210
GO:0005976	P	polysaccharide metabolic process	6	537	143	24075	0.11	1	// LOC_Os08g14210 // LOC_Os10g20260 // LOC_Os07g22930 // LOC_Os01g18400 // LOC_Os07g47120 // LOC_Os11g33270
GO:0044237	P	cellular metabolic process	187	537	10696	24075	1	1	// LOC_Os10g41689 // LOC_Os07g08140 // LOC_Os03g17310 // LOC_Os05g25960 // LOC_Os02g10100 // LOC_Os04g57880 // LOC_Os04g54190 // LOC_Os06g06750 // LOC_Os03g37120 // LOC_Os03g47200 // LOC_Os04g14570 // LOC_Os04g40970 // LOC_Os06g41560 // LOC_Os03g39150 // LOC_Os03g51690 // LOC_Os09g19390 // LOC_Os10g18260 // LOC_Os04g29990 // LOC_Os07g38250 // LOC_Os05g50970 // LOC_Os08g35620 // LOC_Os04g57890 // …
GO:0006399	P	tRNA metabolic process	5	537	114	24075	0.12	1	// LOC_Os10g32570 // LOC_Os05g24660 // LOC_Os05g39530 // LOC_Os10g36210 // LOC_Os09g30210
GO:0044085	P	cellular component biogenesis	5	537	239	24075	0.62	1	// LOC_Os04g43290 // LOC_Os06g10910 // LOC_Os09g27270 // LOC_Os02g52630 // LOC_Os05g39530
GO:0006259	P	DNA metabolic process	5	537	4515	24075	1	1	// LOC_Os12g25350 // LOC_Os04g40970 // LOC_Os05g14280 // LOC_Os11g19350 // LOC_Os12g12850
GO:0006412	P	translation	9	537	595	24075	0.91	1	// LOC_Os12g34550 // LOC_Os08g02840 // LOC_Os09g30210 // LOC_Os05g49970 // LOC_Os10g42060 // LOC_Os10g32570 // LOC_Os10g36210 // LOC_Os07g49220 // LOC_Os10g24050
GO:0006396	P	RNA processing	5	537	198	24075	0.46	1	// LOC_Os03g19560 // LOC_Os05g24660 // LOC_Os07g01260 // LOC_Os09g27270 // LOC_Os05g39530
GO:0005524	F	ATP binding	115	537	3085	24075	3.2e-08	3.6e-06	// LOC_Os03g36920 // LOC_Os03g17310 // LOC_Os07g09900 // LOC_Os02g10100 // LOC_Os12g30720 // LOC_Os04g54190 // LOC_Os02g27500 // LOC_Os03g37120 // LOC_Os04g14570 // LOC_Os04g40970 // LOC_Os06g41560 // LOC_Os11g35580 // LOC_Os09g11190 // LOC_Os01g02410 // LOC_Os09g19390 // LOC_Os10g18260 // LOC_Os11g45620 // LOC_Os04g29990 // LOC_Os07g38250 // LOC_Os08g28470 // LOC_Os08g33000 // LOC_Os05g38010 // …
GO:0030554	F	adenyl nucleotide binding	120	537	3247	24075	2.4e-08	3.6e-06	// LOC_Os03g36920 // LOC_Os03g17310 // LOC_Os07g09900 // LOC_Os02g10100 // LOC_Os12g30720 // LOC_Os04g54190 // LOC_Os02g27500 // LOC_Os03g37120 // LOC_Os04g14570 // LOC_Os04g40970 // LOC_Os06g41560 // LOC_Os11g35580 // LOC_Os09g11190 // LOC_Os01g02410 // LOC_Os09g19390 // LOC_Os10g18260 // LOC_Os11g45620 // LOC_Os04g29990 // LOC_Os07g38250 // LOC_Os08g36480 // LOC_Os08g28470 // LOC_Os08g33000 // …
GO:0001883	F	purine nucleoside binding	120	537	3247	24075	2.4e-08	3.6e-06	// LOC_Os03g36920 // LOC_Os03g17310 // LOC_Os07g09900 // LOC_Os02g10100 // LOC_Os12g30720 // LOC_Os04g54190 // LOC_Os02g27500 // LOC_Os03g37120 // LOC_Os04g14570 // LOC_Os04g40970 // LOC_Os06g41560 // LOC_Os11g35580 // LOC_Os09g11190 // LOC_Os01g02410 // LOC_Os09g19390 // LOC_Os10g18260 // LOC_Os11g45620 // LOC_Os04g29990 // LOC_Os07g38250 // LOC_Os08g36480 // LOC_Os08g28470 // LOC_Os08g33000 // …
GO:0001882	F	nucleoside binding	120	537	3257	24075	2.8e-08	3.6e-06	// LOC_Os03g36920 // LOC_Os03g17310 // LOC_Os07g09900 // LOC_Os02g10100 // LOC_Os12g30720 // LOC_Os04g54190 // LOC_Os02g27500 // LOC_Os03g37120 // LOC_Os04g14570 // LOC_Os04g40970 // LOC_Os06g41560 // LOC_Os11g35580 // LOC_Os09g11190 // LOC_Os01g02410 // LOC_Os09g19390 // LOC_Os10g18260 // LOC_Os11g45620 // LOC_Os04g29990 // LOC_Os07g38250 // LOC_Os08g36480 // LOC_Os08g28470 // LOC_Os08g33000 // …
GO:0032559	F	adenyl ribonucleotide binding	115	537	3087	24075	3.4e-08	3.6e-06	// LOC_Os03g36920 // LOC_Os03g17310 // LOC_Os07g09900 // LOC_Os02g10100 // LOC_Os12g30720 // LOC_Os04g54190 // LOC_Os02g27500 // LOC_Os03g37120 // LOC_Os04g14570 // LOC_Os04g40970 // LOC_Os06g41560 // LOC_Os11g35580 // LOC_Os09g11190 // LOC_Os01g02410 // LOC_Os09g19390 // LOC_Os10g18260 // LOC_Os11g45620 // LOC_Os04g29990 // LOC_Os07g38250 // LOC_Os08g28470 // LOC_Os08g33000 // LOC_Os05g38010 // …
GO:0017076	F	purine nucleotide binding	123	537	3456	24075	1.2e-07	1e-05	// LOC_Os03g36920 // LOC_Os03g17310 // LOC_Os07g09900 // LOC_Os02g10100 // LOC_Os02g33850 // LOC_Os12g30720 // LOC_Os04g54190 // LOC_Os02g27500 // LOC_Os03g37120 // LOC_Os04g14570 // LOC_Os04g40970 // LOC_Os06g41560 // LOC_Os11g35580 // LOC_Os09g11190 // LOC_Os01g02410 // LOC_Os09g19390 // LOC_Os10g18260 // LOC_Os11g45620 // LOC_Os04g29990 // LOC_Os07g38250 // LOC_Os08g36480 // LOC_Os08g28470 // …
GO:0032555	F	purine ribonucleotide binding	118	537	3292	24075	1.6e-07	1.1e-05	// LOC_Os03g36920 // LOC_Os03g17310 // LOC_Os07g09900 // LOC_Os02g10100 // LOC_Os02g33850 // LOC_Os12g30720 // LOC_Os04g54190 // LOC_Os02g27500 // LOC_Os03g37120 // LOC_Os04g14570 // LOC_Os04g40970 // LOC_Os06g41560 // LOC_Os11g35580 // LOC_Os09g11190 // LOC_Os01g02410 // LOC_Os09g19390 // LOC_Os10g18260 // LOC_Os11g45620 // LOC_Os04g29990 // LOC_Os07g38250 // LOC_Os08g28470 // LOC_Os08g33000 // …
GO:0032553	F	ribonucleotide binding	118	537	3292	24075	1.6e-07	1.1e-05	// LOC_Os03g36920 // LOC_Os03g17310 // LOC_Os07g09900 // LOC_Os02g10100 // LOC_Os02g33850 // LOC_Os12g30720 // LOC_Os04g54190 // LOC_Os02g27500 // LOC_Os03g37120 // LOC_Os04g14570 // LOC_Os04g40970 // LOC_Os06g41560 // LOC_Os11g35580 // LOC_Os09g11190 // LOC_Os01g02410 // LOC_Os09g19390 // LOC_Os10g18260 // LOC_Os11g45620 // LOC_Os04g29990 // LOC_Os07g38250 // LOC_Os08g28470 // LOC_Os08g33000 // …
GO:0000166	F	nucleotide binding	131	537	3874	24075	6.6e-07	3.9e-05	// LOC_Os03g36920 // LOC_Os03g17310 // LOC_Os07g09900 // LOC_Os02g10100 // LOC_Os02g33850 // LOC_Os12g30720 // LOC_Os04g54190 // LOC_Os02g27500 // LOC_Os03g37120 // LOC_Os04g14570 // LOC_Os04g40970 // LOC_Os06g41560 // LOC_Os11g35580 // LOC_Os09g11190 // LOC_Os01g02410 // LOC_Os09g19390 // LOC_Os10g18260 // LOC_Os11g45620 // LOC_Os04g29990 // LOC_Os07g38250 // LOC_Os03g58720 // LOC_Os08g36480 // …
GO:0016491	F	oxidoreductase activity	64	537	1672	24075	2.7e-05	0.0014	// LOC_Os01g18970 // LOC_Os11g43550 // LOC_Os05g28530 // LOC_Os01g72730 // LOC_Os11g25060 // LOC_Os03g48300 // LOC_Os08g29510 // LOC_Os02g50770 // LOC_Os04g09430 // LOC_Os10g38090 // LOC_Os01g16450 // LOC_Os01g73604 // LOC_Os03g39690 // LOC_Os12g16640 // LOC_Os02g39160 // LOC_Os06g45960 // LOC_Os03g38700 // LOC_Os10g09160 // LOC_Os03g59152 // LOC_Os04g49250 // LOC_Os01g50530 // LOC_Os01g58100 // …
GO:0009055	F	electron carrier activity	30	537	599	24075	6.1e-05	0.0029	// LOC_Os11g43550 // LOC_Os10g41689 // LOC_Os01g72730 // LOC_Os04g09430 // LOC_Os10g38090 // LOC_Os05g28530 // LOC_Os01g73604 // LOC_Os03g39690 // LOC_Os06g45960 // LOC_Os10g09160 // LOC_Os01g08800 // LOC_Os01g50530 // LOC_Os04g32300 // LOC_Os04g34480 // LOC_Os11g29910 // LOC_Os07g11890 // LOC_Os09g20440 // LOC_Os10g35720 // LOC_Os09g26940 // LOC_Os07g06600 // LOC_Os08g36480 // LOC_Os04g03890 // …
GO:0004672	F	protein kinase activity	59	537	1575	24075	0.0001	0.0045	// LOC_Os06g29340 // LOC_Os07g31250 // LOC_Os10g02720 // LOC_Os09g18530 // LOC_Os04g12600 // LOC_Os02g10100 // LOC_Os08g24630 // LOC_Os06g37750 // LOC_Os11g25860 // LOC_Os04g54190 // LOC_Os03g37120 // LOC_Os09g29520 // LOC_Os04g14570 // LOC_Os05g17604 // LOC_Os06g41560 // LOC_Os03g39150 // LOC_Os08g40990 // LOC_Os01g02410 // LOC_Os09g19390 // LOC_Os01g01110 // LOC_Os10g18260 // LOC_Os10g17960 // …
GO:0016301	F	kinase activity	63	537	1750	24075	0.00017	0.0069	// LOC_Os06g29340 // LOC_Os07g31250 // LOC_Os10g02720 // LOC_Os09g18530 // LOC_Os04g12600 // LOC_Os02g10100 // LOC_Os08g24630 // LOC_Os06g37750 // LOC_Os01g66630 // LOC_Os11g25860 // LOC_Os04g54190 // LOC_Os03g37120 // LOC_Os09g29520 // LOC_Os04g14570 // LOC_Os05g17604 // LOC_Os06g41560 // LOC_Os03g39150 // LOC_Os08g40990 // LOC_Os01g02410 // LOC_Os03g24170 // LOC_Os09g19390 // LOC_Os01g01110 // …
GO:0016773	F	phosphotransferase activity, alcohol group as acceptor	62	537	1726	24075	0.0002	0.0077	// LOC_Os06g29340 // LOC_Os07g31250 // LOC_Os10g02720 // LOC_Os09g18530 // LOC_Os04g12600 // LOC_Os02g10100 // LOC_Os08g24630 // LOC_Os06g37750 // LOC_Os01g66630 // LOC_Os11g25860 // LOC_Os04g54190 // LOC_Os03g37120 // LOC_Os09g29520 // LOC_Os04g14570 // LOC_Os05g17604 // LOC_Os06g41560 // LOC_Os03g39150 // LOC_Os08g40990 // LOC_Os01g02410 // LOC_Os03g24170 // LOC_Os09g19390 // LOC_Os01g01110 // …
GO:0005506	F	iron ion binding	32	537	713	24075	0.00024	0.0084	// LOC_Os01g18970 // LOC_Os11g25060 // LOC_Os01g72730 // LOC_Os02g10120 // LOC_Os02g50770 // LOC_Os04g09430 // LOC_Os01g16450 // LOC_Os01g73604 // LOC_Os03g39690 // LOC_Os02g39160 // LOC_Os06g45960 // LOC_Os10g09160 // LOC_Os01g08800 // LOC_Os01g50530 // LOC_Os02g09330 // LOC_Os03g25300 // LOC_Os07g11890 // LOC_Os09g26940 // LOC_Os03g13140 // LOC_Os08g36480 // LOC_Os02g58720 // LOC_Os04g03890 // …
GO:0022890	F	inorganic cation transmembrane transporter activity	13	537	180	24075	0.00034	0.011	// LOC_Os03g46454 // LOC_Os12g23610 // LOC_Os09g30446 // LOC_Os07g47350 // LOC_Os03g17310 // LOC_Os03g14690 // LOC_Os09g26900 // LOC_Os06g45120 // LOC_Os01g27170 // LOC_Os06g42030 // LOC_Os05g35050 // LOC_Os12g01420 // LOC_Os11g42790
GO:0004674	F	protein serine/threonine kinase activity	53	537	1478	24075	0.00062	0.019	// LOC_Os06g29340 // LOC_Os07g31250 // LOC_Os10g02720 // LOC_Os09g18530 // LOC_Os04g12600 // LOC_Os02g10100 // LOC_Os08g24630 // LOC_Os06g37750 // LOC_Os11g25860 // LOC_Os04g54190 // LOC_Os03g37120 // LOC_Os09g29520 // LOC_Os05g17604 // LOC_Os06g41560 // LOC_Os03g39150 // LOC_Os08g40990 // LOC_Os01g02410 // LOC_Os10g18260 // LOC_Os10g17960 // LOC_Os09g19510 // LOC_Os04g29990 // LOC_Os07g38250 // …
GO:0046906	F	tetrapyrrole binding	27	537	608	24075	0.00083	0.025	// LOC_Os01g18970 // LOC_Os01g72730 // LOC_Os02g50770 // LOC_Os04g09430 // LOC_Os01g16450 // LOC_Os01g73604 // LOC_Os03g39690 // LOC_Os06g45960 // LOC_Os10g09160 // LOC_Os01g08800 // LOC_Os01g50530 // LOC_Os02g09330 // LOC_Os03g25300 // LOC_Os07g11890 // LOC_Os09g26940 // LOC_Os03g13140 // LOC_Os08g36480 // LOC_Os02g58720 // LOC_Os04g03890 // LOC_Os06g42610 // LOC_Os02g32770 // LOC_Os04g16874 // …
GO:0020037	F	heme binding	26	537	600	24075	0.0014	0.04	// LOC_Os01g18970 // LOC_Os01g72730 // LOC_Os02g50770 // LOC_Os04g09430 // LOC_Os01g16450 // LOC_Os01g73604 // LOC_Os03g39690 // LOC_Os06g45960 // LOC_Os10g09160 // LOC_Os01g08800 // LOC_Os01g50530 // LOC_Os02g09330 // LOC_Os03g25300 // LOC_Os07g11890 // LOC_Os09g26940 // LOC_Os03g13140 // LOC_Os08g36480 // LOC_Os02g58720 // LOC_Os04g03890 // LOC_Os06g42610 // LOC_Os02g32770 // LOC_Os07g01420 // …
GO:0004497	F	monooxygenase activity	21	537	458	24075	0.0021	0.056	// LOC_Os01g08800 // LOC_Os04g37619 // LOC_Os10g38090 // LOC_Os01g50530 // LOC_Os01g72730 // LOC_Os03g59152 // LOC_Os04g48210 // LOC_Os02g09200 // LOC_Os04g03890 // LOC_Os04g09430 // LOC_Os02g09330 // LOC_Os09g26940 // LOC_Os07g11890 // LOC_Os06g42610 // LOC_Os01g73604 // LOC_Os03g39690 // LOC_Os01g43710 // LOC_Os02g32770 // LOC_Os06g45960 // LOC_Os02g37010 // LOC_Os10g09160
GO:0008324	F	cation transmembrane transporter activity	15	537	280	24075	0.0022	0.057	// LOC_Os03g46454 // LOC_Os12g23610 // LOC_Os09g30446 // LOC_Os07g47350 // LOC_Os03g17310 // LOC_Os01g34850 // LOC_Os03g14690 // LOC_Os09g26900 // LOC_Os06g45120 // LOC_Os01g27170 // LOC_Os01g55200 // LOC_Os05g35050 // LOC_Os12g01420 // LOC_Os11g42790 // LOC_Os06g42030
GO:0046873	F	metal ion transmembrane transporter activity	8	537	112	24075	0.0049	0.12	// LOC_Os03g46454 // LOC_Os07g47350 // LOC_Os03g17310 // LOC_Os09g26900 // LOC_Os01g27170 // LOC_Os01g55200 // LOC_Os05g35050 // LOC_Os06g42030
GO:0022892	F	substrate-specific transporter activity	23	537	593	24075	0.0093	0.19	// LOC_Os03g04360 // LOC_Os03g17310 // LOC_Os11g41840 // LOC_Os06g45120 // LOC_Os05g42250 // LOC_Os09g30446 // LOC_Os11g38160 // LOC_Os09g26900 // LOC_Os06g42030 // LOC_Os11g42790 // LOC_Os12g23610 // LOC_Os07g47350 // LOC_Os01g34850 // LOC_Os03g14690 // LOC_Os11g41850 // LOC_Os07g26460 // LOC_Os01g55200 // LOC_Os05g35050 // LOC_Os12g01420 // LOC_Os03g30200 // LOC_Os05g02060 // LOC_Os03g46454 // …
GO:0015075	F	ion transmembrane transporter activity	17	537	389	24075	0.0084	0.19	// LOC_Os03g46454 // LOC_Os12g23610 // LOC_Os09g30446 // LOC_Os07g47350 // LOC_Os03g17310 // LOC_Os01g34850 // LOC_Os03g14690 // LOC_Os09g26900 // LOC_Os03g04360 // LOC_Os06g45120 // LOC_Os01g27170 // LOC_Os01g55200 // LOC_Os05g35050 // LOC_Os12g01420 // LOC_Os11g42790 // LOC_Os05g42250 // LOC_Os06g42030
GO:0015077	F	monovalent inorganic cation transmembrane transporter activity	8	537	126	24075	0.0093	0.19	// LOC_Os12g23610 // LOC_Os09g30446 // LOC_Os07g47350 // LOC_Os03g14690 // LOC_Os06g45120 // LOC_Os01g27170 // LOC_Os06g42030 // LOC_Os11g42790
GO:0015035	F	protein disulfide oxidoreductase activity	5	537	54	24075	0.0092	0.19	// LOC_Os11g43550 // LOC_Os05g28530 // LOC_Os10g35720 // LOC_Os07g06600 // LOC_Os04g32300
GO:0015036	F	disulfide oxidoreductase activity	5	537	56	24075	0.011	0.21	// LOC_Os11g43550 // LOC_Os05g28530 // LOC_Os10g35720 // LOC_Os07g06600 // LOC_Os04g32300
GO:0004867	F	serine-type endopeptidase inhibitor activity	5	537	60	24075	0.014	0.26	// LOC_Os07g11650 // LOC_Os07g12080 // LOC_Os11g12520 // LOC_Os07g11410 // LOC_Os11g12460
GO:0022891	F	substrate-specific transmembrane transporter activity	20	537	517	24075	0.015	0.27	// LOC_Os03g46454 // LOC_Os12g23610 // LOC_Os09g30446 // LOC_Os11g38160 // LOC_Os07g47350 // LOC_Os03g17310 // LOC_Os01g34850 // LOC_Os03g14690 // LOC_Os09g26900 // LOC_Os03g04360 // LOC_Os11g41850 // LOC_Os11g41840 // LOC_Os01g27170 // LOC_Os01g55200 // LOC_Os05g35050 // LOC_Os12g01420 // LOC_Os06g45120 // LOC_Os11g42790 // LOC_Os05g42250 // LOC_Os06g42030
GO:0022857	F	transmembrane transporter activity	23	537	643	24075	0.021	0.38	// LOC_Os03g04360 // LOC_Os03g17310 // LOC_Os11g41840 // LOC_Os06g45120 // LOC_Os05g42250 // LOC_Os09g30446 // LOC_Os11g38160 // LOC_Os09g26900 // LOC_Os06g42030 // LOC_Os11g42790 // LOC_Os12g23610 // LOC_Os07g47350 // LOC_Os01g34850 // LOC_Os03g14690 // LOC_Os03g46454 // LOC_Os11g41850 // LOC_Os01g55200 // LOC_Os05g35050 // LOC_Os12g01420 // LOC_Os06g03770 // LOC_Os10g13940 // LOC_Os01g27170 // …
GO:0030414	F	peptidase inhibitor activity	5	537	72	24075	0.027	0.43	// LOC_Os07g11650 // LOC_Os07g12080 // LOC_Os11g12520 // LOC_Os07g11410 // LOC_Os11g12460
GO:0004866	F	endopeptidase inhibitor activity	5	537	72	24075	0.027	0.43	// LOC_Os07g11650 // LOC_Os07g12080 // LOC_Os11g12520 // LOC_Os07g11410 // LOC_Os11g12460
GO:0017111	F	nucleoside-triphosphatase activity	25	537	726	24075	0.025	0.43	// LOC_Os07g31340 // LOC_Os03g17310 // LOC_Os06g45120 // LOC_Os02g33850 // LOC_Os12g30720 // LOC_Os05g05230 // LOC_Os04g40970 // LOC_Os03g01830 // LOC_Os02g51400 // LOC_Os11g45620 // LOC_Os02g01820 // LOC_Os03g64290 // LOC_Os10g25565 // LOC_Os03g48140 // LOC_Os03g31300 // LOC_Os01g04840 // LOC_Os01g44990 // LOC_Os08g33000 // LOC_Os09g14410 // LOC_Os06g03770 // LOC_Os12g12850 // LOC_Os11g01980 // …
GO:0030599	F	pectinesterase activity	6	537	100	24075	0.029	0.44	// LOC_Os11g08680 // LOC_Os03g18860 // LOC_Os11g45730 // LOC_Os11g08860 // LOC_Os07g46190 // LOC_Os01g44340
GO:0004857	F	enzyme inhibitor activity	8	537	157	24075	0.029	0.44	// LOC_Os11g08680 // LOC_Os11g12520 // LOC_Os07g11410 // LOC_Os07g11650 // LOC_Os03g18860 // LOC_Os11g08860 // LOC_Os07g12080 // LOC_Os11g12460
GO:0005509	F	calcium ion binding	13	537	316	24075	0.03	0.44	// LOC_Os09g20740 // LOC_Os10g06090 // LOC_Os01g51754 // LOC_Os08g44660 // LOC_Os02g18930 // LOC_Os03g53200 // LOC_Os09g29510 // LOC_Os10g09700 // LOC_Os09g31000 // LOC_Os11g02464 // LOC_Os02g42110 // LOC_Os10g02720 // LOC_Os04g29990
GO:0070279	F	vitamin B6 binding	7	537	132	24075	0.033	0.44	// LOC_Os01g51410 // LOC_Os03g09910 // LOC_Os12g08900 // LOC_Os09g26380 // LOC_Os02g02210 // LOC_Os01g52900 // LOC_Os01g09700
GO:0016667	F	oxidoreductase activity, acting on sulfur group of donors	5	537	75	24075	0.031	0.44	// LOC_Os11g43550 // LOC_Os05g28530 // LOC_Os10g35720 // LOC_Os07g06600 // LOC_Os04g32300
GO:0030170	F	pyridoxal phosphate binding	7	537	132	24075	0.033	0.44	// LOC_Os01g51410 // LOC_Os03g09910 // LOC_Os12g08900 // LOC_Os09g26380 // LOC_Os02g02210 // LOC_Os01g52900 // LOC_Os01g09700
GO:0016462	F	pyrophosphatase activity	25	537	743	24075	0.032	0.44	// LOC_Os07g31340 // LOC_Os03g17310 // LOC_Os06g45120 // LOC_Os02g33850 // LOC_Os12g30720 // LOC_Os05g05230 // LOC_Os04g40970 // LOC_Os03g01830 // LOC_Os02g51400 // LOC_Os11g45620 // LOC_Os02g01820 // LOC_Os03g64290 // LOC_Os10g25565 // LOC_Os03g48140 // LOC_Os03g31300 // LOC_Os01g04840 // LOC_Os01g44990 // LOC_Os08g33000 // LOC_Os09g14410 // LOC_Os06g03770 // LOC_Os12g12850 // LOC_Os11g01980 // …
GO:0016818	F	hydrolase activity, acting on acid anhydrides, in phosphorus-containing anhydrides	25	537	759	24075	0.039	0.5	// LOC_Os07g31340 // LOC_Os03g17310 // LOC_Os06g45120 // LOC_Os02g33850 // LOC_Os12g30720 // LOC_Os05g05230 // LOC_Os04g40970 // LOC_Os03g01830 // LOC_Os02g51400 // LOC_Os11g45620 // LOC_Os02g01820 // LOC_Os03g64290 // LOC_Os10g25565 // LOC_Os03g48140 // LOC_Os03g31300 // LOC_Os01g04840 // LOC_Os01g44990 // LOC_Os08g33000 // LOC_Os09g14410 // LOC_Os06g03770 // LOC_Os12g12850 // LOC_Os11g01980 // …
GO:0030528	F	transcription regulator activity	31	537	987	24075	0.04	0.5	// LOC_Os02g08500 // LOC_Os07g08140 // LOC_Os07g02060 // LOC_Os03g19900 // LOC_Os01g10370 // LOC_Os10g42850 // LOC_Os04g38770 // LOC_Os03g21710 // LOC_Os06g06750 // LOC_Os03g47200 // LOC_Os08g35670 // LOC_Os04g54900 // LOC_Os02g15760 // LOC_Os03g51690 // LOC_Os02g58350 // LOC_Os03g15660 // LOC_Os02g34260 // LOC_Os05g45954 // LOC_Os06g50600 // LOC_Os01g73770 // LOC_Os02g32040 // LOC_Os03g37670 // …
GO:0016817	F	hydrolase activity, acting on acid anhydrides	25	537	764	24075	0.041	0.51	// LOC_Os07g31340 // LOC_Os03g17310 // LOC_Os06g45120 // LOC_Os02g33850 // LOC_Os12g30720 // LOC_Os05g05230 // LOC_Os04g40970 // LOC_Os03g01830 // LOC_Os02g51400 // LOC_Os11g45620 // LOC_Os02g01820 // LOC_Os03g64290 // LOC_Os10g25565 // LOC_Os03g48140 // LOC_Os03g31300 // LOC_Os01g04840 // LOC_Os01g44990 // LOC_Os08g33000 // LOC_Os09g14410 // LOC_Os06g03770 // LOC_Os12g12850 // LOC_Os11g01980 // …
GO:0005215	F	transporter activity	29	537	941	24075	0.055	0.64	// LOC_Os03g04360 // LOC_Os03g17310 // LOC_Os11g41840 // LOC_Os06g45120 // LOC_Os05g42250 // LOC_Os09g30446 // LOC_Os06g21900 // LOC_Os09g26900 // LOC_Os06g42030 // LOC_Os11g42790 // LOC_Os12g23610 // LOC_Os07g47350 // LOC_Os01g34850 // LOC_Os03g14690 // LOC_Os10g13940 // LOC_Os11g41850 // LOC_Os07g26460 // LOC_Os01g55200 // LOC_Os05g35050 // LOC_Os12g01420 // LOC_Os01g54515 // LOC_Os06g03770 // …
GO:0005515	F	protein binding	67	537	2460	24075	0.054	0.64	// LOC_Os04g51440 // LOC_Os03g53090 // LOC_Os10g04060 // LOC_Os05g10580 // LOC_Os12g30720 // LOC_Os03g36920 // LOC_Os12g04660 // LOC_Os02g10100 // LOC_Os04g57880 // LOC_Os08g07550 // LOC_Os04g52890 // LOC_Os05g12770 // LOC_Os09g36500 // LOC_Os12g26020 // LOC_Os06g40650 // LOC_Os03g47200 // LOC_Os04g14570 // LOC_Os01g03190 // LOC_Os05g17604 // LOC_Os08g13250 // LOC_Os09g11190 // LOC_Os08g14960 // …
GO:0019842	F	vitamin binding	8	537	180	24075	0.055	0.64	// LOC_Os01g51410 // LOC_Os03g09910 // LOC_Os12g08900 // LOC_Os09g26380 // LOC_Os02g02210 // LOC_Os01g52900 // LOC_Os01g09700 // LOC_Os09g20530
GO:0060089	F	molecular transducer activity	7	537	152	24075	0.06	0.67	// LOC_Os02g08500 // LOC_Os08g35670 // LOC_Os12g31320 // LOC_Os03g22600 // LOC_Os02g58350 // LOC_Os06g38130 // LOC_Os07g26720
GO:0004871	F	signal transducer activity	7	537	152	24075	0.06	0.67	// LOC_Os02g08500 // LOC_Os08g35670 // LOC_Os12g31320 // LOC_Os03g22600 // LOC_Os02g58350 // LOC_Os06g38130 // LOC_Os07g26720
GO:0030234	F	enzyme regulator activity	10	537	255	24075	0.066	0.7	// LOC_Os11g08680 // LOC_Os07g11650 // LOC_Os11g12520 // LOC_Os07g11410 // LOC_Os05g38950 // LOC_Os07g12080 // LOC_Os03g18860 // LOC_Os11g08860 // LOC_Os06g48640 // LOC_Os11g12460
GO:0003700	F	transcription factor activity	21	537	651	24075	0.065	0.7	// LOC_Os05g45954 // LOC_Os06g50600 // LOC_Os02g32040 // LOC_Os03g47200 // LOC_Os10g42850 // LOC_Os07g02060 // LOC_Os01g73770 // LOC_Os01g60490 // LOC_Os03g19900 // LOC_Os01g10370 // LOC_Os03g51690 // LOC_Os01g40260 // LOC_Os03g47036 // LOC_Os07g08140 // LOC_Os03g37670 // LOC_Os03g15660 // LOC_Os04g38770 // LOC_Os03g21710 // LOC_Os07g03250 // LOC_Os06g06750 // LOC_Os02g34260
GO:0015078	F	hydrogen ion transmembrane transporter activity	5	537	95	24075	0.068	0.7	// LOC_Os09g30446 // LOC_Os12g23610 // LOC_Os11g42790 // LOC_Os03g14690 // LOC_Os06g45120
GO:0048037	F	cofactor binding	18	537	543	24075	0.068	0.7	// LOC_Os01g51410 // LOC_Os04g49250 // LOC_Os01g52900 // LOC_Os02g35039 // LOC_Os12g08900 // LOC_Os08g36480 // LOC_Os01g10110 // LOC_Os08g34570 // LOC_Os03g09910 // LOC_Os09g26380 // LOC_Os02g02210 // LOC_Os01g58740 // LOC_Os01g48960 // LOC_Os10g21690 // LOC_Os11g40690 // LOC_Os02g37010 // LOC_Os01g09700 // LOC_Os09g20530
GO:0005507	F	copper ion binding	6	537	130	24075	0.078	0.78	// LOC_Os01g27700 // LOC_Os04g34480 // LOC_Os08g04370 // LOC_Os01g44330 // LOC_Os11g29910 // LOC_Os08g05820
GO:0016614	F	oxidoreductase activity, acting on CH-OH group of donors	6	537	133	24075	0.084	0.83	// LOC_Os03g29170 // LOC_Os04g49250 // LOC_Os08g34570 // LOC_Os11g40690 // LOC_Os04g14790 // LOC_Os01g58740
GO:0016829	F	lyase activity	11	537	309	24075	0.094	0.9	// LOC_Os03g15710 // LOC_Os04g01690 // LOC_Os08g27840 // LOC_Os09g26380 // LOC_Os06g40770 // LOC_Os08g09250 // LOC_Os09g28130 // LOC_Os02g36140 // LOC_Os03g24640 // LOC_Os01g09700 // LOC_Os02g14770
GO:0016616	F	oxidoreductase activity, acting on the CH-OH group of donors, NAD or NADP as acceptor	5	537	107	24075	0.099	0.92	// LOC_Os04g49250 // LOC_Os08g34570 // LOC_Os11g40690 // LOC_Os03g29170 // LOC_Os01g58740
GO:0004091	F	carboxylesterase activity	7	537	172	24075	0.098	0.92	// LOC_Os11g08680 // LOC_Os03g18860 // LOC_Os12g42010 // LOC_Os11g45730 // LOC_Os11g08860 // LOC_Os07g46190 // LOC_Os01g44340
GO:0043169	F	cation binding	107	537	5696	24075	0.98	1	// LOC_Os07g47120 // LOC_Os08g09250 // LOC_Os08g09020 // LOC_Os06g35920 // LOC_Os01g08800 // LOC_Os01g50530 // LOC_Os04g34480 // LOC_Os10g24020 // LOC_Os11g05140 // LOC_Os09g13530 // LOC_Os06g40770 // LOC_Os03g25300 // LOC_Os08g05820 // LOC_Os01g51754 // LOC_Os09g26470 // LOC_Os03g17150 // LOC_Os08g36480 // LOC_Os10g39210 // LOC_Os01g11490 // LOC_Os02g52390 // LOC_Os06g32720 // LOC_Os03g20880 // …
GO:0070011	F	peptidase activity, acting on L-amino acid peptides	21	537	1470	24075	0.99	1	// LOC_Os05g33420 // LOC_Os04g09720 // LOC_Os09g15610 // LOC_Os02g29610 // LOC_Os11g14170 // LOC_Os01g33520 // LOC_Os05g09530 // LOC_Os09g27030 // LOC_Os04g44410 // LOC_Os04g45960 // LOC_Os01g24560 // LOC_Os05g50880 // LOC_Os06g29310 // LOC_Os05g43550 // LOC_Os04g50850 // LOC_Os09g27910 // LOC_Os02g52390 // LOC_Os11g33330 // LOC_Os02g48450 // LOC_Os03g37630 // LOC_Os07g34910
GO:0070001	F	aspartic-type peptidase activity	6	537	607	24075	0.99	1	// LOC_Os05g33420 // LOC_Os05g09530 // LOC_Os07g34910 // LOC_Os04g50850 // LOC_Os09g27910 // LOC_Os05g43550
GO:0016740	F	transferase activity	112	537	6190	24075	1	1	// LOC_Os06g43880 // LOC_Os02g08400 // LOC_Os01g41834 // LOC_Os02g10100 // LOC_Os04g57090 // LOC_Os04g54190 // LOC_Os03g37120 // LOC_Os04g14570 // LOC_Os06g41560 // LOC_Os03g39150 // LOC_Os01g02410 // LOC_Os02g02210 // LOC_Os09g19390 // LOC_Os10g18260 // LOC_Os04g29990 // LOC_Os07g38250 // LOC_Os04g57890 // LOC_Os01g65590 // LOC_Os07g35310 // LOC_Os05g38010 // LOC_Os03g20880 // LOC_Os02g12460 // …
GO:0016741	F	transferase activity, transferring one-carbon groups	9	537	263	24075	0.14	1	// LOC_Os11g20040 // LOC_Os04g09680 // LOC_Os07g47500 // LOC_Os07g27970 // LOC_Os06g13470 // LOC_Os09g27270 // LOC_Os04g57090 // LOC_Os01g50030 // LOC_Os01g50032
GO:0016746	F	transferase activity, transferring acyl groups	8	537	367	24075	0.58	1	// LOC_Os05g02590 // LOC_Os10g41070 // LOC_Os02g08400 // LOC_Os01g41834 // LOC_Os08g43170 // LOC_Os10g34360 // LOC_Os07g17010 // LOC_Os12g04440
GO:0016747	F	transferase activity, transferring acyl groups other than amino-acyl groups	6	537	348	24075	0.79	1	// LOC_Os05g02590 // LOC_Os10g41070 // LOC_Os02g08400 // LOC_Os01g41834 // LOC_Os10g34360 // LOC_Os07g17010
GO:0016209	F	antioxidant activity	6	537	203	24075	0.31	1	// LOC_Os01g18970 // LOC_Os07g01420 // LOC_Os03g25300 // LOC_Os02g58720 // LOC_Os02g50770 // LOC_Os01g16450
GO:0004386	F	helicase activity	5	537	165	24075	0.31	1	// LOC_Os04g40970 // LOC_Os07g31340 // LOC_Os03g01830 // LOC_Os05g05230 // LOC_Os01g44990
GO:0042578	F	phosphoric ester hydrolase activity	5	537	244	24075	0.64	1	// LOC_Os05g50970 // LOC_Os03g48300 // LOC_Os04g59310 // LOC_Os11g13820 // LOC_Os01g19130
GO:0016684	F	oxidoreductase activity, acting on peroxide as acceptor	6	537	181	24075	0.23	1	// LOC_Os01g18970 // LOC_Os07g01420 // LOC_Os03g25300 // LOC_Os02g58720 // LOC_Os02g50770 // LOC_Os01g16450
GO:0022804	F	active transmembrane transporter activity	8	537	333	24075	0.47	1	// LOC_Os03g04360 // LOC_Os09g30446 // LOC_Os03g17310 // LOC_Os10g13940 // LOC_Os06g45120 // LOC_Os05g01700 // LOC_Os11g42790 // LOC_Os06g03770
GO:0016757	F	transferase activity, transferring glycosyl groups	18	537	595	24075	0.13	1	// LOC_Os08g14210 // LOC_Os02g52630 // LOC_Os01g65590 // LOC_Os04g42760 // LOC_Os03g48610 // LOC_Os12g16480 // LOC_Os10g30560 // LOC_Os05g35430 // LOC_Os10g20260 // LOC_Os07g22930 // LOC_Os04g12720 // LOC_Os04g57890 // LOC_Os02g51130 // LOC_Os06g10910 // LOC_Os04g25820 // LOC_Os04g35060 // LOC_Os03g19330 // LOC_Os11g33270
GO:0004553	F	hydrolase activity, hydrolyzing O-glycosyl compounds	13	537	424	24075	0.16	1	// LOC_Os08g14210 // LOC_Os07g10700 // LOC_Os05g35370 // LOC_Os01g18400 // LOC_Os07g43820 // LOC_Os07g47120 // LOC_Os11g02464 // LOC_Os01g12070 // LOC_Os02g53820 // LOC_Os12g03530 // LOC_Os01g51754 // LOC_Os06g35920 // LOC_Os11g33270
GO:0016758	F	transferase activity, transferring hexosyl groups	15	537	489	24075	0.14	1	// LOC_Os08g14210 // LOC_Os01g65590 // LOC_Os03g48610 // LOC_Os12g16480 // LOC_Os10g30560 // LOC_Os05g35430 // LOC_Os10g20260 // LOC_Os07g22930 // LOC_Os04g12720 // LOC_Os04g57890 // LOC_Os06g10910 // LOC_Os04g25820 // LOC_Os02g52630 // LOC_Os03g19330 // LOC_Os11g33270
GO:0005488	F	binding	351	537	16823	24075	0.99	1	// LOC_Os02g10100 // LOC_Os08g09020 // LOC_Os03g38700 // LOC_Os06g06750 // LOC_Os06g35920 // LOC_Os01g08800 // LOC_Os04g34480 // LOC_Os08g44660 // LOC_Os11g35580 // LOC_Os03g39150 // LOC_Os09g19390 // LOC_Os10g18260 // LOC_Os08g05820 // LOC_Os04g29990 // LOC_Os10g03420 // LOC_Os03g32220 // LOC_Os01g11490 // LOC_Os04g45960 // LOC_Os06g45910 // LOC_Os11g14170 // LOC_Os04g48210 // LOC_Os08g04370 // …
GO:0016887	F	ATPase activity	7	537	355	24075	0.68	1	// LOC_Os03g17310 // LOC_Os04g40970 // LOC_Os06g45120 // LOC_Os03g01830 // LOC_Os05g01700 // LOC_Os06g03770 // LOC_Os02g01820
GO:0046914	F	transition metal ion binding	83	537	4875	24075	1	1	// LOC_Os01g18970 // LOC_Os11g25060 // LOC_Os03g12490 // LOC_Os01g72730 // LOC_Os03g48300 // LOC_Os11g05140 // LOC_Os01g44330 // LOC_Os03g18950 // LOC_Os12g04660 // LOC_Os04g09430 // LOC_Os10g38090 // LOC_Os01g16450 // LOC_Os12g22620 // LOC_Os08g09020 // LOC_Os03g39690 // LOC_Os02g32770 // LOC_Os02g39160 // LOC_Os06g45960 // LOC_Os11g18700 // LOC_Os09g36500 // LOC_Os02g46730 // LOC_Os10g09160 // …
GO:0042623	F	ATPase activity, coupled	6	537	275	24075	0.58	1	// LOC_Os03g17310 // LOC_Os04g40970 // LOC_Os06g45120 // LOC_Os03g01830 // LOC_Os05g01700 // LOC_Os06g03770
GO:0043167	F	ion binding	107	537	5700	24075	0.98	1	// LOC_Os07g47120 // LOC_Os08g09250 // LOC_Os08g09020 // LOC_Os06g35920 // LOC_Os01g08800 // LOC_Os01g50530 // LOC_Os04g34480 // LOC_Os10g24020 // LOC_Os11g05140 // LOC_Os09g13530 // LOC_Os06g40770 // LOC_Os03g25300 // LOC_Os08g05820 // LOC_Os01g51754 // LOC_Os09g26470 // LOC_Os03g17150 // LOC_Os08g36480 // LOC_Os10g39210 // LOC_Os01g11490 // LOC_Os02g52390 // LOC_Os06g32720 // LOC_Os03g20880 // …
GO:0005529	F	sugar binding	6	537	166	24075	0.17	1	// LOC_Os06g37750 // LOC_Os03g48610 // LOC_Os04g12600 // LOC_Os06g41560 // LOC_Os05g07080 // LOC_Os10g20160
GO:0003723	F	RNA binding	10	537	3190	24075	1	1	// LOC_Os08g40830 // LOC_Os05g14280 // LOC_Os07g01260 // LOC_Os05g39530 // LOC_Os10g26430 // LOC_Os11g19350 // LOC_Os04g20774 // LOC_Os09g30210 // LOC_Os09g20560 // LOC_Os07g49220
GO:0016787	F	hydrolase activity	88	537	4901	24075	0.99	1	// LOC_Os03g17310 // LOC_Os07g47120 // LOC_Os02g33850 // LOC_Os01g46260 // LOC_Os06g35920 // LOC_Os04g40970 // LOC_Os04g50850 // LOC_Os11g45620 // LOC_Os01g51754 // LOC_Os07g34910 // LOC_Os05g50970 // LOC_Os03g37630 // LOC_Os04g45960 // LOC_Os09g27910 // LOC_Os08g33000 // LOC_Os09g15610 // LOC_Os02g52390 // LOC_Os06g03770 // LOC_Os12g12850 // LOC_Os11g14170 // LOC_Os05g49970 // LOC_Os11g33270 // …
GO:0043565	F	sequence-specific DNA binding	14	537	453	24075	0.15	1	// LOC_Os06g50600 // LOC_Os03g47200 // LOC_Os10g42850 // LOC_Os07g02060 // LOC_Os01g60490 // LOC_Os03g51690 // LOC_Os01g40260 // LOC_Os03g47036 // LOC_Os07g08140 // LOC_Os03g37670 // LOC_Os04g58680 // LOC_Os04g38770 // LOC_Os03g21710 // LOC_Os06g06750
GO:0016788	F	hydrolase activity, acting on ester bonds	23	537	1949	24075	1	1	// LOC_Os11g08680 // LOC_Os01g53590 // LOC_Os02g39590 // LOC_Os03g48300 // LOC_Os04g59310 // LOC_Os01g46260 // LOC_Os01g19130 // LOC_Os12g42010 // LOC_Os07g46190 // LOC_Os11g13820 // LOC_Os06g50940 // LOC_Os01g11570 // LOC_Os05g50970 // LOC_Os12g30540 // LOC_Os05g39530 // LOC_Os08g45150 // LOC_Os09g24250 // LOC_Os03g18860 // LOC_Os01g17279 // LOC_Os01g44340 // LOC_Os12g12850 // LOC_Os11g45730 // …
GO:0003824	F	catalytic activity	292	537	12724	24075	0.26	1	// LOC_Os01g21620 // LOC_Os03g17590 // LOC_Os06g43880 // LOC_Os02g08400 // LOC_Os01g41834 // LOC_Os02g10100 // LOC_Os07g17010 // LOC_Os08g09250 // LOC_Os02g33850 // LOC_Os11g33090 // LOC_Os01g46260 // LOC_Os03g38700 // LOC_Os06g35920 // LOC_Os06g42610 // LOC_Os01g08800 // LOC_Os03g37120 // LOC_Os01g50530 // LOC_Os04g14570 // LOC_Os04g40970 // LOC_Os06g41560 // LOC_Os03g17310 // LOC_Os03g39150 // …
GO:0016772	F	transferase activity, transferring phosphorus-containing groups	67	537	4781	24075	1	1	// LOC_Os06g29340 // LOC_Os07g31250 // LOC_Os10g02720 // LOC_Os09g18530 // LOC_Os04g12600 // LOC_Os05g14280 // LOC_Os02g10100 // LOC_Os08g24630 // LOC_Os06g37750 // LOC_Os11g19350 // LOC_Os01g66630 // LOC_Os11g25860 // LOC_Os04g54190 // LOC_Os03g37120 // LOC_Os09g29520 // LOC_Os04g14570 // LOC_Os05g17604 // LOC_Os06g41560 // LOC_Os03g39150 // LOC_Os08g40990 // LOC_Os01g02410 // LOC_Os03g24170 // …
GO:0008415	F	acyltransferase activity	5	537	166	24075	0.32	1	// LOC_Os07g17010 // LOC_Os02g08400 // LOC_Os01g41834 // LOC_Os10g34360 // LOC_Os10g41070
GO:0046983	F	protein dimerization activity	9	537	418	24075	0.59	1	// LOC_Os11g20040 // LOC_Os06g50600 // LOC_Os03g47200 // LOC_Os04g09680 // LOC_Os07g27970 // LOC_Os11g39200 // LOC_Os01g13520 // LOC_Os08g07550 // LOC_Os12g26020
GO:0004601	F	peroxidase activity	6	537	181	24075	0.23	1	// LOC_Os01g18970 // LOC_Os07g01420 // LOC_Os03g25300 // LOC_Os02g58720 // LOC_Os02g50770 // LOC_Os01g16450
GO:0016798	F	hydrolase activity, acting on glycosyl bonds	15	537	480	24075	0.13	1	// LOC_Os08g14210 // LOC_Os07g10700 // LOC_Os05g35370 // LOC_Os01g18400 // LOC_Os07g43820 // LOC_Os07g47120 // LOC_Os11g02464 // LOC_Os01g12070 // LOC_Os02g53820 // LOC_Os10g42060 // LOC_Os12g03530 // LOC_Os01g51754 // LOC_Os06g35920 // LOC_Os10g24050 // LOC_Os11g33270
GO:0008234	F	cysteine-type peptidase activity	9	537	554	24075	0.87	1	// LOC_Os02g29610 // LOC_Os01g33520 // LOC_Os03g37630 // LOC_Os09g27030 // LOC_Os02g48450 // LOC_Os05g50880 // LOC_Os06g29310 // LOC_Os09g15610 // LOC_Os01g24560
GO:0016874	F	ligase activity	8	537	305	24075	0.38	1	// LOC_Os01g03190 // LOC_Os04g41250 // LOC_Os05g06070 // LOC_Os11g33090 // LOC_Os02g13960 // LOC_Os09g30210 // LOC_Os10g32570 // LOC_Os10g36210
GO:0008270	F	zinc ion binding	43	537	3939	24075	1	1	// LOC_Os07g31340 // LOC_Os03g12490 // LOC_Os11g05140 // LOC_Os03g18950 // LOC_Os12g04660 // LOC_Os05g06070 // LOC_Os12g17390 // LOC_Os01g71850 // LOC_Os09g36500 // LOC_Os02g46730 // LOC_Os11g18700 // LOC_Os06g40650 // LOC_Os01g03190 // LOC_Os10g24020 // LOC_Os01g59450 // LOC_Os09g13530 // LOC_Os03g06840 // LOC_Os06g40770 // LOC_Os03g32220 // LOC_Os12g17424 // LOC_Os07g29600 // LOC_Os09g26470 // …
GO:0046872	F	metal ion binding	103	537	5476	24075	0.98	1	// LOC_Os12g17390 // LOC_Os08g09250 // LOC_Os08g09020 // LOC_Os01g08800 // LOC_Os01g50530 // LOC_Os04g34480 // LOC_Os10g24020 // LOC_Os11g05140 // LOC_Os09g13530 // LOC_Os06g40770 // LOC_Os03g25300 // LOC_Os08g05820 // LOC_Os01g51754 // LOC_Os09g26470 // LOC_Os03g17150 // LOC_Os08g36480 // LOC_Os10g39210 // LOC_Os01g11490 // LOC_Os02g52390 // LOC_Os06g32720 // LOC_Os03g20880 // LOC_Os06g45910 // …
GO:0004190	F	aspartic-type endopeptidase activity	6	537	607	24075	0.99	1	// LOC_Os05g33420 // LOC_Os05g09530 // LOC_Os07g34910 // LOC_Os04g50850 // LOC_Os09g27910 // LOC_Os05g43550
GO:0008233	F	peptidase activity	21	537	1489	24075	0.99	1	// LOC_Os05g33420 // LOC_Os04g09720 // LOC_Os09g15610 // LOC_Os02g29610 // LOC_Os11g14170 // LOC_Os01g33520 // LOC_Os05g09530 // LOC_Os09g27030 // LOC_Os04g44410 // LOC_Os04g45960 // LOC_Os01g24560 // LOC_Os05g50880 // LOC_Os06g29310 // LOC_Os05g43550 // LOC_Os04g50850 // LOC_Os09g27910 // LOC_Os02g52390 // LOC_Os11g33330 // LOC_Os02g48450 // LOC_Os03g37630 // LOC_Os07g34910
GO:0004175	F	endopeptidase activity	12	537	856	24075	0.97	1	// LOC_Os05g33420 // LOC_Os11g14170 // LOC_Os05g09530 // LOC_Os09g27030 // LOC_Os04g45960 // LOC_Os01g24560 // LOC_Os05g43550 // LOC_Os04g50850 // LOC_Os09g27910 // LOC_Os02g52390 // LOC_Os02g48450 // LOC_Os07g34910
GO:0003676	F	nucleic acid binding	81	537	8251	24075	1	1	// LOC_Os07g31340 // LOC_Os05g14280 // LOC_Os01g53590 // LOC_Os07g08140 // LOC_Os12g04230 // LOC_Os07g02060 // LOC_Os07g27330 // LOC_Os05g25960 // LOC_Os03g18950 // LOC_Os08g40150 // LOC_Os01g10370 // LOC_Os01g60020 // LOC_Os12g17390 // LOC_Os04g58020 // LOC_Os04g20774 // LOC_Os10g42850 // LOC_Os09g30210 // LOC_Os04g38770 // LOC_Os03g21710 // LOC_Os11g18700 // LOC_Os06g06750 // LOC_Os05g05230 // …
GO:0003677	F	DNA binding	53	537	5059	24075	1	1	// LOC_Os07g31340 // LOC_Os08g40150 // LOC_Os04g58020 // LOC_Os07g08140 // LOC_Os12g04230 // LOC_Os07g02060 // LOC_Os07g27330 // LOC_Os05g25960 // LOC_Os03g19900 // LOC_Os01g10370 // LOC_Os03g29614 // LOC_Os10g42850 // LOC_Os04g38770 // LOC_Os03g21710 // LOC_Os04g40930 // LOC_Os05g05230 // LOC_Os12g25350 // LOC_Os09g07120 // LOC_Os03g47200 // LOC_Os06g06750 // LOC_Os07g03250 // LOC_Os01g60020 // …
GO:0030246	F	carbohydrate binding	7	537	219	24075	0.23	1	// LOC_Os06g37750 // LOC_Os03g48610 // LOC_Os04g12600 // LOC_Os06g41560 // LOC_Os05g07080 // LOC_Os01g12070 // LOC_Os10g20160
GO:0008168	F	methyltransferase activity	9	537	261	24075	0.14	1	// LOC_Os11g20040 // LOC_Os04g09680 // LOC_Os07g47500 // LOC_Os07g27970 // LOC_Os06g13470 // LOC_Os09g27270 // LOC_Os04g57090 // LOC_Os01g50030 // LOC_Os01g50032
GO:0050662	F	coenzyme binding	10	537	382	24075	0.35	1	// LOC_Os04g49250 // LOC_Os08g36480 // LOC_Os01g10110 // LOC_Os08g34570 // LOC_Os02g35039 // LOC_Os01g48960 // LOC_Os01g58740 // LOC_Os10g21690 // LOC_Os02g37010 // LOC_Os09g20530
GO:0050660	F	FAD binding	5	537	156	24075	0.28	1	// LOC_Os08g36480 // LOC_Os01g10110 // LOC_Os02g37010 // LOC_Os01g48960 // LOC_Os10g21690
GO:0016879	F	ligase activity, forming carbon-nitrogen bonds	5	537	226	24075	0.57	1	// LOC_Os02g13960 // LOC_Os04g41250 // LOC_Os01g03190 // LOC_Os05g06070 // LOC_Os11g33090
GO:0005618	C	cell wall	7	537	82	24075	0.0033	0.32	// LOC_Os08g14210 // LOC_Os03g18860 // LOC_Os04g45960 // LOC_Os11g45730 // LOC_Os07g46190 // LOC_Os01g44340 // LOC_Os11g33270
GO:0030312	C	external encapsulating structure	7	537	107	24075	0.013	0.6	// LOC_Os08g14210 // LOC_Os03g18860 // LOC_Os04g45960 // LOC_Os11g45730 // LOC_Os07g46190 // LOC_Os01g44340 // LOC_Os11g33270
GO:0044444	C	cytoplasmic part	12	537	966	24075	0.99	1	// LOC_Os12g34550 // LOC_Os05g02060 // LOC_Os08g02840 // LOC_Os10g41689 // LOC_Os04g42760 // LOC_Os04g37619 // LOC_Os03g29170 // LOC_Os02g37010 // LOC_Os07g49220 // LOC_Os04g14790 // LOC_Os03g30200 // LOC_Os01g58740
GO:0016021	C	integral to membrane	23	537	752	24075	0.086	1	// LOC_Os03g04360 // LOC_Os01g45550 // LOC_Os03g17310 // LOC_Os11g41840 // LOC_Os01g14520 // LOC_Os01g57220 // LOC_Os05g13320 // LOC_Os09g30446 // LOC_Os11g38160 // LOC_Os06g43880 // LOC_Os09g26900 // LOC_Os11g42790 // LOC_Os02g10350 // LOC_Os08g29760 // LOC_Os08g36560 // LOC_Os11g41850 // LOC_Os05g35050 // LOC_Os06g03770 // LOC_Os06g37160 // LOC_Os03g46454 // LOC_Os03g19330 // LOC_Os05g01700 // …
GO:0016020	C	membrane	57	537	2115	24075	0.083	1	// LOC_Os04g37619 // LOC_Os03g04360 // LOC_Os10g41689 // LOC_Os01g45550 // LOC_Os12g16480 // LOC_Os03g17310 // LOC_Os11g41840 // LOC_Os06g45120 // LOC_Os01g14520 // LOC_Os01g57220 // LOC_Os03g19330 // LOC_Os05g13320 // LOC_Os05g42250 // LOC_Os09g30446 // LOC_Os03g48610 // LOC_Os06g21900 // LOC_Os03g08420 // LOC_Os06g43880 // LOC_Os09g26900 // LOC_Os11g02464 // LOC_Os06g03770 // LOC_Os06g42030 // …
GO:0005576	C	extracellular region	9	537	251	24075	0.12	1	// LOC_Os08g14210 // LOC_Os01g27700 // LOC_Os07g11410 // LOC_Os04g46650 // LOC_Os01g44330 // LOC_Os01g12070 // LOC_Os03g06040 // LOC_Os11g33270 // LOC_Os08g09020
GO:0043234	C	protein complex	18	537	706	24075	0.32	1	// LOC_Os05g50970 // LOC_Os03g64290 // LOC_Os12g23610 // LOC_Os10g25565 // LOC_Os03g48140 // LOC_Os05g10580 // LOC_Os04g41250 // LOC_Os03g14690 // LOC_Os06g45120 // LOC_Os01g19130 // LOC_Os02g13960 // LOC_Os10g41689 // LOC_Os11g13820 // LOC_Os06g48640 // LOC_Os04g16874 // LOC_Os07g49220 // LOC_Os04g14790 // LOC_Os01g58740
GO:0043231	C	intracellular membrane-bounded organelle	27	537	2296	24075	1	1	// LOC_Os04g37619 // LOC_Os07g08140 // LOC_Os05g06070 // LOC_Os02g15760 // LOC_Os04g38770 // LOC_Os06g06750 // LOC_Os07g01260 // LOC_Os01g03190 // LOC_Os04g54900 // LOC_Os04g41110 // LOC_Os03g51690 // LOC_Os02g37010 // LOC_Os05g39530 // LOC_Os03g29170 // LOC_Os12g40730 // LOC_Os03g37670 // LOC_Os03g30200 // LOC_Os05g02060 // LOC_Os07g08540 // LOC_Os06g37410 // LOC_Os03g47036 // LOC_Os10g10270 // …
GO:0044424	C	intracellular part	50	537	3529	24075	1	1	// LOC_Os07g31340 // LOC_Os04g37619 // LOC_Os10g41689 // LOC_Os07g08140 // LOC_Os05g10580 // LOC_Os04g41250 // LOC_Os07g26460 // LOC_Os05g06070 // LOC_Os02g15760 // LOC_Os09g30210 // LOC_Os04g38770 // LOC_Os06g06750 // LOC_Os01g58740 // LOC_Os08g02840 // LOC_Os07g01260 // LOC_Os01g03190 // LOC_Os04g54900 // LOC_Os04g41110 // LOC_Os03g51690 // LOC_Os02g37010 // LOC_Os04g14790 // LOC_Os03g64290 // …
GO:0044422	C	organelle part	10	537	1521	24075	1	1	// LOC_Os03g64290 // LOC_Os05g02060 // LOC_Os10g41689 // LOC_Os10g25565 // LOC_Os05g39530 // LOC_Os03g48140 // LOC_Os04g41110 // LOC_Os02g37010 // LOC_Os03g30200 // LOC_Os04g42760
GO:0043232	C	intracellular non-membrane-bounded organelle	8	537	1494	24075	1	1	// LOC_Os12g34550 // LOC_Os03g64290 // LOC_Os08g02840 // LOC_Os10g25565 // LOC_Os05g39530 // LOC_Os03g48140 // LOC_Os04g43290 // LOC_Os04g41110
GO:0043229	C	intracellular organelle	34	537	2859	24075	1	1	// LOC_Os04g37619 // LOC_Os10g41689 // LOC_Os07g08140 // LOC_Os05g06070 // LOC_Os02g15760 // LOC_Os04g38770 // LOC_Os06g06750 // LOC_Os08g02840 // LOC_Os07g01260 // LOC_Os01g03190 // LOC_Os04g54900 // LOC_Os04g41110 // LOC_Os03g51690 // LOC_Os02g37010 // LOC_Os03g64290 // LOC_Os10g25565 // LOC_Os05g39530 // LOC_Os03g48140 // LOC_Os03g29170 // LOC_Os12g40730 // LOC_Os03g37670 // LOC_Os03g30200 // …
GO:0005622	C	intracellular	65	537	4116	24075	1	1	// LOC_Os07g31340 // LOC_Os04g37619 // LOC_Os01g53590 // LOC_Os07g08140 // LOC_Os04g16874 // LOC_Os05g10580 // LOC_Os04g41250 // LOC_Os07g26460 // LOC_Os05g06070 // LOC_Os02g15760 // LOC_Os10g41689 // LOC_Os04g43324 // LOC_Os09g30210 // LOC_Os04g38770 // LOC_Os06g06750 // LOC_Os06g48530 // LOC_Os01g58740 // LOC_Os08g02840 // LOC_Os10g36210 // LOC_Os07g01260 // LOC_Os01g03190 // LOC_Os05g38950 // …
GO:0043227	C	membrane-bounded organelle	27	537	2319	24075	1	1	// LOC_Os04g37619 // LOC_Os07g08140 // LOC_Os05g06070 // LOC_Os02g15760 // LOC_Os04g38770 // LOC_Os06g06750 // LOC_Os07g01260 // LOC_Os01g03190 // LOC_Os04g54900 // LOC_Os04g41110 // LOC_Os03g51690 // LOC_Os02g37010 // LOC_Os05g39530 // LOC_Os03g29170 // LOC_Os12g40730 // LOC_Os03g37670 // LOC_Os03g30200 // LOC_Os05g02060 // LOC_Os07g08540 // LOC_Os06g37410 // LOC_Os03g47036 // LOC_Os10g10270 // …
GO:0031224	C	intrinsic to membrane	24	537	775	24075	0.073	1	// LOC_Os03g04360 // LOC_Os01g45550 // LOC_Os03g17310 // LOC_Os11g41840 // LOC_Os01g14520 // LOC_Os01g57220 // LOC_Os05g13320 // LOC_Os09g30446 // LOC_Os11g38160 // LOC_Os06g43880 // LOC_Os09g26900 // LOC_Os02g37010 // LOC_Os11g42790 // LOC_Os02g10350 // LOC_Os08g29760 // LOC_Os08g36560 // LOC_Os11g41850 // LOC_Os05g35050 // LOC_Os06g03770 // LOC_Os06g37160 // LOC_Os03g46454 // LOC_Os03g19330 // …
GO:0044425	C	membrane part	28	537	1007	24075	0.14	1	// LOC_Os03g04360 // LOC_Os01g45550 // LOC_Os03g17310 // LOC_Os11g41840 // LOC_Os06g45120 // LOC_Os01g14520 // LOC_Os01g57220 // LOC_Os05g13320 // LOC_Os09g30446 // LOC_Os11g38160 // LOC_Os06g43880 // LOC_Os09g26900 // LOC_Os02g37010 // LOC_Os11g42790 // LOC_Os12g23610 // LOC_Os02g10350 // LOC_Os03g14690 // LOC_Os08g29760 // LOC_Os08g36560 // LOC_Os11g41850 // LOC_Os05g35050 // LOC_Os04g16874 // …
GO:0005737	C	cytoplasm	19	537	1263	24075	0.97	1	// LOC_Os12g34550 // LOC_Os05g02060 // LOC_Os08g02840 // LOC_Os10g41689 // LOC_Os04g42760 // LOC_Os04g37619 // LOC_Os03g29170 // LOC_Os02g04840 // LOC_Os07g47500 // LOC_Os07g31340 // LOC_Os10g36210 // LOC_Os09g30210 // LOC_Os07g26460 // LOC_Os10g32570 // LOC_Os02g37010 // LOC_Os07g49220 // LOC_Os04g14790 // LOC_Os03g30200 // LOC_Os01g58740
GO:0032991	C	macromolecular complex	22	537	1207	24075	0.86	1	// LOC_Os03g64290 // LOC_Os10g41689 // LOC_Os05g10580 // LOC_Os04g41250 // LOC_Os06g45120 // LOC_Os01g19130 // LOC_Os11g13820 // LOC_Os01g58740 // LOC_Os08g02840 // LOC_Os07g01260 // LOC_Os04g14790 // LOC_Os05g50970 // LOC_Os12g23610 // LOC_Os10g25565 // LOC_Os05g39530 // LOC_Os03g48140 // LOC_Os03g14690 // LOC_Os02g13960 // LOC_Os04g16874 // LOC_Os06g48640 // LOC_Os12g34550 // LOC_Os07g49220
GO:0048046	C	apoplast	5	537	95	24075	0.068	1	// LOC_Os08g14210 // LOC_Os01g27700 // LOC_Os01g44330 // LOC_Os08g09020 // LOC_Os11g33270
GO:0044464	C	cell part	123	537	5945	24075	0.84	1	// LOC_Os10g41689 // LOC_Os03g37670 // LOC_Os03g17310 // LOC_Os04g54900 // LOC_Os07g26460 // LOC_Os01g57220 // LOC_Os06g06750 // LOC_Os06g21900 // LOC_Os06g43880 // LOC_Os02g15760 // LOC_Os03g51690 // LOC_Os05g50970 // LOC_Os03g17150 // LOC_Os07g47350 // LOC_Os02g10350 // LOC_Os08g29760 // LOC_Os08g36560 // LOC_Os04g57890 // LOC_Os04g45960 // LOC_Os02g13960 // LOC_Os01g19130 // LOC_Os06g03770 // …
GO:0005623	C	cell	123	537	5945	24075	0.84	1	// LOC_Os10g41689 // LOC_Os03g37670 // LOC_Os03g17310 // LOC_Os04g54900 // LOC_Os07g26460 // LOC_Os01g57220 // LOC_Os06g06750 // LOC_Os06g21900 // LOC_Os06g43880 // LOC_Os02g15760 // LOC_Os03g51690 // LOC_Os05g50970 // LOC_Os03g17150 // LOC_Os07g47350 // LOC_Os02g10350 // LOC_Os08g29760 // LOC_Os08g36560 // LOC_Os04g57890 // LOC_Os04g45960 // LOC_Os02g13960 // LOC_Os01g19130 // LOC_Os06g03770 // …
GO:0043228	C	non-membrane-bounded organelle	8	537	1494	24075	1	1	// LOC_Os12g34550 // LOC_Os03g64290 // LOC_Os08g02840 // LOC_Os10g25565 // LOC_Os05g39530 // LOC_Os03g48140 // LOC_Os04g43290 // LOC_Os04g41110
GO:0005634	C	nucleus	21	537	1884	24075	1	1	// LOC_Os07g08540 // LOC_Os06g37410 // LOC_Os07g01260 // LOC_Os01g13520 // LOC_Os01g03190 // LOC_Os05g48030 // LOC_Os04g54900 // LOC_Os10g10270 // LOC_Os05g06070 // LOC_Os04g41110 // LOC_Os03g51690 // LOC_Os05g39530 // LOC_Os12g40730 // LOC_Os01g39580 // LOC_Os03g37670 // LOC_Os03g47036 // LOC_Os04g38770 // LOC_Os07g08140 // LOC_Os06g06750 // LOC_Os02g15760 // LOC_Os10g28590
GO:0043226	C	organelle	34	537	2859	24075	1	1	// LOC_Os04g37619 // LOC_Os10g41689 // LOC_Os07g08140 // LOC_Os05g06070 // LOC_Os02g15760 // LOC_Os04g38770 // LOC_Os06g06750 // LOC_Os08g02840 // LOC_Os07g01260 // LOC_Os01g03190 // LOC_Os04g54900 // LOC_Os04g41110 // LOC_Os03g51690 // LOC_Os02g37010 // LOC_Os03g64290 // LOC_Os10g25565 // LOC_Os05g39530 // LOC_Os03g48140 // LOC_Os03g29170 // LOC_Os12g40730 // LOC_Os03g37670 // LOC_Os03g30200 // …
GO:0044446	C	intracellular organelle part	10	537	1521	24075	1	1	// LOC_Os03g64290 // LOC_Os05g02060 // LOC_Os10g41689 // LOC_Os10g25565 // LOC_Os05g39530 // LOC_Os03g48140 // LOC_Os04g41110 // LOC_Os02g37010 // LOC_Os03g30200 // LOC_Os04g42760

## Sheet: Group III
SUPPLEMENTARY TABLE S1. Complete lists of gene ontology (GO) terms for the genes that are expressed discordantly at transcription and translation levels in seedling shoots of "Nipponbare" (NB) under salt stress.
Notes: GO terms for the genes that are expressed discordantly at transcription and translation levels in seedling shoots of NB under salt stress are listed on separate sheets: "Group I", "Group II", "Group III", "Group IV", "Group V" and "Group VI".
Group I: genes transcriptionally down-regulated but translationally up-regulated; Group II: genes only translationally up-regulated; Group III: genes only transcriptionally down-regulated; Group IV: genes only transcriptionally up-regulated; Group V: genes only translationally down-regulated; Group VI: genes transcriptionally up-regulated but translationally down-regulated.
The term types of "P" “F” “C” represent "Biological Process", "Molecular Function" and "Cellular Component", respectively.
GO_acc	term_type	Term	queryitem	querytotal	bgitem	bgtotal	pvalue	FDR	entries
GO:0044267	P	cellular protein metabolic process	263	1418	2877	24075	2.5e-12	3.9e-09	// LOC_Os04g34270 // LOC_Os09g08890 // LOC_Os03g43440 // LOC_Os05g40770 // LOC_Os07g18230 // LOC_Os01g22490 // LOC_Os02g08364 // LOC_Os12g33954 // LOC_Os12g42070 // LOC_Os01g47900 // LOC_Os08g02440 // LOC_Os10g21234 // LOC_Os04g16822 // LOC_Os04g24220 // LOC_Os08g39500 // LOC_Os12g35630 // LOC_Os06g11320 // LOC_Os01g31610 // LOC_Os02g40200 // LOC_Os09g12310 // LOC_Os11g12620 // LOC_Os10g41710 // …
GO:0006412	P	translation	83	1418	595	24075	1.2e-11	9.3e-09	// LOC_Os01g01060 // LOC_Os08g02340 // LOC_Os08g02400 // LOC_Os05g22712 // LOC_Os10g42860 // LOC_Os08g06040 // LOC_Os01g51020 // LOC_Os12g33954 // LOC_Os03g40180 // LOC_Os03g58050 // LOC_Os01g67134 // LOC_Os05g01110 // LOC_Os01g54540 // LOC_Os04g16822 // LOC_Os02g02130 // LOC_Os06g35730 // LOC_Os01g69950 // LOC_Os08g39500 // LOC_Os12g35630 // LOC_Os01g47330 // LOC_Os02g32760 // LOC_Os01g10820 // …
GO:0016310	P	phosphorylation	168	1418	1695	24075	2.2e-10	1.1e-07	// LOC_Os04g34270 // LOC_Os03g43440 // LOC_Os05g40770 // LOC_Os07g18230 // LOC_Os01g12260 // LOC_Os07g35260 // LOC_Os08g15248 // LOC_Os12g42070 // LOC_Os01g47900 // LOC_Os08g02440 // LOC_Os06g03970 // LOC_Os06g46435 // LOC_Os09g38700 // LOC_Os11g35274 // LOC_Os11g34624 // LOC_Os12g10740 // LOC_Os09g08464 // LOC_Os10g41390 // LOC_Os01g04230 // LOC_Os11g11780 // LOC_Os11g07200 // LOC_Os04g29680 // …
GO:0006796	P	phosphate metabolic process	174	1418	1795	24075	4.8e-10	1.5e-07	// LOC_Os04g34270 // LOC_Os03g43440 // LOC_Os05g40770 // LOC_Os07g18230 // LOC_Os01g12260 // LOC_Os02g08364 // LOC_Os08g15248 // LOC_Os12g42070 // LOC_Os01g47900 // LOC_Os08g02440 // LOC_Os06g03970 // LOC_Os06g46435 // LOC_Os07g35260 // LOC_Os09g38700 // LOC_Os11g35274 // LOC_Os11g34624 // LOC_Os12g10740 // LOC_Os09g08464 // LOC_Os10g41390 // LOC_Os01g04230 // LOC_Os11g11780 // LOC_Os11g07200 // …
GO:0006793	P	phosphorus metabolic process	174	1418	1795	24075	4.8e-10	1.5e-07	// LOC_Os04g34270 // LOC_Os03g43440 // LOC_Os05g40770 // LOC_Os07g18230 // LOC_Os01g12260 // LOC_Os02g08364 // LOC_Os08g15248 // LOC_Os12g42070 // LOC_Os01g47900 // LOC_Os08g02440 // LOC_Os06g03970 // LOC_Os06g46435 // LOC_Os07g35260 // LOC_Os09g38700 // LOC_Os11g35274 // LOC_Os11g34624 // LOC_Os12g10740 // LOC_Os09g08464 // LOC_Os10g41390 // LOC_Os01g04230 // LOC_Os11g11780 // LOC_Os11g07200 // …
GO:0010467	P	gene expression	219	1418	2424	24075	6.8e-10	1.8e-07	// LOC_Os01g22490 // LOC_Os04g51560 // LOC_Os12g33954 // LOC_Os11g05740 // LOC_Os03g42630 // LOC_Os01g74140 // LOC_Os04g16822 // LOC_Os08g39500 // LOC_Os12g35630 // LOC_Os04g51190 // LOC_Os09g35010 // LOC_Os01g55150 // LOC_Os11g37100 // LOC_Os07g12250 // LOC_Os02g47140 // LOC_Os05g37080 // LOC_Os01g48444 // LOC_Os01g57954 // LOC_Os07g07060 // LOC_Os03g08460 // LOC_Os02g40530 // LOC_Os10g21346 // …
GO:0044281	P	small molecule metabolic process	111	1418	1034	24075	7.3e-09	1.6e-06	// LOC_Os04g56400 // LOC_Os01g12260 // LOC_Os08g32750 // LOC_Os02g47940 // LOC_Os12g26060 // LOC_Os01g73234 // LOC_Os04g04980 // LOC_Os03g02690 // LOC_Os04g39610 // LOC_Os03g47610 // LOC_Os04g46560 // LOC_Os12g10730 // LOC_Os09g08880 // LOC_Os07g07060 // LOC_Os09g08464 // LOC_Os03g14450 // LOC_Os04g53230 // LOC_Os12g16200 // LOC_Os09g08130 // LOC_Os03g58040 // LOC_Os03g19930 // LOC_Os10g38276 // …
GO:0055114	P	oxidation reduction	135	1418	1351	24075	9.8e-09	1.9e-06	// LOC_Os12g04480 // LOC_Os06g19530 // LOC_Os06g32990 // LOC_Os08g15248 // LOC_Os05g42350 // LOC_Os02g57040 // LOC_Os12g26060 // LOC_Os03g02690 // LOC_Os06g46435 // LOC_Os04g46560 // LOC_Os01g63540 // LOC_Os05g41990 // LOC_Os05g49800 // LOC_Os10g38110 // LOC_Os10g05490 // LOC_Os11g41710 // LOC_Os02g47790 // LOC_Os12g16010 // LOC_Os04g45000 // LOC_Os08g40180 // LOC_Os07g06175 // LOC_Os01g72740 // …
GO:0055085	P	transmembrane transport	81	1418	701	24075	5.3e-08	9e-06	// LOC_Os04g48290 // LOC_Os01g12260 // LOC_Os05g18670 // LOC_Os09g19734 // LOC_Os02g36414 // LOC_Os03g12530 // LOC_Os01g71710 // LOC_Os03g48471 // LOC_Os05g11780 // LOC_Os02g39750 // LOC_Os03g11510 // LOC_Os01g49190 // LOC_Os01g74110 // LOC_Os02g46860 // LOC_Os08g10630 // LOC_Os02g21750 // LOC_Os12g06060 // LOC_Os02g44680 // LOC_Os02g43110 // LOC_Os06g43850 // LOC_Os08g28170 // LOC_Os10g38272 // …
GO:0006091	P	generation of precursor metabolites and energy	40	1418	243	24075	5.8e-08	9e-06	// LOC_Os06g39708 // LOC_Os01g12260 // LOC_Os08g15248 // LOC_Os09g20820 // LOC_Os03g52460 // LOC_Os03g46910 // LOC_Os07g13980 // LOC_Os03g48471 // LOC_Os01g49190 // LOC_Os07g22504 // LOC_Os06g46435 // LOC_Os04g46560 // LOC_Os06g43850 // LOC_Os10g21214 // LOC_Os10g21236 // LOC_Os03g55874 // LOC_Os09g08880 // LOC_Os08g01380 // LOC_Os09g08464 // LOC_Os03g14450 // LOC_Os12g10570 // LOC_Os07g09890 // …
GO:0006119	P	oxidative phosphorylation	22	1418	88	24075	1.4e-07	2.1e-05	// LOC_Os01g12260 // LOC_Os08g15248 // LOC_Os03g48471 // LOC_Os01g49190 // LOC_Os07g22504 // LOC_Os06g46435 // LOC_Os06g43850 // LOC_Os10g21236 // LOC_Os03g55874 // LOC_Os09g08880 // LOC_Os09g08464 // LOC_Os12g10570 // LOC_Os06g39756 // LOC_Os10g38272 // LOC_Os10g38276 // LOC_Os07g32880 // LOC_Os01g25065 // LOC_Os05g33210 // LOC_Os10g21240 // LOC_Os02g51470 // LOC_Os02g07870 // LOC_Os10g21418
GO:0043687	P	post-translational protein modification	161	1418	1815	24075	4.9e-07	6.4e-05	// LOC_Os04g34270 // LOC_Os03g43440 // LOC_Os05g40770 // LOC_Os07g18230 // LOC_Os02g08364 // LOC_Os12g42070 // LOC_Os01g47900 // LOC_Os08g02440 // LOC_Os04g24220 // LOC_Os02g40200 // LOC_Os09g12310 // LOC_Os07g35260 // LOC_Os09g38700 // LOC_Os11g35274 // LOC_Os11g34624 // LOC_Os12g10740 // LOC_Os07g35004 // LOC_Os10g41390 // LOC_Os01g04230 // LOC_Os11g11780 // LOC_Os11g07200 // LOC_Os04g29680 // …
GO:0006468	P	protein amino acid phosphorylation	142	1418	1570	24075	9.3e-07	0.00011	// LOC_Os04g34270 // LOC_Os03g43440 // LOC_Os05g40770 // LOC_Os07g18230 // LOC_Os07g35260 // LOC_Os12g42070 // LOC_Os01g47900 // LOC_Os08g02440 // LOC_Os02g40200 // LOC_Os09g38700 // LOC_Os11g35274 // LOC_Os11g34624 // LOC_Os12g10740 // LOC_Os07g35004 // LOC_Os10g41390 // LOC_Os01g04230 // LOC_Os11g11780 // LOC_Os11g07200 // LOC_Os04g29680 // LOC_Os09g18360 // LOC_Os08g32600 // LOC_Os01g67160 // …
GO:0007018	P	microtubule-based movement	17	1418	63	24075	1.5e-06	0.00017	// LOC_Os12g36100 // LOC_Os12g42160 // LOC_Os05g33030 // LOC_Os03g39020 // LOC_Os05g34170 // LOC_Os02g28850 // LOC_Os03g02290 // LOC_Os03g17164 // LOC_Os04g30720 // LOC_Os07g38730 // LOC_Os12g39980 // LOC_Os11g35090 // LOC_Os05g38480 // LOC_Os01g14090 // LOC_Os02g56540 // LOC_Os03g53920 // LOC_Os04g28260
GO:0006464	P	protein modification process	165	1418	1929	24075	2.7e-06	0.00028	// LOC_Os04g34270 // LOC_Os03g43440 // LOC_Os05g40770 // LOC_Os07g18230 // LOC_Os02g08364 // LOC_Os12g42070 // LOC_Os01g47900 // LOC_Os08g02440 // LOC_Os04g24220 // LOC_Os02g40200 // LOC_Os09g12310 // LOC_Os07g35260 // LOC_Os09g38700 // LOC_Os11g35274 // LOC_Os11g34624 // LOC_Os12g10740 // LOC_Os07g35004 // LOC_Os10g41390 // LOC_Os01g04230 // LOC_Os11g11780 // LOC_Os11g07200 // LOC_Os04g29680 // …
GO:0065007	P	biological regulation	178	1418	2125	24075	3.4e-06	0.00033	// LOC_Os10g25450 // LOC_Os03g43440 // LOC_Os03g42630 // LOC_Os01g74140 // LOC_Os01g68480 // LOC_Os01g73234 // LOC_Os12g02200 // LOC_Os04g51190 // LOC_Os09g35010 // LOC_Os01g55150 // LOC_Os09g12310 // LOC_Os10g21214 // LOC_Os05g37080 // LOC_Os04g03050 // LOC_Os01g48444 // LOC_Os03g08460 // LOC_Os02g40530 // LOC_Os12g35330 // LOC_Os03g44650 // LOC_Os06g43220 // LOC_Os01g66890 // LOC_Os02g21090 // …
GO:0015985	P	energy coupled proton transport, down electrochemical gradient	17	1418	69	24075	4.4e-06	0.00036	// LOC_Os10g21240 // LOC_Os06g39756 // LOC_Os01g12260 // LOC_Os09g08880 // LOC_Os01g25065 // LOC_Os10g21236 // LOC_Os03g55874 // LOC_Os10g38272 // LOC_Os03g48471 // LOC_Os10g38276 // LOC_Os02g07870 // LOC_Os09g08464 // LOC_Os01g49190 // LOC_Os06g43850 // LOC_Os12g10570 // LOC_Os07g32880 // LOC_Os02g51470
GO:0034220	P	ion transmembrane transport	17	1418	69	24075	4.4e-06	0.00036	// LOC_Os10g21240 // LOC_Os06g39756 // LOC_Os01g12260 // LOC_Os09g08880 // LOC_Os01g25065 // LOC_Os10g21236 // LOC_Os03g55874 // LOC_Os10g38272 // LOC_Os03g48471 // LOC_Os10g38276 // LOC_Os02g07870 // LOC_Os09g08464 // LOC_Os01g49190 // LOC_Os06g43850 // LOC_Os12g10570 // LOC_Os07g32880 // LOC_Os02g51470
GO:0015986	P	ATP synthesis coupled proton transport	17	1418	69	24075	4.4e-06	0.00036	// LOC_Os10g21240 // LOC_Os06g39756 // LOC_Os01g12260 // LOC_Os09g08880 // LOC_Os01g25065 // LOC_Os10g21236 // LOC_Os03g55874 // LOC_Os10g38272 // LOC_Os03g48471 // LOC_Os10g38276 // LOC_Os02g07870 // LOC_Os09g08464 // LOC_Os01g49190 // LOC_Os06g43850 // LOC_Os12g10570 // LOC_Os07g32880 // LOC_Os02g51470
GO:0043412	P	macromolecule modification	167	1418	1979	24075	4.8e-06	0.00037	// LOC_Os04g34270 // LOC_Os03g43440 // LOC_Os05g40770 // LOC_Os07g18230 // LOC_Os02g08364 // LOC_Os12g42070 // LOC_Os01g47900 // LOC_Os08g02440 // LOC_Os04g24220 // LOC_Os02g40200 // LOC_Os09g12310 // LOC_Os07g35260 // LOC_Os09g38700 // LOC_Os11g35274 // LOC_Os11g34624 // LOC_Os12g10740 // LOC_Os07g35004 // LOC_Os10g41390 // LOC_Os01g04230 // LOC_Os11g11780 // LOC_Os11g07200 // LOC_Os04g29680 // …
GO:0007017	P	microtubule-based process	18	1418	79	24075	5.9e-06	0.00044	// LOC_Os12g36100 // LOC_Os12g42160 // LOC_Os05g33030 // LOC_Os03g39020 // LOC_Os01g55510 // LOC_Os05g34170 // LOC_Os02g28850 // LOC_Os03g02290 // LOC_Os03g17164 // LOC_Os04g30720 // LOC_Os07g38730 // LOC_Os12g39980 // LOC_Os11g35090 // LOC_Os05g38480 // LOC_Os01g14090 // LOC_Os02g56540 // LOC_Os03g53920 // LOC_Os04g28260
GO:0046483	P	heterocycle metabolic process	41	1418	312	24075	7.2e-06	0.00051	// LOC_Os01g12260 // LOC_Os03g10640 // LOC_Os02g15870 // LOC_Os02g47940 // LOC_Os03g48471 // LOC_Os03g07840 // LOC_Os01g49190 // LOC_Os03g47610 // LOC_Os06g43850 // LOC_Os02g40010 // LOC_Os10g21236 // LOC_Os03g55874 // LOC_Os09g08880 // LOC_Os09g08464 // LOC_Os03g20460 // LOC_Os11g04460 // LOC_Os08g15030 // LOC_Os03g22060 // LOC_Os10g34230 // LOC_Os06g39756 // LOC_Os05g38170 // LOC_Os09g27420 // …
GO:0050789	P	regulation of biological process	168	1418	2027	24075	1.2e-05	0.00078	// LOC_Os03g43440 // LOC_Os03g42630 // LOC_Os01g74140 // LOC_Os01g68480 // LOC_Os01g73234 // LOC_Os12g02200 // LOC_Os04g51190 // LOC_Os09g35010 // LOC_Os01g55150 // LOC_Os09g12310 // LOC_Os10g21214 // LOC_Os05g37080 // LOC_Os01g48444 // LOC_Os03g08460 // LOC_Os02g40530 // LOC_Os12g35330 // LOC_Os03g44650 // LOC_Os06g43220 // LOC_Os01g66890 // LOC_Os02g21090 // LOC_Os05g41780 // LOC_Os05g09020 // …
GO:0034728	P	nucleosome organization	16	1418	70	24075	1.9e-05	0.00093	// LOC_Os04g49420 // LOC_Os07g36130 // LOC_Os12g25120 // LOC_Os06g06480 // LOC_Os05g38740 // LOC_Os04g18090 // LOC_Os04g34240 // LOC_Os08g33100 // LOC_Os06g06460 // LOC_Os02g45940 // LOC_Os12g34510 // LOC_Os10g28230 // LOC_Os01g62230 // LOC_Os01g51450 // LOC_Os01g61920 // LOC_Os07g36500
GO:0065004	P	protein-DNA complex assembly	16	1418	70	24075	1.9e-05	0.00093	// LOC_Os04g49420 // LOC_Os07g36130 // LOC_Os12g25120 // LOC_Os06g06480 // LOC_Os05g38740 // LOC_Os04g18090 // LOC_Os04g34240 // LOC_Os08g33100 // LOC_Os06g06460 // LOC_Os02g45940 // LOC_Os12g34510 // LOC_Os10g28230 // LOC_Os01g62230 // LOC_Os01g51450 // LOC_Os01g61920 // LOC_Os07g36500
GO:0006811	P	ion transport	48	1418	408	24075	1.8e-05	0.00093	// LOC_Os01g08020 // LOC_Os01g12260 // LOC_Os09g19734 // LOC_Os03g10640 // LOC_Os05g45820 // LOC_Os03g48471 // LOC_Os06g45940 // LOC_Os01g52160 // LOC_Os01g49190 // LOC_Os01g74110 // LOC_Os02g32814 // LOC_Os06g37010 // LOC_Os06g35060 // LOC_Os04g32030 // LOC_Os03g09980 // LOC_Os10g21236 // LOC_Os03g55874 // LOC_Os09g08880 // LOC_Os04g39300 // LOC_Os07g32880 // LOC_Os09g08464 // LOC_Os11g04460 // …
GO:0050794	P	regulation of cellular process	162	1418	1955	24075	1.7e-05	0.00093	// LOC_Os03g43440 // LOC_Os03g42630 // LOC_Os01g74140 // LOC_Os01g68480 // LOC_Os01g73234 // LOC_Os12g02200 // LOC_Os04g51190 // LOC_Os09g35010 // LOC_Os01g55150 // LOC_Os10g21214 // LOC_Os05g37080 // LOC_Os01g48444 // LOC_Os03g08460 // LOC_Os02g40530 // LOC_Os12g35330 // LOC_Os03g44650 // LOC_Os06g43220 // LOC_Os01g66890 // LOC_Os02g21090 // LOC_Os05g41780 // LOC_Os05g09020 // LOC_Os04g54200 // …
GO:0051234	P	establishment of localization	140	1418	1638	24075	1.7e-05	0.00093	// LOC_Os04g48290 // LOC_Os01g12260 // LOC_Os02g52860 // LOC_Os02g47090 // LOC_Os12g06060 // LOC_Os02g46860 // LOC_Os10g21236 // LOC_Os02g21750 // LOC_Os05g34010 // LOC_Os05g04610 // LOC_Os03g60880 // LOC_Os11g47130 // LOC_Os09g08880 // LOC_Os10g20890 // LOC_Os02g51110 // LOC_Os09g08464 // LOC_Os08g38850 // LOC_Os09g32200 // LOC_Os05g10940 // LOC_Os10g38276 // LOC_Os11g43960 // LOC_Os08g43654 // …
GO:0031497	P	chromatin assembly	16	1418	70	24075	1.9e-05	0.00093	// LOC_Os04g49420 // LOC_Os07g36130 // LOC_Os12g25120 // LOC_Os06g06480 // LOC_Os05g38740 // LOC_Os04g18090 // LOC_Os04g34240 // LOC_Os08g33100 // LOC_Os06g06460 // LOC_Os02g45940 // LOC_Os12g34510 // LOC_Os10g28230 // LOC_Os01g62230 // LOC_Os01g51450 // LOC_Os01g61920 // LOC_Os07g36500
GO:0006810	P	transport	140	1418	1638	24075	1.7e-05	0.00093	// LOC_Os04g48290 // LOC_Os01g12260 // LOC_Os02g52860 // LOC_Os02g47090 // LOC_Os12g06060 // LOC_Os02g46860 // LOC_Os10g21236 // LOC_Os02g21750 // LOC_Os05g34010 // LOC_Os05g04610 // LOC_Os03g60880 // LOC_Os11g47130 // LOC_Os09g08880 // LOC_Os10g20890 // LOC_Os02g51110 // LOC_Os09g08464 // LOC_Os08g38850 // LOC_Os09g32200 // LOC_Os05g10940 // LOC_Os10g38276 // LOC_Os11g43960 // LOC_Os08g43654 // …
GO:0006334	P	nucleosome assembly	16	1418	70	24075	1.9e-05	0.00093	// LOC_Os04g49420 // LOC_Os07g36130 // LOC_Os12g25120 // LOC_Os06g06480 // LOC_Os05g38740 // LOC_Os04g18090 // LOC_Os04g34240 // LOC_Os08g33100 // LOC_Os06g06460 // LOC_Os02g45940 // LOC_Os12g34510 // LOC_Os10g28230 // LOC_Os01g62230 // LOC_Os01g51450 // LOC_Os01g61920 // LOC_Os07g36500
GO:0015979	P	photosynthesis	21	1418	115	24075	2e-05	0.00099	// LOC_Os06g39738 // LOC_Os02g24596 // LOC_Os02g51080 // LOC_Os06g39744 // LOC_Os12g10600 // LOC_Os10g21214 // LOC_Os05g01675 // LOC_Os09g04680 // LOC_Os10g21250 // LOC_Os01g58049 // LOC_Os02g24604 // LOC_Os07g17390 // LOC_Os04g35530 // LOC_Os10g21248 // LOC_Os08g17980 // LOC_Os01g57964 // LOC_Os10g21290 // LOC_Os01g57962 // LOC_Os03g36540 // LOC_Os10g21310 // LOC_Os06g39708
GO:0006323	P	DNA packaging	16	1418	71	24075	2.2e-05	0.001	// LOC_Os04g49420 // LOC_Os07g36130 // LOC_Os12g25120 // LOC_Os06g06480 // LOC_Os05g38740 // LOC_Os04g18090 // LOC_Os04g34240 // LOC_Os08g33100 // LOC_Os06g06460 // LOC_Os02g45940 // LOC_Os12g34510 // LOC_Os10g28230 // LOC_Os01g62230 // LOC_Os01g51450 // LOC_Os01g61920 // LOC_Os07g36500
GO:0015992	P	proton transport	17	1418	80	24075	2.3e-05	0.001	// LOC_Os10g21240 // LOC_Os06g39756 // LOC_Os01g12260 // LOC_Os09g08880 // LOC_Os01g25065 // LOC_Os10g21236 // LOC_Os03g55874 // LOC_Os10g38272 // LOC_Os03g48471 // LOC_Os10g38276 // LOC_Os02g07870 // LOC_Os09g08464 // LOC_Os01g49190 // LOC_Os06g43850 // LOC_Os12g10570 // LOC_Os07g32880 // LOC_Os02g51470
GO:0006818	P	hydrogen transport	17	1418	80	24075	2.3e-05	0.001	// LOC_Os10g21240 // LOC_Os06g39756 // LOC_Os01g12260 // LOC_Os09g08880 // LOC_Os01g25065 // LOC_Os10g21236 // LOC_Os03g55874 // LOC_Os10g38272 // LOC_Os03g48471 // LOC_Os10g38276 // LOC_Os02g07870 // LOC_Os09g08464 // LOC_Os01g49190 // LOC_Os06g43850 // LOC_Os12g10570 // LOC_Os07g32880 // LOC_Os02g51470
GO:0051179	P	localization	140	1418	1651	24075	2.4e-05	0.001	// LOC_Os04g48290 // LOC_Os01g12260 // LOC_Os02g52860 // LOC_Os02g47090 // LOC_Os12g06060 // LOC_Os02g46860 // LOC_Os10g21236 // LOC_Os02g21750 // LOC_Os05g34010 // LOC_Os05g04610 // LOC_Os03g60880 // LOC_Os11g47130 // LOC_Os09g08880 // LOC_Os10g20890 // LOC_Os02g51110 // LOC_Os09g08464 // LOC_Os08g38850 // LOC_Os09g32200 // LOC_Os05g10940 // LOC_Os10g38276 // LOC_Os11g43960 // LOC_Os08g43654 // …
GO:0071103	P	DNA conformation change	17	1418	82	24075	3.1e-05	0.0013	// LOC_Os04g49420 // LOC_Os07g36130 // LOC_Os12g25120 // LOC_Os06g06480 // LOC_Os05g38740 // LOC_Os04g18090 // LOC_Os04g34240 // LOC_Os08g33100 // LOC_Os06g06460 // LOC_Os02g45940 // LOC_Os12g34510 // LOC_Os10g28230 // LOC_Os01g62230 // LOC_Os01g51450 // LOC_Os12g42760 // LOC_Os01g61920 // LOC_Os07g36500
GO:0055086	P	nucleobase, nucleoside and nucleotide metabolic process	33	1418	244	24075	3.2e-05	0.0013	// LOC_Os08g44460 // LOC_Os01g12260 // LOC_Os07g08030 // LOC_Os03g10640 // LOC_Os06g03720 // LOC_Os03g48471 // LOC_Os03g07840 // LOC_Os01g49190 // LOC_Os03g20460 // LOC_Os06g43850 // LOC_Os02g40010 // LOC_Os10g21236 // LOC_Os03g55874 // LOC_Os09g08880 // LOC_Os08g40180 // LOC_Os09g08464 // LOC_Os11g04460 // LOC_Os08g15030 // LOC_Os06g39756 // LOC_Os05g38170 // LOC_Os10g38272 // LOC_Os10g38276 // …
GO:0019222	P	regulation of metabolic process	139	1418	1664	24075	5e-05	0.0019	// LOC_Os03g42630 // LOC_Os01g74140 // LOC_Os04g51190 // LOC_Os09g35010 // LOC_Os01g55150 // LOC_Os09g12310 // LOC_Os10g21214 // LOC_Os05g37080 // LOC_Os01g48444 // LOC_Os03g08460 // LOC_Os02g40530 // LOC_Os06g43220 // LOC_Os01g66890 // LOC_Os02g21090 // LOC_Os05g41780 // LOC_Os05g09020 // LOC_Os04g54200 // LOC_Os08g37400 // LOC_Os01g12860 // LOC_Os04g46220 // LOC_Os11g11410 // LOC_Os03g39432 // …
GO:0006979	P	response to oxidative stress	26	1418	174	24075	5e-05	0.0019	// LOC_Os06g32990 // LOC_Os10g02040 // LOC_Os01g22230 // LOC_Os02g14460 // LOC_Os03g55410 // LOC_Os01g73170 // LOC_Os04g59150 // LOC_Os05g41990 // LOC_Os05g04490 // LOC_Os11g18170 // LOC_Os07g02440 // LOC_Os07g06175 // LOC_Os02g34810 // LOC_Os06g20150 // LOC_Os03g22020 // LOC_Os06g29470 // LOC_Os09g29490 // LOC_Os04g59200 // LOC_Os01g73200 // LOC_Os06g35480 // LOC_Os07g48020 // LOC_Os02g14430 // …
GO:0019219	P	regulation of nucleobase, nucleoside, nucleotide and nucleic acid metabolic process	129	1418	1520	24075	4.9e-05	0.0019	// LOC_Os03g42630 // LOC_Os01g74140 // LOC_Os04g51190 // LOC_Os09g35010 // LOC_Os01g55150 // LOC_Os05g37080 // LOC_Os01g48444 // LOC_Os03g08460 // LOC_Os02g40530 // LOC_Os06g43220 // LOC_Os01g66890 // LOC_Os02g21090 // LOC_Os05g41780 // LOC_Os05g09020 // LOC_Os08g37400 // LOC_Os01g12860 // LOC_Os04g46220 // LOC_Os11g11410 // LOC_Os03g39432 // LOC_Os04g38720 // LOC_Os03g63150 // LOC_Os08g09840 // …
GO:0051171	P	regulation of nitrogen compound metabolic process	129	1418	1520	24075	4.9e-05	0.0019	// LOC_Os03g42630 // LOC_Os01g74140 // LOC_Os04g51190 // LOC_Os09g35010 // LOC_Os01g55150 // LOC_Os05g37080 // LOC_Os01g48444 // LOC_Os03g08460 // LOC_Os02g40530 // LOC_Os06g43220 // LOC_Os01g66890 // LOC_Os02g21090 // LOC_Os05g41780 // LOC_Os05g09020 // LOC_Os08g37400 // LOC_Os01g12860 // LOC_Os04g46220 // LOC_Os11g11410 // LOC_Os03g39432 // LOC_Os04g38720 // LOC_Os03g63150 // LOC_Os08g09840 // …
GO:0009117	P	nucleotide metabolic process	30	1418	218	24075	5.5e-05	0.0019	// LOC_Os08g44460 // LOC_Os01g12260 // LOC_Os07g08030 // LOC_Os03g10640 // LOC_Os06g03720 // LOC_Os03g48471 // LOC_Os03g07840 // LOC_Os01g49190 // LOC_Os03g20460 // LOC_Os06g43850 // LOC_Os10g21236 // LOC_Os03g55874 // LOC_Os09g08880 // LOC_Os08g40180 // LOC_Os09g08464 // LOC_Os12g10570 // LOC_Os06g39756 // LOC_Os10g38272 // LOC_Os10g38276 // LOC_Os05g06940 // LOC_Os07g32880 // LOC_Os03g61600 // …
GO:0006753	P	nucleoside phosphate metabolic process	30	1418	218	24075	5.5e-05	0.0019	// LOC_Os08g44460 // LOC_Os01g12260 // LOC_Os07g08030 // LOC_Os03g10640 // LOC_Os06g03720 // LOC_Os03g48471 // LOC_Os03g07840 // LOC_Os01g49190 // LOC_Os03g20460 // LOC_Os06g43850 // LOC_Os10g21236 // LOC_Os03g55874 // LOC_Os09g08880 // LOC_Os08g40180 // LOC_Os09g08464 // LOC_Os12g10570 // LOC_Os06g39756 // LOC_Os10g38272 // LOC_Os10g38276 // LOC_Os05g06940 // LOC_Os07g32880 // LOC_Os03g61600 // …
GO:0006812	P	cation transport	41	1418	348	24075	6.9e-05	0.0024	// LOC_Os01g12260 // LOC_Os03g10640 // LOC_Os05g45820 // LOC_Os03g48471 // LOC_Os06g45940 // LOC_Os01g52160 // LOC_Os01g49190 // LOC_Os01g74110 // LOC_Os02g32814 // LOC_Os06g37010 // LOC_Os06g43850 // LOC_Os04g32030 // LOC_Os10g21236 // LOC_Os03g55874 // LOC_Os09g08880 // LOC_Os04g39300 // LOC_Os07g32880 // LOC_Os09g08464 // LOC_Os11g04460 // LOC_Os11g03070 // LOC_Os06g39756 // LOC_Os04g33900 // …
GO:0031323	P	regulation of cellular metabolic process	133	1418	1593	24075	7.4e-05	0.0025	// LOC_Os03g42630 // LOC_Os01g74140 // LOC_Os04g51190 // LOC_Os09g35010 // LOC_Os01g55150 // LOC_Os10g21214 // LOC_Os05g37080 // LOC_Os01g48444 // LOC_Os03g08460 // LOC_Os02g40530 // LOC_Os06g43220 // LOC_Os01g66890 // LOC_Os02g21090 // LOC_Os05g41780 // LOC_Os05g09020 // LOC_Os04g54200 // LOC_Os08g37400 // LOC_Os01g12860 // LOC_Os04g46220 // LOC_Os11g11410 // LOC_Os03g39432 // LOC_Os04g38720 // …
GO:0006519	P	cellular amino acid and derivative metabolic process	44	1418	391	24075	0.0001	0.0033	// LOC_Os04g56400 // LOC_Os12g10730 // LOC_Os06g44460 // LOC_Os03g63330 // LOC_Os04g45970 // LOC_Os01g31610 // LOC_Os01g62480 // LOC_Os02g47940 // LOC_Os09g12290 // LOC_Os07g38390 // LOC_Os12g02370 // LOC_Os08g44530 // LOC_Os02g20360 // LOC_Os03g02690 // LOC_Os02g07410 // LOC_Os10g26110 // LOC_Os08g34720 // LOC_Os03g60509 // LOC_Os05g49800 // LOC_Os07g07060 // LOC_Os12g25710 // LOC_Os03g38980 // …
GO:0034622	P	cellular macromolecular complex assembly	20	1418	121	24075	0.00011	0.0035	// LOC_Os04g49420 // LOC_Os07g36130 // LOC_Os12g25120 // LOC_Os06g06480 // LOC_Os05g38740 // LOC_Os04g18090 // LOC_Os06g46434 // LOC_Os11g37100 // LOC_Os04g34240 // LOC_Os08g33100 // LOC_Os06g06460 // LOC_Os01g51450 // LOC_Os02g45940 // LOC_Os12g34510 // LOC_Os05g34170 // LOC_Os01g62230 // LOC_Os07g38730 // LOC_Os01g61920 // LOC_Os10g28230 // LOC_Os07g36500
GO:0080090	P	regulation of primary metabolic process	134	1418	1626	24075	0.00012	0.0038	// LOC_Os03g42630 // LOC_Os01g74140 // LOC_Os04g51190 // LOC_Os09g35010 // LOC_Os01g55150 // LOC_Os09g12310 // LOC_Os05g37080 // LOC_Os01g48444 // LOC_Os03g08460 // LOC_Os02g40530 // LOC_Os06g43220 // LOC_Os01g66890 // LOC_Os02g21090 // LOC_Os05g41780 // LOC_Os05g09020 // LOC_Os08g37400 // LOC_Os01g12860 // LOC_Os04g46220 // LOC_Os11g11410 // LOC_Os03g39432 // LOC_Os04g38720 // LOC_Os03g63150 // …
GO:0045449	P	regulation of transcription	126	1418	1513	24075	0.00013	0.004	// LOC_Os03g42630 // LOC_Os01g74140 // LOC_Os04g51190 // LOC_Os09g35010 // LOC_Os01g55150 // LOC_Os05g37080 // LOC_Os01g48444 // LOC_Os03g08460 // LOC_Os02g40530 // LOC_Os06g43220 // LOC_Os01g66890 // LOC_Os02g21090 // LOC_Os05g41780 // LOC_Os05g09020 // LOC_Os08g37400 // LOC_Os01g12860 // LOC_Os04g46220 // LOC_Os11g11410 // LOC_Os03g39432 // LOC_Os04g38720 // LOC_Os03g63150 // LOC_Os08g09840 // …
GO:0006163	P	purine nucleotide metabolic process	23	1418	154	24075	0.00013	0.0041	// LOC_Os01g12260 // LOC_Os03g10640 // LOC_Os03g48471 // LOC_Os03g07840 // LOC_Os01g49190 // LOC_Os03g20460 // LOC_Os06g43850 // LOC_Os10g21236 // LOC_Os03g55874 // LOC_Os09g08880 // LOC_Os09g08464 // LOC_Os12g10570 // LOC_Os06g39756 // LOC_Os10g38272 // LOC_Os10g38276 // LOC_Os03g19930 // LOC_Os07g32880 // LOC_Os03g61600 // LOC_Os01g25065 // LOC_Os11g04460 // LOC_Os10g21240 // LOC_Os02g51470 // …
GO:0042221	P	response to chemical stimulus	36	1418	301	24075	0.00014	0.0043	// LOC_Os04g48290 // LOC_Os06g36330 // LOC_Os10g02040 // LOC_Os01g22230 // LOC_Os02g14460 // LOC_Os03g55410 // LOC_Os01g73170 // LOC_Os04g59150 // LOC_Os05g41990 // LOC_Os11g18170 // LOC_Os05g04490 // LOC_Os01g12210 // LOC_Os06g32990 // LOC_Os07g02440 // LOC_Os07g06175 // LOC_Os02g34810 // LOC_Os08g44410 // LOC_Os06g20150 // LOC_Os09g35600 // LOC_Os03g22020 // LOC_Os06g29470 // LOC_Os09g29490 // …
GO:0019538	P	protein metabolic process	311	1418	4333	24075	0.00015	0.0044	// LOC_Os04g34270 // LOC_Os10g25450 // LOC_Os03g43440 // LOC_Os05g40770 // LOC_Os05g31160 // LOC_Os07g18230 // LOC_Os01g22490 // LOC_Os02g08364 // LOC_Os12g33954 // LOC_Os12g42070 // LOC_Os06g03080 // LOC_Os03g50440 // LOC_Os01g47900 // LOC_Os08g02440 // LOC_Os10g21234 // LOC_Os04g44640 // LOC_Os04g16822 // LOC_Os07g41220 // LOC_Os04g24220 // LOC_Os08g39500 // LOC_Os12g35630 // LOC_Os06g11320 // …
GO:0060255	P	regulation of macromolecule metabolic process	134	1418	1640	24075	0.00017	0.0049	// LOC_Os03g42630 // LOC_Os01g74140 // LOC_Os04g51190 // LOC_Os09g35010 // LOC_Os01g55150 // LOC_Os09g12310 // LOC_Os05g37080 // LOC_Os01g48444 // LOC_Os03g08460 // LOC_Os02g40530 // LOC_Os06g43220 // LOC_Os01g66890 // LOC_Os02g21090 // LOC_Os05g41780 // LOC_Os05g09020 // LOC_Os08g37400 // LOC_Os01g12860 // LOC_Os04g46220 // LOC_Os11g11410 // LOC_Os03g39432 // LOC_Os04g38720 // LOC_Os03g63150 // …
GO:0006350	P	transcription	133	1418	1629	24075	0.00018	0.0052	// LOC_Os03g42630 // LOC_Os01g74140 // LOC_Os04g51190 // LOC_Os09g35010 // LOC_Os01g55150 // LOC_Os05g37080 // LOC_Os01g48444 // LOC_Os03g08460 // LOC_Os02g40530 // LOC_Os06g43220 // LOC_Os01g66890 // LOC_Os02g21090 // LOC_Os05g41780 // LOC_Os05g09020 // LOC_Os08g37400 // LOC_Os01g12860 // LOC_Os04g46220 // LOC_Os11g11410 // LOC_Os03g39432 // LOC_Os04g38720 // LOC_Os03g63150 // LOC_Os08g09840 // …
GO:0006164	P	purine nucleotide biosynthetic process	22	1418	150	24075	0.00023	0.0065	// LOC_Os01g12260 // LOC_Os03g10640 // LOC_Os03g48471 // LOC_Os03g07840 // LOC_Os01g49190 // LOC_Os06g43850 // LOC_Os10g21236 // LOC_Os03g55874 // LOC_Os09g08880 // LOC_Os09g08464 // LOC_Os12g10570 // LOC_Os06g39756 // LOC_Os10g38272 // LOC_Os10g38276 // LOC_Os03g19930 // LOC_Os07g32880 // LOC_Os03g61600 // LOC_Os01g25065 // LOC_Os11g04460 // LOC_Os10g21240 // LOC_Os02g51470 // LOC_Os02g07870
GO:0006261	P	DNA-dependent DNA replication	7	1418	17	24075	0.00024	0.0067	// LOC_Os11g03430 // LOC_Os02g52460 // LOC_Os05g14590 // LOC_Os07g22400 // LOC_Os12g03130 // LOC_Os05g39850 // LOC_Os05g29010
GO:0034621	P	cellular macromolecular complex subunit organization	21	1418	142	24075	0.00029	0.0078	// LOC_Os04g49420 // LOC_Os07g36130 // LOC_Os12g25120 // LOC_Os06g06480 // LOC_Os05g38740 // LOC_Os04g18090 // LOC_Os06g46434 // LOC_Os11g37100 // LOC_Os04g34240 // LOC_Os08g33100 // LOC_Os05g31160 // LOC_Os06g06460 // LOC_Os01g51450 // LOC_Os02g45940 // LOC_Os12g34510 // LOC_Os05g34170 // LOC_Os01g62230 // LOC_Os07g38730 // LOC_Os01g61920 // LOC_Os10g28230 // LOC_Os07g36500
GO:0009889	P	regulation of biosynthetic process	127	1418	1564	24075	0.00031	0.008	// LOC_Os03g42630 // LOC_Os01g74140 // LOC_Os04g51190 // LOC_Os09g35010 // LOC_Os01g55150 // LOC_Os05g37080 // LOC_Os01g48444 // LOC_Os03g08460 // LOC_Os02g40530 // LOC_Os06g43220 // LOC_Os01g66890 // LOC_Os02g21090 // LOC_Os05g41780 // LOC_Os05g09020 // LOC_Os08g37400 // LOC_Os01g12860 // LOC_Os04g46220 // LOC_Os11g11410 // LOC_Os03g39432 // LOC_Os04g38720 // LOC_Os03g63150 // LOC_Os08g09840 // …
GO:0010556	P	regulation of macromolecule biosynthetic process	127	1418	1564	24075	0.00031	0.008	// LOC_Os03g42630 // LOC_Os01g74140 // LOC_Os04g51190 // LOC_Os09g35010 // LOC_Os01g55150 // LOC_Os05g37080 // LOC_Os01g48444 // LOC_Os03g08460 // LOC_Os02g40530 // LOC_Os06g43220 // LOC_Os01g66890 // LOC_Os02g21090 // LOC_Os05g41780 // LOC_Os05g09020 // LOC_Os08g37400 // LOC_Os01g12860 // LOC_Os04g46220 // LOC_Os11g11410 // LOC_Os03g39432 // LOC_Os04g38720 // LOC_Os03g63150 // LOC_Os08g09840 // …
GO:0031326	P	regulation of cellular biosynthetic process	127	1418	1564	24075	0.00031	0.008	// LOC_Os03g42630 // LOC_Os01g74140 // LOC_Os04g51190 // LOC_Os09g35010 // LOC_Os01g55150 // LOC_Os05g37080 // LOC_Os01g48444 // LOC_Os03g08460 // LOC_Os02g40530 // LOC_Os06g43220 // LOC_Os01g66890 // LOC_Os02g21090 // LOC_Os05g41780 // LOC_Os05g09020 // LOC_Os08g37400 // LOC_Os01g12860 // LOC_Os04g46220 // LOC_Os11g11410 // LOC_Os03g39432 // LOC_Os04g38720 // LOC_Os03g63150 // LOC_Os08g09840 // …
GO:0009152	P	purine ribonucleotide biosynthetic process	21	1418	145	24075	0.00037	0.0094	// LOC_Os10g21240 // LOC_Os10g38272 // LOC_Os06g39756 // LOC_Os01g12260 // LOC_Os06g43850 // LOC_Os12g10570 // LOC_Os01g25065 // LOC_Os03g10640 // LOC_Os10g21236 // LOC_Os03g55874 // LOC_Os03g19930 // LOC_Os09g08880 // LOC_Os03g48471 // LOC_Os10g38276 // LOC_Os02g07870 // LOC_Os09g08464 // LOC_Os01g49190 // LOC_Os03g61600 // LOC_Os11g04460 // LOC_Os07g32880 // LOC_Os02g51470
GO:0009165	P	nucleotide biosynthetic process	24	1418	179	24075	0.00041	0.01	// LOC_Os01g12260 // LOC_Os03g10640 // LOC_Os03g48471 // LOC_Os03g07840 // LOC_Os01g49190 // LOC_Os06g43850 // LOC_Os10g21236 // LOC_Os03g55874 // LOC_Os09g08880 // LOC_Os09g08464 // LOC_Os12g10570 // LOC_Os06g39756 // LOC_Os10g38272 // LOC_Os10g38276 // LOC_Os03g19930 // LOC_Os07g32880 // LOC_Os03g61600 // LOC_Os01g25065 // LOC_Os11g04460 // LOC_Os01g43020 // LOC_Os10g21240 // LOC_Os02g51470 // …
GO:0010468	P	regulation of gene expression	127	1418	1577	24075	0.00043	0.01	// LOC_Os03g42630 // LOC_Os01g74140 // LOC_Os04g51190 // LOC_Os09g35010 // LOC_Os01g55150 // LOC_Os05g37080 // LOC_Os01g48444 // LOC_Os03g08460 // LOC_Os02g40530 // LOC_Os06g43220 // LOC_Os01g66890 // LOC_Os02g21090 // LOC_Os05g41780 // LOC_Os05g09020 // LOC_Os08g37400 // LOC_Os01g12860 // LOC_Os04g46220 // LOC_Os11g11410 // LOC_Os03g39432 // LOC_Os04g38720 // LOC_Os03g63150 // LOC_Os08g09840 // …
GO:0009150	P	purine ribonucleotide metabolic process	21	1418	147	24075	0.00044	0.011	// LOC_Os10g21240 // LOC_Os10g38272 // LOC_Os06g39756 // LOC_Os01g12260 // LOC_Os06g43850 // LOC_Os12g10570 // LOC_Os01g25065 // LOC_Os03g10640 // LOC_Os10g21236 // LOC_Os03g55874 // LOC_Os03g19930 // LOC_Os09g08880 // LOC_Os03g48471 // LOC_Os10g38276 // LOC_Os02g07870 // LOC_Os09g08464 // LOC_Os01g49190 // LOC_Os03g61600 // LOC_Os11g04460 // LOC_Os07g32880 // LOC_Os02g51470
GO:0006754	P	ATP biosynthetic process	19	1418	127	24075	0.00049	0.011	// LOC_Os10g21240 // LOC_Os06g39756 // LOC_Os01g12260 // LOC_Os09g08880 // LOC_Os12g10570 // LOC_Os01g25065 // LOC_Os03g10640 // LOC_Os10g21236 // LOC_Os03g55874 // LOC_Os10g38272 // LOC_Os03g48471 // LOC_Os10g38276 // LOC_Os02g07870 // LOC_Os09g08464 // LOC_Os01g49190 // LOC_Os06g43850 // LOC_Os11g04460 // LOC_Os07g32880 // LOC_Os02g51470
GO:0009260	P	ribonucleotide biosynthetic process	21	1418	149	24075	0.00051	0.012	// LOC_Os10g21240 // LOC_Os10g38272 // LOC_Os06g39756 // LOC_Os01g12260 // LOC_Os06g43850 // LOC_Os12g10570 // LOC_Os01g25065 // LOC_Os03g10640 // LOC_Os10g21236 // LOC_Os03g55874 // LOC_Os03g19930 // LOC_Os09g08880 // LOC_Os03g48471 // LOC_Os10g38276 // LOC_Os02g07870 // LOC_Os09g08464 // LOC_Os01g49190 // LOC_Os03g61600 // LOC_Os11g04460 // LOC_Os07g32880 // LOC_Os02g51470
GO:0046034	P	ATP metabolic process	19	1418	129	24075	0.00058	0.013	// LOC_Os10g21240 // LOC_Os06g39756 // LOC_Os01g12260 // LOC_Os09g08880 // LOC_Os12g10570 // LOC_Os01g25065 // LOC_Os03g10640 // LOC_Os10g21236 // LOC_Os03g55874 // LOC_Os10g38272 // LOC_Os03g48471 // LOC_Os10g38276 // LOC_Os02g07870 // LOC_Os09g08464 // LOC_Os01g49190 // LOC_Os06g43850 // LOC_Os11g04460 // LOC_Os07g32880 // LOC_Os02g51470
GO:0009259	P	ribonucleotide metabolic process	21	1418	151	24075	0.0006	0.014	// LOC_Os10g21240 // LOC_Os10g38272 // LOC_Os06g39756 // LOC_Os01g12260 // LOC_Os06g43850 // LOC_Os12g10570 // LOC_Os01g25065 // LOC_Os03g10640 // LOC_Os10g21236 // LOC_Os03g55874 // LOC_Os03g19930 // LOC_Os09g08880 // LOC_Os03g48471 // LOC_Os10g38276 // LOC_Os02g07870 // LOC_Os09g08464 // LOC_Os01g49190 // LOC_Os03g61600 // LOC_Os11g04460 // LOC_Os07g32880 // LOC_Os02g51470
GO:0009206	P	purine ribonucleoside triphosphate biosynthetic process	19	1418	132	24075	0.00074	0.016	// LOC_Os10g21240 // LOC_Os06g39756 // LOC_Os01g12260 // LOC_Os09g08880 // LOC_Os12g10570 // LOC_Os01g25065 // LOC_Os03g10640 // LOC_Os10g21236 // LOC_Os03g55874 // LOC_Os10g38272 // LOC_Os03g48471 // LOC_Os10g38276 // LOC_Os02g07870 // LOC_Os09g08464 // LOC_Os01g49190 // LOC_Os06g43850 // LOC_Os11g04460 // LOC_Os07g32880 // LOC_Os02g51470
GO:0009201	P	ribonucleoside triphosphate biosynthetic process	19	1418	132	24075	0.00074	0.016	// LOC_Os10g21240 // LOC_Os06g39756 // LOC_Os01g12260 // LOC_Os09g08880 // LOC_Os12g10570 // LOC_Os01g25065 // LOC_Os03g10640 // LOC_Os10g21236 // LOC_Os03g55874 // LOC_Os10g38272 // LOC_Os03g48471 // LOC_Os10g38276 // LOC_Os02g07870 // LOC_Os09g08464 // LOC_Os01g49190 // LOC_Os06g43850 // LOC_Os11g04460 // LOC_Os07g32880 // LOC_Os02g51470
GO:0009142	P	nucleoside triphosphate biosynthetic process	19	1418	132	24075	0.00074	0.016	// LOC_Os10g21240 // LOC_Os06g39756 // LOC_Os01g12260 // LOC_Os09g08880 // LOC_Os12g10570 // LOC_Os01g25065 // LOC_Os03g10640 // LOC_Os10g21236 // LOC_Os03g55874 // LOC_Os10g38272 // LOC_Os03g48471 // LOC_Os10g38276 // LOC_Os02g07870 // LOC_Os09g08464 // LOC_Os01g49190 // LOC_Os06g43850 // LOC_Os11g04460 // LOC_Os07g32880 // LOC_Os02g51470
GO:0009145	P	purine nucleoside triphosphate biosynthetic process	19	1418	132	24075	0.00074	0.016	// LOC_Os10g21240 // LOC_Os06g39756 // LOC_Os01g12260 // LOC_Os09g08880 // LOC_Os12g10570 // LOC_Os01g25065 // LOC_Os03g10640 // LOC_Os10g21236 // LOC_Os03g55874 // LOC_Os10g38272 // LOC_Os03g48471 // LOC_Os10g38276 // LOC_Os02g07870 // LOC_Os09g08464 // LOC_Os01g49190 // LOC_Os06g43850 // LOC_Os11g04460 // LOC_Os07g32880 // LOC_Os02g51470
GO:0044283	P	small molecule biosynthetic process	35	1418	320	24075	0.00078	0.016	// LOC_Os10g28060 // LOC_Os03g06700 // LOC_Os06g44460 // LOC_Os03g63330 // LOC_Os04g56400 // LOC_Os02g47940 // LOC_Os09g12290 // LOC_Os07g38390 // LOC_Os04g04980 // LOC_Os08g44530 // LOC_Os12g02370 // LOC_Os07g42420 // LOC_Os03g02690 // LOC_Os03g47610 // LOC_Os08g34720 // LOC_Os03g60509 // LOC_Os05g49800 // LOC_Os04g36800 // LOC_Os08g15030 // LOC_Os03g55280 // LOC_Os12g16200 // LOC_Os02g24020 // …
GO:0009199	P	ribonucleoside triphosphate metabolic process	19	1418	134	24075	0.00087	0.018	// LOC_Os10g21240 // LOC_Os06g39756 // LOC_Os01g12260 // LOC_Os09g08880 // LOC_Os12g10570 // LOC_Os01g25065 // LOC_Os03g10640 // LOC_Os10g21236 // LOC_Os03g55874 // LOC_Os10g38272 // LOC_Os03g48471 // LOC_Os10g38276 // LOC_Os02g07870 // LOC_Os09g08464 // LOC_Os01g49190 // LOC_Os06g43850 // LOC_Os11g04460 // LOC_Os07g32880 // LOC_Os02g51470
GO:0009205	P	purine ribonucleoside triphosphate metabolic process	19	1418	134	24075	0.00087	0.018	// LOC_Os10g21240 // LOC_Os06g39756 // LOC_Os01g12260 // LOC_Os09g08880 // LOC_Os12g10570 // LOC_Os01g25065 // LOC_Os03g10640 // LOC_Os10g21236 // LOC_Os03g55874 // LOC_Os10g38272 // LOC_Os03g48471 // LOC_Os10g38276 // LOC_Os02g07870 // LOC_Os09g08464 // LOC_Os01g49190 // LOC_Os06g43850 // LOC_Os11g04460 // LOC_Os07g32880 // LOC_Os02g51470
GO:0009144	P	purine nucleoside triphosphate metabolic process	19	1418	134	24075	0.00087	0.018	// LOC_Os10g21240 // LOC_Os06g39756 // LOC_Os01g12260 // LOC_Os09g08880 // LOC_Os12g10570 // LOC_Os01g25065 // LOC_Os03g10640 // LOC_Os10g21236 // LOC_Os03g55874 // LOC_Os10g38272 // LOC_Os03g48471 // LOC_Os10g38276 // LOC_Os02g07870 // LOC_Os09g08464 // LOC_Os01g49190 // LOC_Os06g43850 // LOC_Os11g04460 // LOC_Os07g32880 // LOC_Os02g51470
GO:0009141	P	nucleoside triphosphate metabolic process	19	1418	135	24075	0.00094	0.019	// LOC_Os10g21240 // LOC_Os06g39756 // LOC_Os01g12260 // LOC_Os09g08880 // LOC_Os12g10570 // LOC_Os01g25065 // LOC_Os03g10640 // LOC_Os10g21236 // LOC_Os03g55874 // LOC_Os10g38272 // LOC_Os03g48471 // LOC_Os10g38276 // LOC_Os02g07870 // LOC_Os09g08464 // LOC_Os01g49190 // LOC_Os06g43850 // LOC_Os11g04460 // LOC_Os07g32880 // LOC_Os02g51470
GO:0044271	P	cellular nitrogen compound biosynthetic process	27	1418	231	24075	0.0012	0.025	// LOC_Os04g56400 // LOC_Os08g34720 // LOC_Os06g44460 // LOC_Os02g15870 // LOC_Os03g63330 // LOC_Os12g26060 // LOC_Os02g47940 // LOC_Os09g12290 // LOC_Os08g44530 // LOC_Os04g04980 // LOC_Os03g02690 // LOC_Os03g47610 // LOC_Os05g49800 // LOC_Os08g15030 // LOC_Os03g22060 // LOC_Os03g55280 // LOC_Os05g38170 // LOC_Os03g36540 // LOC_Os10g35840 // LOC_Os03g31690 // LOC_Os08g41990 // LOC_Os02g51080 // …
GO:0034641	P	cellular nitrogen compound metabolic process	43	1418	435	24075	0.0014	0.027	// LOC_Os04g56400 // LOC_Os12g10730 // LOC_Os07g08030 // LOC_Os06g44460 // LOC_Os02g15870 // LOC_Os03g63330 // LOC_Os04g45970 // LOC_Os01g31610 // LOC_Os02g47940 // LOC_Os09g12290 // LOC_Os08g44530 // LOC_Os04g04980 // LOC_Os03g02690 // LOC_Os03g47610 // LOC_Os02g07410 // LOC_Os08g34720 // LOC_Os03g36540 // LOC_Os05g49800 // LOC_Os07g07060 // LOC_Os12g25710 // LOC_Os04g53230 // LOC_Os03g22060 // …
GO:0022900	P	electron transport chain	11	1418	60	24075	0.0018	0.034	// LOC_Os06g46435 // LOC_Os06g39708 // LOC_Os12g10600 // LOC_Os08g15248 // LOC_Os09g04680 // LOC_Os05g33210 // LOC_Os08g01380 // LOC_Os08g17980 // LOC_Os10g21418 // LOC_Os07g22504 // LOC_Os10g21310
GO:0015672	P	monovalent inorganic cation transport	20	1418	155	24075	0.0018	0.034	// LOC_Os10g21240 // LOC_Os06g39756 // LOC_Os01g12260 // LOC_Os09g08880 // LOC_Os01g25065 // LOC_Os01g45990 // LOC_Os10g21236 // LOC_Os03g55874 // LOC_Os10g38272 // LOC_Os03g48471 // LOC_Os06g45940 // LOC_Os10g38276 // LOC_Os02g07870 // LOC_Os09g08464 // LOC_Os01g49190 // LOC_Os06g43850 // LOC_Os12g33080 // LOC_Os12g10570 // LOC_Os07g32880 // LOC_Os02g51470
GO:0006725	P	cellular aromatic compound metabolic process	19	1418	145	24075	0.002	0.037	// LOC_Os03g60509 // LOC_Os09g36030 // LOC_Os10g34230 // LOC_Os04g43800 // LOC_Os12g10730 // LOC_Os02g40010 // LOC_Os05g38170 // LOC_Os09g38759 // LOC_Os09g27420 // LOC_Os09g08130 // LOC_Os02g15870 // LOC_Os11g02440 // LOC_Os01g62480 // LOC_Os04g44230 // LOC_Os08g15030 // LOC_Os12g02370 // LOC_Os03g47610 // LOC_Os07g01110 // LOC_Os01g61160
GO:0065003	P	macromolecular complex assembly	21	1418	169	24075	0.0021	0.039	// LOC_Os04g49420 // LOC_Os07g36130 // LOC_Os12g25120 // LOC_Os06g06480 // LOC_Os05g38740 // LOC_Os04g18090 // LOC_Os03g14720 // LOC_Os11g37100 // LOC_Os04g34240 // LOC_Os08g33100 // LOC_Os06g06460 // LOC_Os01g51450 // LOC_Os02g45940 // LOC_Os12g34510 // LOC_Os05g34170 // LOC_Os01g62230 // LOC_Os07g38730 // LOC_Os01g61920 // LOC_Os06g46434 // LOC_Os10g28230 // LOC_Os07g36500
GO:0009308	P	amine metabolic process	38	1418	380	24075	0.0021	0.039	// LOC_Os04g56400 // LOC_Os12g10730 // LOC_Os06g44460 // LOC_Os03g63330 // LOC_Os04g45970 // LOC_Os01g31610 // LOC_Os02g47940 // LOC_Os09g12290 // LOC_Os08g44530 // LOC_Os04g04980 // LOC_Os03g02690 // LOC_Os02g07410 // LOC_Os08g34720 // LOC_Os05g49800 // LOC_Os07g07060 // LOC_Os12g25710 // LOC_Os04g53230 // LOC_Os10g34230 // LOC_Os10g37180 // LOC_Os03g55280 // LOC_Os02g24020 // LOC_Os09g08130 // …
GO:0006629	P	lipid metabolic process	49	1418	528	24075	0.0022	0.041	// LOC_Os10g28060 // LOC_Os01g42730 // LOC_Os03g06700 // LOC_Os05g06140 // LOC_Os06g05550 // LOC_Os05g45820 // LOC_Os07g09190 // LOC_Os07g42420 // LOC_Os05g47545 // LOC_Os04g39610 // LOC_Os01g65830 // LOC_Os02g37710 // LOC_Os07g46490 // LOC_Os01g54810 // LOC_Os03g40670 // LOC_Os07g05110 // LOC_Os01g11660 // LOC_Os08g31060 // LOC_Os09g04624 // LOC_Os08g40180 // LOC_Os04g36800 // LOC_Os10g05088 // …
GO:0022607	P	cellular component assembly	21	1418	172	24075	0.0026	0.046	// LOC_Os04g49420 // LOC_Os07g36130 // LOC_Os12g25120 // LOC_Os06g06480 // LOC_Os05g38740 // LOC_Os04g18090 // LOC_Os03g14720 // LOC_Os11g37100 // LOC_Os04g34240 // LOC_Os08g33100 // LOC_Os06g06460 // LOC_Os01g51450 // LOC_Os02g45940 // LOC_Os12g34510 // LOC_Os05g34170 // LOC_Os01g62230 // LOC_Os07g38730 // LOC_Os01g61920 // LOC_Os06g46434 // LOC_Os10g28230 // LOC_Os07g36500
GO:0043436	P	oxoacid metabolic process	44	1418	473	24075	0.0035	0.061	// LOC_Os10g28060 // LOC_Os03g06700 // LOC_Os06g44460 // LOC_Os03g63330 // LOC_Os04g45970 // LOC_Os04g56400 // LOC_Os02g47940 // LOC_Os09g12290 // LOC_Os01g46610 // LOC_Os08g44530 // LOC_Os07g42420 // LOC_Os03g02690 // LOC_Os10g26110 // LOC_Os02g07410 // LOC_Os04g46560 // LOC_Os12g10730 // LOC_Os03g55280 // LOC_Os08g34720 // LOC_Os05g49800 // LOC_Os07g07060 // LOC_Os12g25710 // LOC_Os04g36800 // …
GO:0019752	P	carboxylic acid metabolic process	44	1418	473	24075	0.0035	0.061	// LOC_Os10g28060 // LOC_Os03g06700 // LOC_Os06g44460 // LOC_Os03g63330 // LOC_Os04g45970 // LOC_Os04g56400 // LOC_Os02g47940 // LOC_Os09g12290 // LOC_Os01g46610 // LOC_Os08g44530 // LOC_Os07g42420 // LOC_Os03g02690 // LOC_Os10g26110 // LOC_Os02g07410 // LOC_Os04g46560 // LOC_Os12g10730 // LOC_Os03g55280 // LOC_Os08g34720 // LOC_Os05g49800 // LOC_Os07g07060 // LOC_Os12g25710 // LOC_Os04g36800 // …
GO:0006082	P	organic acid metabolic process	44	1418	474	24075	0.0036	0.063	// LOC_Os10g28060 // LOC_Os03g06700 // LOC_Os06g44460 // LOC_Os03g63330 // LOC_Os04g45970 // LOC_Os04g56400 // LOC_Os02g47940 // LOC_Os09g12290 // LOC_Os01g46610 // LOC_Os08g44530 // LOC_Os07g42420 // LOC_Os03g02690 // LOC_Os10g26110 // LOC_Os02g07410 // LOC_Os04g46560 // LOC_Os12g10730 // LOC_Os03g55280 // LOC_Os08g34720 // LOC_Os05g49800 // LOC_Os07g07060 // LOC_Os12g25710 // LOC_Os04g36800 // …
GO:0043933	P	macromolecular complex subunit organization	22	1418	190	24075	0.0037	0.064	// LOC_Os10g28230 // LOC_Os01g62230 // LOC_Os12g25120 // LOC_Os04g34240 // LOC_Os06g46434 // LOC_Os01g61920 // LOC_Os05g34170 // LOC_Os02g45940 // LOC_Os01g51450 // LOC_Os11g37100 // LOC_Os07g36500 // LOC_Os07g36130 // LOC_Os06g06480 // LOC_Os05g38740 // LOC_Os04g18090 // LOC_Os03g14720 // LOC_Os08g33100 // LOC_Os05g31160 // LOC_Os12g34510 // LOC_Os04g49420 // LOC_Os06g06460 // LOC_Os07g38730
GO:0007049	P	cell cycle	7	1418	30	24075	0.0038	0.065	// LOC_Os02g52460 // LOC_Os08g06600 // LOC_Os04g40940 // LOC_Os03g38010 // LOC_Os02g55570 // LOC_Os03g05300 // LOC_Os07g10256
GO:0042180	P	cellular ketone metabolic process	44	1418	480	24075	0.0045	0.075	// LOC_Os10g28060 // LOC_Os03g06700 // LOC_Os06g44460 // LOC_Os03g63330 // LOC_Os04g45970 // LOC_Os04g56400 // LOC_Os02g47940 // LOC_Os09g12290 // LOC_Os01g46610 // LOC_Os08g44530 // LOC_Os07g42420 // LOC_Os03g02690 // LOC_Os10g26110 // LOC_Os02g07410 // LOC_Os04g46560 // LOC_Os12g10730 // LOC_Os03g55280 // LOC_Os08g34720 // LOC_Os05g49800 // LOC_Os07g07060 // LOC_Os12g25710 // LOC_Os04g36800 // …
GO:0044106	P	cellular amine metabolic process	33	1418	333	24075	0.0045	0.075	// LOC_Os04g56400 // LOC_Os12g10730 // LOC_Os06g44460 // LOC_Os03g63330 // LOC_Os04g45970 // LOC_Os01g31610 // LOC_Os02g47940 // LOC_Os09g12290 // LOC_Os08g44530 // LOC_Os04g04980 // LOC_Os03g02690 // LOC_Os02g07410 // LOC_Os08g34720 // LOC_Os05g49800 // LOC_Os07g07060 // LOC_Os12g25710 // LOC_Os04g53230 // LOC_Os10g37180 // LOC_Os03g55280 // LOC_Os02g24020 // LOC_Os09g08130 // LOC_Os03g58040 // …
GO:0044282	P	small molecule catabolic process	18	1418	146	24075	0.0046	0.075	// LOC_Os02g07410 // LOC_Os04g46560 // LOC_Os03g46910 // LOC_Os10g37180 // LOC_Os04g43800 // LOC_Os09g20820 // LOC_Os07g08030 // LOC_Os07g09890 // LOC_Os05g33380 // LOC_Os01g58610 // LOC_Os01g62480 // LOC_Os02g01510 // LOC_Os03g14450 // LOC_Os05g40420 // LOC_Os04g53230 // LOC_Os06g05860 // LOC_Os07g01110 // LOC_Os01g61160
GO:0009698	P	phenylpropanoid metabolic process	6	1418	24	24075	0.0055	0.087	// LOC_Os03g60509 // LOC_Os11g02440 // LOC_Os01g62480 // LOC_Os12g02370 // LOC_Os07g01110 // LOC_Os01g61160
GO:0006575	P	cellular amino acid derivative metabolic process	13	1418	92	24075	0.0055	0.087	// LOC_Os03g60509 // LOC_Os12g16200 // LOC_Os09g08130 // LOC_Os08g31060 // LOC_Os01g12560 // LOC_Os11g02440 // LOC_Os01g62480 // LOC_Os07g38390 // LOC_Os12g02370 // LOC_Os04g04980 // LOC_Os03g27370 // LOC_Os07g01110 // LOC_Os01g61160
GO:0016053	P	organic acid biosynthetic process	24	1418	222	24075	0.0055	0.087	// LOC_Os10g28060 // LOC_Os03g06700 // LOC_Os06g44460 // LOC_Os03g63330 // LOC_Os04g56400 // LOC_Os02g47940 // LOC_Os09g12290 // LOC_Os08g44530 // LOC_Os07g42420 // LOC_Os03g02690 // LOC_Os08g34720 // LOC_Os05g49800 // LOC_Os04g36800 // LOC_Os03g55280 // LOC_Os02g24020 // LOC_Os06g09630 // LOC_Os12g26060 // LOC_Os03g12030 // LOC_Os03g31690 // LOC_Os02g10830 // LOC_Os12g43363 // LOC_Os05g48200 // …
GO:0046394	P	carboxylic acid biosynthetic process	24	1418	222	24075	0.0055	0.087	// LOC_Os10g28060 // LOC_Os03g06700 // LOC_Os06g44460 // LOC_Os03g63330 // LOC_Os04g56400 // LOC_Os02g47940 // LOC_Os09g12290 // LOC_Os08g44530 // LOC_Os07g42420 // LOC_Os03g02690 // LOC_Os08g34720 // LOC_Os05g49800 // LOC_Os04g36800 // LOC_Os03g55280 // LOC_Os02g24020 // LOC_Os06g09630 // LOC_Os12g26060 // LOC_Os03g12030 // LOC_Os03g31690 // LOC_Os02g10830 // LOC_Os12g43363 // LOC_Os05g48200 // …
GO:0006520	P	cellular amino acid metabolic process	30	1418	303	24075	0.0066	0.1	// LOC_Os04g56400 // LOC_Os12g10730 // LOC_Os06g44460 // LOC_Os03g63330 // LOC_Os04g45970 // LOC_Os01g31610 // LOC_Os02g10830 // LOC_Os02g47940 // LOC_Os09g12290 // LOC_Os08g44530 // LOC_Os03g02690 // LOC_Os02g07410 // LOC_Os08g34720 // LOC_Os05g49800 // LOC_Os07g07060 // LOC_Os12g25710 // LOC_Os04g53230 // LOC_Os10g37180 // LOC_Os03g55280 // LOC_Os09g08130 // LOC_Os03g58040 // LOC_Os03g38980 // …
GO:0006066	P	alcohol metabolic process	22	1418	202	24075	0.0071	0.11	// LOC_Os09g20820 // LOC_Os07g08030 // LOC_Os03g46910 // LOC_Os02g57040 // LOC_Os03g20420 // LOC_Os05g40420 // LOC_Os04g39610 // LOC_Os04g46560 // LOC_Os02g36600 // LOC_Os03g14450 // LOC_Os03g52460 // LOC_Os03g53580 // LOC_Os07g09890 // LOC_Os02g31030 // LOC_Os01g58610 // LOC_Os03g27370 // LOC_Os03g40670 // LOC_Os02g01510 // LOC_Os05g33380 // LOC_Os07g13980 // LOC_Os08g31060 // LOC_Os06g05860
GO:0008652	P	cellular amino acid biosynthetic process	16	1418	133	24075	0.0089	0.14	// LOC_Os04g56400 // LOC_Os02g24020 // LOC_Os02g10830 // LOC_Os03g55280 // LOC_Os09g12290 // LOC_Os08g34720 // LOC_Os06g44460 // LOC_Os05g49800 // LOC_Os03g63330 // LOC_Os12g26060 // LOC_Os02g47940 // LOC_Os05g48200 // LOC_Os03g17120 // LOC_Os08g44530 // LOC_Os03g02690 // LOC_Os03g31690
GO:0032774	P	RNA biosynthetic process	64	1418	788	24075	0.0092	0.14	// LOC_Os02g02870 // LOC_Os11g05740 // LOC_Os03g08620 // LOC_Os04g46020 // LOC_Os06g13670 // LOC_Os01g64020 // LOC_Os01g11350 // LOC_Os05g29010 // LOC_Os02g45450 // LOC_Os01g21120 // LOC_Os03g47730 // LOC_Os04g16842 // LOC_Os07g22400 // LOC_Os09g35030 // LOC_Os03g13860 // LOC_Os09g11460 // LOC_Os09g35010 // LOC_Os06g10600 // LOC_Os01g55150 // LOC_Os09g36910 // LOC_Os02g43790 // LOC_Os05g06340 // …
GO:0042773	P	ATP synthesis coupled electron transport	5	1418	19	24075	0.0093	0.14	// LOC_Os08g15248 // LOC_Os10g21418 // LOC_Os07g22504 // LOC_Os05g33210 // LOC_Os06g46435
GO:0000279	P	M phase	5	1418	19	24075	0.0093	0.14	// LOC_Os08g06600 // LOC_Os03g38010 // LOC_Os02g55570 // LOC_Os07g10256 // LOC_Os04g40940
GO:0022403	P	cell cycle phase	5	1418	20	24075	0.011	0.16	// LOC_Os08g06600 // LOC_Os03g38010 // LOC_Os02g55570 // LOC_Os07g10256 // LOC_Os04g40940
GO:0030001	P	metal ion transport	22	1418	214	24075	0.013	0.18	// LOC_Os01g56420 // LOC_Os05g45820 // LOC_Os06g45940 // LOC_Os01g52160 // LOC_Os02g32814 // LOC_Os06g37010 // LOC_Os06g35060 // LOC_Os04g32030 // LOC_Os04g39300 // LOC_Os11g04460 // LOC_Os01g74110 // LOC_Os04g33900 // LOC_Os03g10640 // LOC_Os02g37330 // LOC_Os05g10940 // LOC_Os04g57200 // LOC_Os12g33080 // LOC_Os04g42280 // LOC_Os08g10630 // LOC_Os01g45990 // LOC_Os07g47480 // LOC_Os07g12890
GO:0042398	P	cellular amino acid derivative biosynthetic process	7	1418	39	24075	0.013	0.19	// LOC_Os12g16200 // LOC_Os01g12560 // LOC_Os03g60509 // LOC_Os11g02440 // LOC_Os07g38390 // LOC_Os12g02370 // LOC_Os04g04980
GO:0009069	P	serine family amino acid metabolic process	7	1418	39	24075	0.013	0.19	// LOC_Os02g07410 // LOC_Os10g37180 // LOC_Os02g10830 // LOC_Os08g34720 // LOC_Os06g44460 // LOC_Os12g26060 // LOC_Os04g53230
GO:0009309	P	amine biosynthetic process	17	1418	153	24075	0.014	0.2	// LOC_Os04g56400 // LOC_Os02g24020 // LOC_Os02g10830 // LOC_Os03g55280 // LOC_Os09g12290 // LOC_Os08g34720 // LOC_Os06g44460 // LOC_Os05g49800 // LOC_Os03g63330 // LOC_Os12g26060 // LOC_Os02g47940 // LOC_Os05g48200 // LOC_Os03g17120 // LOC_Os08g44530 // LOC_Os04g04980 // LOC_Os03g02690 // LOC_Os03g31690
GO:0006351	P	transcription, DNA-dependent	62	1418	786	24075	0.017	0.24	// LOC_Os02g02870 // LOC_Os11g05740 // LOC_Os03g08620 // LOC_Os04g46020 // LOC_Os06g13670 // LOC_Os01g64020 // LOC_Os01g11350 // LOC_Os06g39700 // LOC_Os02g45450 // LOC_Os01g21120 // LOC_Os03g47730 // LOC_Os04g16842 // LOC_Os09g35030 // LOC_Os03g13860 // LOC_Os09g11460 // LOC_Os09g35010 // LOC_Os06g10600 // LOC_Os01g55150 // LOC_Os09g36910 // LOC_Os02g43790 // LOC_Os05g06340 // LOC_Os01g58760 // …
GO:0000041	P	transition metal ion transport	6	1418	32	24075	0.018	0.24	// LOC_Os04g33900 // LOC_Os01g56420 // LOC_Os05g10940 // LOC_Os07g12890 // LOC_Os08g10630 // LOC_Os06g37010
GO:0050896	P	response to stimulus	78	1418	1026	24075	0.018	0.25	// LOC_Os04g48290 // LOC_Os02g52460 // LOC_Os03g43990 // LOC_Os08g10260 // LOC_Os12g37290 // LOC_Os06g32990 // LOC_Os11g44990 // LOC_Os10g02040 // LOC_Os01g73250 // LOC_Os01g12210 // LOC_Os06g50300 // LOC_Os08g42670 // LOC_Os07g42940 // LOC_Os11g45130 // LOC_Os01g22230 // LOC_Os04g02030 // LOC_Os01g25740 // LOC_Os02g14460 // LOC_Os11g45060 // LOC_Os03g55410 // LOC_Os01g73170 // LOC_Os02g38120 // …
GO:0006006	P	glucose metabolic process	13	1418	109	24075	0.018	0.25	// LOC_Os04g46560 // LOC_Os07g09890 // LOC_Os09g20820 // LOC_Os07g08030 // LOC_Os03g46910 // LOC_Os05g33380 // LOC_Os07g13980 // LOC_Os03g14450 // LOC_Os05g40420 // LOC_Os01g58610 // LOC_Os06g05860 // LOC_Os03g52460 // LOC_Os02g01510
GO:0019320	P	hexose catabolic process	11	1418	88	24075	0.022	0.29	// LOC_Os04g46560 // LOC_Os07g09890 // LOC_Os09g20820 // LOC_Os07g08030 // LOC_Os03g46910 // LOC_Os05g33380 // LOC_Os03g14450 // LOC_Os05g40420 // LOC_Os01g58610 // LOC_Os06g05860 // LOC_Os02g01510
GO:0046365	P	monosaccharide catabolic process	11	1418	88	24075	0.022	0.29	// LOC_Os04g46560 // LOC_Os07g09890 // LOC_Os09g20820 // LOC_Os07g08030 // LOC_Os03g46910 // LOC_Os05g33380 // LOC_Os03g14450 // LOC_Os05g40420 // LOC_Os01g58610 // LOC_Os06g05860 // LOC_Os02g01510
GO:0006007	P	glucose catabolic process	11	1418	88	24075	0.022	0.29	// LOC_Os04g46560 // LOC_Os07g09890 // LOC_Os09g20820 // LOC_Os07g08030 // LOC_Os03g46910 // LOC_Os05g33380 // LOC_Os03g14450 // LOC_Os05g40420 // LOC_Os01g58610 // LOC_Os06g05860 // LOC_Os02g01510
GO:0051252	P	regulation of RNA metabolic process	58	1418	740	24075	0.023	0.3	// LOC_Os02g02870 // LOC_Os11g05740 // LOC_Os03g08620 // LOC_Os04g46020 // LOC_Os06g13670 // LOC_Os01g64020 // LOC_Os01g11350 // LOC_Os02g45450 // LOC_Os01g21120 // LOC_Os03g47730 // LOC_Os05g38120 // LOC_Os09g35030 // LOC_Os09g11460 // LOC_Os09g35010 // LOC_Os06g10600 // LOC_Os01g55150 // LOC_Os09g36910 // LOC_Os02g43790 // LOC_Os05g06340 // LOC_Os01g58760 // LOC_Os10g41330 // LOC_Os11g34460 // …
GO:0022402	P	cell cycle process	5	1418	25	24075	0.024	0.31	// LOC_Os08g06600 // LOC_Os03g38010 // LOC_Os02g55570 // LOC_Os07g10256 // LOC_Os04g40940
GO:0009767	P	photosynthetic electron transport chain	5	1418	26	24075	0.027	0.35	// LOC_Os08g17980 // LOC_Os09g04680 // LOC_Os12g10600 // LOC_Os10g21310 // LOC_Os06g39708
GO:0006096	P	glycolysis	9	1418	69	24075	0.029	0.37	// LOC_Os04g46560 // LOC_Os07g09890 // LOC_Os09g20820 // LOC_Os03g46910 // LOC_Os05g33380 // LOC_Os03g14450 // LOC_Os01g58610 // LOC_Os06g05860 // LOC_Os02g01510
GO:0006355	P	regulation of transcription, DNA-dependent	57	1418	737	24075	0.03	0.38	// LOC_Os02g02870 // LOC_Os11g05740 // LOC_Os03g08620 // LOC_Os04g46020 // LOC_Os06g13670 // LOC_Os01g64020 // LOC_Os01g11350 // LOC_Os02g45450 // LOC_Os01g21120 // LOC_Os03g47730 // LOC_Os05g38120 // LOC_Os09g35030 // LOC_Os09g11460 // LOC_Os09g35010 // LOC_Os06g10600 // LOC_Os01g55150 // LOC_Os09g36910 // LOC_Os02g43790 // LOC_Os05g06340 // LOC_Os01g58760 // LOC_Os10g41330 // LOC_Os11g34460 // …
GO:0046164	P	alcohol catabolic process	11	1418	94	24075	0.032	0.4	// LOC_Os04g46560 // LOC_Os07g09890 // LOC_Os09g20820 // LOC_Os07g08030 // LOC_Os03g46910 // LOC_Os05g33380 // LOC_Os03g14450 // LOC_Os05g40420 // LOC_Os01g58610 // LOC_Os06g05860 // LOC_Os02g01510
GO:0044092	P	negative regulation of molecular function	8	1418	59	24075	0.032	0.4	// LOC_Os10g25450 // LOC_Os04g03796 // LOC_Os02g16940 // LOC_Os01g52750 // LOC_Os04g03050 // LOC_Os01g56320 // LOC_Os02g10520 // LOC_Os03g04950
GO:0043086	P	negative regulation of catalytic activity	8	1418	59	24075	0.032	0.4	// LOC_Os10g25450 // LOC_Os04g03796 // LOC_Os02g16940 // LOC_Os01g52750 // LOC_Os04g03050 // LOC_Os01g56320 // LOC_Os02g10520 // LOC_Os03g04950
GO:0044275	P	cellular carbohydrate catabolic process	11	1418	94	24075	0.032	0.4	// LOC_Os04g46560 // LOC_Os07g09890 // LOC_Os09g20820 // LOC_Os07g08030 // LOC_Os03g46910 // LOC_Os05g33380 // LOC_Os03g14450 // LOC_Os05g40420 // LOC_Os01g58610 // LOC_Os06g05860 // LOC_Os02g01510
GO:0005992	P	trehalose biosynthetic process	5	1418	28	24075	0.034	0.41	// LOC_Os01g54560 // LOC_Os05g44210 // LOC_Os02g51680 // LOC_Os08g31630 // LOC_Os02g54820
GO:0033014	P	tetrapyrrole biosynthetic process	5	1418	28	24075	0.034	0.41	// LOC_Os03g22060 // LOC_Os10g35840 // LOC_Os02g51080 // LOC_Os03g36540 // LOC_Os08g41990
GO:0022904	P	respiratory electron transport chain	5	1418	28	24075	0.034	0.41	// LOC_Os08g15248 // LOC_Os10g21418 // LOC_Os07g22504 // LOC_Os05g33210 // LOC_Os06g46435
GO:0019318	P	hexose metabolic process	14	1418	133	24075	0.035	0.42	// LOC_Os03g14450 // LOC_Os04g46560 // LOC_Os07g09890 // LOC_Os09g20820 // LOC_Os07g08030 // LOC_Os03g46910 // LOC_Os05g33380 // LOC_Os07g13980 // LOC_Os02g36600 // LOC_Os05g40420 // LOC_Os01g58610 // LOC_Os06g05860 // LOC_Os03g52460 // LOC_Os02g01510
GO:0005991	P	trehalose metabolic process	5	1418	29	24075	0.038	0.46	// LOC_Os01g54560 // LOC_Os05g44210 // LOC_Os02g51680 // LOC_Os08g31630 // LOC_Os02g54820
GO:0006950	P	response to stress	65	1418	873	24075	0.04	0.47	// LOC_Os06g32990 // LOC_Os02g52460 // LOC_Os08g10260 // LOC_Os12g37290 // LOC_Os11g44990 // LOC_Os10g02040 // LOC_Os01g73250 // LOC_Os06g50300 // LOC_Os08g42670 // LOC_Os07g42940 // LOC_Os11g45130 // LOC_Os01g22230 // LOC_Os04g02030 // LOC_Os01g25740 // LOC_Os02g14460 // LOC_Os11g45060 // LOC_Os03g55410 // LOC_Os01g73170 // LOC_Os11g45090 // LOC_Os04g14220 // LOC_Os01g65440 // LOC_Os06g49390 // …
GO:0044262	P	cellular carbohydrate metabolic process	32	1418	385	24075	0.042	0.49	// LOC_Os02g51680 // LOC_Os08g31630 // LOC_Os09g20820 // LOC_Os07g08030 // LOC_Os03g46910 // LOC_Os07g13980 // LOC_Os03g58900 // LOC_Os05g40420 // LOC_Os04g39610 // LOC_Os04g51450 // LOC_Os03g40670 // LOC_Os02g36600 // LOC_Os03g14450 // LOC_Os03g52460 // LOC_Os01g54560 // LOC_Os04g46560 // LOC_Os05g44210 // LOC_Os02g30780 // LOC_Os02g31030 // LOC_Os01g58610 // LOC_Os02g46910 // LOC_Os06g04200 // …
GO:0005996	P	monosaccharide metabolic process	15	1418	150	24075	0.042	0.49	// LOC_Os03g14450 // LOC_Os04g46560 // LOC_Os03g46910 // LOC_Os09g20820 // LOC_Os07g08030 // LOC_Os07g09890 // LOC_Os05g33380 // LOC_Os07g13980 // LOC_Os03g20420 // LOC_Os02g36600 // LOC_Os05g40420 // LOC_Os01g58610 // LOC_Os06g05860 // LOC_Os03g52460 // LOC_Os02g01510
GO:0019748	P	secondary metabolic process	8	1418	64	24075	0.046	0.53	// LOC_Os07g08030 // LOC_Os03g60509 // LOC_Os07g09190 // LOC_Os11g02440 // LOC_Os01g62480 // LOC_Os12g02370 // LOC_Os07g01110 // LOC_Os01g61160
GO:0033013	P	tetrapyrrole metabolic process	5	1418	31	24075	0.048	0.54	// LOC_Os03g22060 // LOC_Os10g35840 // LOC_Os02g51080 // LOC_Os03g36540 // LOC_Os08g41990
GO:0016138	P	glycoside biosynthetic process	5	1418	31	24075	0.048	0.54	// LOC_Os01g54560 // LOC_Os05g44210 // LOC_Os02g51680 // LOC_Os08g31630 // LOC_Os02g54820
GO:0046351	P	disaccharide biosynthetic process	5	1418	31	24075	0.048	0.54	// LOC_Os01g54560 // LOC_Os05g44210 // LOC_Os02g51680 // LOC_Os08g31630 // LOC_Os02g54820
GO:0008610	P	lipid biosynthetic process	17	1418	180	24075	0.049	0.55	// LOC_Os07g09190 // LOC_Os10g28060 // LOC_Os07g39270 // LOC_Os12g43363 // LOC_Os03g06700 // LOC_Os05g47545 // LOC_Os04g53860 // LOC_Os08g40180 // LOC_Os02g01920 // LOC_Os06g09630 // LOC_Os04g36800 // LOC_Os05g46580 // LOC_Os07g42420 // LOC_Os03g29150 // LOC_Os03g12030 // LOC_Os03g53580 // LOC_Os08g12840
GO:0015980	P	energy derivation by oxidation of organic compounds	7	1418	54	24075	0.052	0.58	// LOC_Os06g46435 // LOC_Os08g15248 // LOC_Os03g52460 // LOC_Os05g33210 // LOC_Os07g13980 // LOC_Os10g21418 // LOC_Os07g22504
GO:0006820	P	anion transport	7	1418	55	24075	0.056	0.61	// LOC_Os03g09980 // LOC_Os03g09940 // LOC_Os02g57620 // LOC_Os01g08020 // LOC_Os03g05620 // LOC_Os09g19734 // LOC_Os04g55800
GO:0018130	P	heterocycle biosynthetic process	9	1418	79	24075	0.056	0.61	// LOC_Os03g22060 // LOC_Os02g51080 // LOC_Os08g41990 // LOC_Os02g15870 // LOC_Os03g36540 // LOC_Os02g40010 // LOC_Os02g47940 // LOC_Os10g35840 // LOC_Os03g47610
GO:0044085	P	cellular component biogenesis	21	1418	239	24075	0.056	0.61	// LOC_Os04g49420 // LOC_Os07g36130 // LOC_Os12g25120 // LOC_Os06g06480 // LOC_Os05g38740 // LOC_Os04g18090 // LOC_Os03g14720 // LOC_Os11g37100 // LOC_Os04g34240 // LOC_Os08g33100 // LOC_Os06g06460 // LOC_Os01g51450 // LOC_Os02g45940 // LOC_Os12g34510 // LOC_Os05g34170 // LOC_Os01g62230 // LOC_Os07g38730 // LOC_Os01g61920 // LOC_Os06g46434 // LOC_Os10g28230 // LOC_Os07g36500
GO:0009312	P	oligosaccharide biosynthetic process	5	1418	33	24075	0.058	0.63	// LOC_Os01g54560 // LOC_Os05g44210 // LOC_Os02g51680 // LOC_Os08g31630 // LOC_Os02g54820
GO:0050790	P	regulation of catalytic activity	12	1418	120	24075	0.064	0.69	// LOC_Os10g25450 // LOC_Os08g08110 // LOC_Os04g03796 // LOC_Os02g10520 // LOC_Os02g54650 // LOC_Os02g56570 // LOC_Os01g52750 // LOC_Os04g03050 // LOC_Os04g54200 // LOC_Os01g56320 // LOC_Os02g16940 // LOC_Os03g04950
GO:0023052	P	signaling	35	1418	447	24075	0.066	0.7	// LOC_Os04g34270 // LOC_Os03g43440 // LOC_Os07g22580 // LOC_Os03g15180 // LOC_Os01g47900 // LOC_Os11g10290 // LOC_Os05g45820 // LOC_Os01g08310 // LOC_Os03g13860 // LOC_Os08g08110 // LOC_Os05g04550 // LOC_Os04g28780 // LOC_Os01g54050 // LOC_Os01g65030 // LOC_Os01g57560 // LOC_Os10g02814 // LOC_Os11g02240 // LOC_Os01g10890 // LOC_Os02g56570 // LOC_Os01g40499 // LOC_Os07g49460 // LOC_Os02g20850 // …
GO:0065009	P	regulation of molecular function	12	1418	121	24075	0.067	0.71	// LOC_Os10g25450 // LOC_Os08g08110 // LOC_Os04g03796 // LOC_Os02g10520 // LOC_Os02g54650 // LOC_Os02g56570 // LOC_Os01g52750 // LOC_Os04g03050 // LOC_Os04g54200 // LOC_Os01g56320 // LOC_Os02g16940 // LOC_Os03g04950
GO:0019684	P	photosynthesis, light reaction	6	1418	47	24075	0.073	0.77	// LOC_Os06g39708 // LOC_Os12g10600 // LOC_Os10g21214 // LOC_Os09g04680 // LOC_Os08g17980 // LOC_Os10g21310
GO:0015833	P	peptide transport	9	1418	86	24075	0.082	0.85	// LOC_Os05g34010 // LOC_Os05g34000 // LOC_Os01g65210 // LOC_Os02g47090 // LOC_Os12g12934 // LOC_Os10g40600 // LOC_Os11g17970 // LOC_Os10g42900 // LOC_Os10g02100
GO:0006857	P	oligopeptide transport	9	1418	86	24075	0.082	0.85	// LOC_Os05g34010 // LOC_Os05g34000 // LOC_Os01g65210 // LOC_Os02g47090 // LOC_Os12g12934 // LOC_Os10g40600 // LOC_Os11g17970 // LOC_Os10g42900 // LOC_Os10g02100
GO:0006790	P	sulfur metabolic process	7	1418	63	24075	0.094	0.97	// LOC_Os03g10500 // LOC_Os03g53230 // LOC_Os02g10830 // LOC_Os03g55280 // LOC_Os12g16200 // LOC_Os12g08280 // LOC_Os03g47610
GO:0008104	P	protein localization	15	1418	307	24075	0.8	1	// LOC_Os05g46550 // LOC_Os10g22330 // LOC_Os05g27320 // LOC_Os08g41340 // LOC_Os02g20850 // LOC_Os03g02150 // LOC_Os01g24060 // LOC_Os01g47730 // LOC_Os04g49220 // LOC_Os01g01350 // LOC_Os11g47130 // LOC_Os03g18350 // LOC_Os05g28510 // LOC_Os03g13860 // LOC_Os03g11440
GO:0007154	P	cell communication	12	1418	170	24075	0.31	1	// LOC_Os04g34270 // LOC_Os02g56570 // LOC_Os01g40499 // LOC_Os04g28780 // LOC_Os02g39560 // LOC_Os11g10290 // LOC_Os01g66860 // LOC_Os01g47810 // LOC_Os05g07420 // LOC_Os01g65030 // LOC_Os01g57560 // LOC_Os01g47900
GO:0006470	P	protein amino acid dephosphorylation	5	1418	78	24075	0.49	1	// LOC_Os02g55560 // LOC_Os07g02330 // LOC_Os03g18150 // LOC_Os01g53710 // LOC_Os02g08364
GO:0007165	P	signal transduction	19	1418	240	24075	0.13	1	// LOC_Os02g56570 // LOC_Os03g43440 // LOC_Os08g41340 // LOC_Os07g22580 // LOC_Os02g20850 // LOC_Os03g15180 // LOC_Os01g47730 // LOC_Os11g34460 // LOC_Os02g39560 // LOC_Os01g66860 // LOC_Os01g08310 // LOC_Os05g04550 // LOC_Os12g02200 // LOC_Os03g13860 // LOC_Os05g48150 // LOC_Os03g22050 // LOC_Os10g02814 // LOC_Os11g02240 // LOC_Os01g10890
GO:0051716	P	cellular response to stimulus	5	1418	132	24075	0.88	1	// LOC_Os02g52460 // LOC_Os01g58680 // LOC_Os01g56940 // LOC_Os07g48360 // LOC_Os09g36240
GO:0071554	P	cell wall organization or biogenesis	8	1418	148	24075	0.64	1	// LOC_Os09g26360 // LOC_Os09g27890 // LOC_Os02g54190 // LOC_Os11g34624 // LOC_Os02g53000 // LOC_Os09g39760 // LOC_Os01g15039 // LOC_Os04g49410
GO:0000003	P	reproduction	11	1418	133	24075	0.18	1	// LOC_Os04g34270 // LOC_Os04g46630 // LOC_Os10g40710 // LOC_Os01g40499 // LOC_Os04g28780 // LOC_Os01g47900 // LOC_Os11g10290 // LOC_Os01g47810 // LOC_Os05g07420 // LOC_Os01g65030 // LOC_Os01g57560
GO:0070727	P	cellular macromolecule localization	10	1418	207	24075	0.77	1	// LOC_Os05g27320 // LOC_Os08g41340 // LOC_Os04g49220 // LOC_Os01g24060 // LOC_Os01g47730 // LOC_Os03g02150 // LOC_Os11g47130 // LOC_Os03g18350 // LOC_Os05g28510 // LOC_Os05g46550
GO:0070647	P	protein modification by small protein conjugation or removal	9	1418	99	24075	0.15	1	// LOC_Os02g57700 // LOC_Os06g06490 // LOC_Os02g46500 // LOC_Os06g13870 // LOC_Os12g17880 // LOC_Os02g49950 // LOC_Os02g33590 // LOC_Os10g03440 // LOC_Os02g34410
GO:0032446	P	protein modification by small protein conjugation	9	1418	99	24075	0.15	1	// LOC_Os02g57700 // LOC_Os06g06490 // LOC_Os02g46500 // LOC_Os06g13870 // LOC_Os12g17880 // LOC_Os02g49950 // LOC_Os02g33590 // LOC_Os10g03440 // LOC_Os02g34410
GO:0006073	P	cellular glucan metabolic process	7	1418	95	24075	0.34	1	// LOC_Os04g51450 // LOC_Os04g51460 // LOC_Os03g52460 // LOC_Os07g13980 // LOC_Os07g34580 // LOC_Os02g46910 // LOC_Os06g04200
GO:0019725	P	cellular homeostasis	12	1418	140	24075	0.14	1	// LOC_Os01g68480 // LOC_Os11g43520 // LOC_Os01g22520 // LOC_Os01g42960 // LOC_Os02g01200 // LOC_Os04g33680 // LOC_Os12g35340 // LOC_Os01g73234 // LOC_Os02g53400 // LOC_Os12g35330 // LOC_Os11g47770 // LOC_Os03g44650
GO:0044265	P	cellular macromolecule catabolic process	13	1418	254	24075	0.73	1	// LOC_Os04g46560 // LOC_Os03g46910 // LOC_Os09g20820 // LOC_Os07g08030 // LOC_Os07g09890 // LOC_Os05g33380 // LOC_Os04g54390 // LOC_Os05g41180 // LOC_Os03g14450 // LOC_Os05g40420 // LOC_Os01g58610 // LOC_Os06g05860 // LOC_Os02g01510
GO:0032787	P	monocarboxylic acid metabolic process	11	1418	130	24075	0.16	1	// LOC_Os01g65830 // LOC_Os10g28060 // LOC_Os12g43363 // LOC_Os03g06700 // LOC_Os09g38759 // LOC_Os09g27420 // LOC_Os06g09630 // LOC_Os04g36800 // LOC_Os07g42420 // LOC_Os03g12030 // LOC_Os08g12840
GO:0045184	P	establishment of protein localization	15	1418	294	24075	0.74	1	// LOC_Os05g46550 // LOC_Os10g22330 // LOC_Os05g27320 // LOC_Os08g41340 // LOC_Os02g20850 // LOC_Os03g02150 // LOC_Os01g24060 // LOC_Os01g47730 // LOC_Os04g49220 // LOC_Os01g01350 // LOC_Os11g47130 // LOC_Os03g18350 // LOC_Os05g28510 // LOC_Os03g13860 // LOC_Os03g11440
GO:0010876	P	lipid localization	10	1418	103	24075	0.098	1	// LOC_Os10g40520 // LOC_Os10g40510 // LOC_Os10g40430 // LOC_Os11g02424 // LOC_Os03g46150 // LOC_Os06g49190 // LOC_Os04g35790 // LOC_Os04g52260 // LOC_Os10g20890 // LOC_Os10g40530
GO:0051704	P	multi-organism process	9	1418	120	24075	0.29	1	// LOC_Os04g34270 // LOC_Os01g40499 // LOC_Os04g28780 // LOC_Os01g47900 // LOC_Os11g10290 // LOC_Os01g47810 // LOC_Os05g07420 // LOC_Os01g65030 // LOC_Os01g57560
GO:0006418	P	tRNA aminoacylation for protein translation	5	1418	66	24075	0.36	1	// LOC_Os12g25710 // LOC_Os01g37837 // LOC_Os01g31610 // LOC_Os07g07060 // LOC_Os03g38980
GO:0016052	P	carbohydrate catabolic process	12	1418	131	24075	0.1	1	// LOC_Os04g46560 // LOC_Os07g09890 // LOC_Os09g20820 // LOC_Os07g08030 // LOC_Os03g46910 // LOC_Os05g33380 // LOC_Os01g58610 // LOC_Os03g14450 // LOC_Os05g40420 // LOC_Os11g27400 // LOC_Os06g05860 // LOC_Os02g01510
GO:0006855	P	multidrug transport	7	1418	65	24075	0.1	1	// LOC_Os04g48290 // LOC_Os06g36330 // LOC_Os11g03500 // LOC_Os09g35600 // LOC_Os03g62270 // LOC_Os09g37610 // LOC_Os08g43654
GO:0016567	P	protein ubiquitination	9	1418	98	24075	0.14	1	// LOC_Os02g57700 // LOC_Os06g06490 // LOC_Os02g46500 // LOC_Os06g13870 // LOC_Os12g17880 // LOC_Os02g49950 // LOC_Os02g33590 // LOC_Os10g03440 // LOC_Os02g34410
GO:0043038	P	amino acid activation	5	1418	66	24075	0.36	1	// LOC_Os12g25710 // LOC_Os01g37837 // LOC_Os01g31610 // LOC_Os07g07060 // LOC_Os03g38980
GO:0043039	P	tRNA aminoacylation	5	1418	66	24075	0.36	1	// LOC_Os12g25710 // LOC_Os01g37837 // LOC_Os01g31610 // LOC_Os07g07060 // LOC_Os03g38980
GO:0033554	P	cellular response to stress	5	1418	126	24075	0.86	1	// LOC_Os02g52460 // LOC_Os01g58680 // LOC_Os01g56940 // LOC_Os07g48360 // LOC_Os09g36240
GO:0019438	P	aromatic compound biosynthetic process	5	1418	50	24075	0.19	1	// LOC_Os11g02440 // LOC_Os12g02370 // LOC_Os03g60509 // LOC_Os02g15870 // LOC_Os03g47610
GO:0006457	P	protein folding	13	1418	202	24075	0.42	1	// LOC_Os06g09679 // LOC_Os05g43170 // LOC_Os06g09688 // LOC_Os11g36960 // LOC_Os05g48290 // LOC_Os01g38359 // LOC_Os06g50300 // LOC_Os10g32550 // LOC_Os01g18210 // LOC_Os06g02380 // LOC_Os10g41710 // LOC_Os06g11320 // LOC_Os12g17910
GO:0034645	P	cellular macromolecule biosynthetic process	240	1418	5248	24075	1	1	// LOC_Os04g49860 // LOC_Os01g22490 // LOC_Os04g51560 // LOC_Os12g33954 // LOC_Os11g05740 // LOC_Os03g42630 // LOC_Os01g74140 // LOC_Os06g08790 // LOC_Os04g16822 // LOC_Os08g39500 // LOC_Os12g35630 // LOC_Os04g51190 // LOC_Os05g39850 // LOC_Os09g35010 // LOC_Os01g55150 // LOC_Os07g12250 // LOC_Os02g47140 // LOC_Os05g37080 // LOC_Os03g55200 // LOC_Os01g48444 // LOC_Os01g57954 // LOC_Os07g07060 // …
GO:0016311	P	dephosphorylation	6	1418	86	24075	0.41	1	// LOC_Os07g02330 // LOC_Os03g18150 // LOC_Os02g08364 // LOC_Os01g53710 // LOC_Os02g55560 // LOC_Os06g10650
GO:0006807	P	nitrogen compound metabolic process	244	1418	7073	24075	1	1	// LOC_Os04g49860 // LOC_Os04g56400 // LOC_Os01g12260 // LOC_Os01g64820 // LOC_Os03g42630 // LOC_Os01g74140 // LOC_Os02g47940 // LOC_Os12g26060 // LOC_Os04g04980 // LOC_Os10g21236 // LOC_Os04g51190 // LOC_Os05g39850 // LOC_Os09g35010 // LOC_Os03g47610 // LOC_Os01g55150 // LOC_Os12g10730 // LOC_Os10g38272 // LOC_Os01g56940 // LOC_Os03g55200 // LOC_Os01g48444 // LOC_Os07g07060 // LOC_Os03g08460 // …
GO:0034660	P	ncRNA metabolic process	7	1418	139	24075	0.71	1	// LOC_Os03g59570 // LOC_Os03g38980 // LOC_Os01g31610 // LOC_Os05g47840 // LOC_Os12g25710 // LOC_Os01g37837 // LOC_Os07g07060
GO:0016051	P	carbohydrate biosynthetic process	8	1418	121	24075	0.43	1	// LOC_Os02g51680 // LOC_Os08g31630 // LOC_Os03g52460 // LOC_Os01g54560 // LOC_Os07g13980 // LOC_Os05g44210 // LOC_Os06g04200 // LOC_Os02g54820
GO:0023033	P	signaling pathway	5	1418	61	24075	0.31	1	// LOC_Os05g45820 // LOC_Os08g08110 // LOC_Os10g02814 // LOC_Os02g54650 // LOC_Os04g54200
GO:0044264	P	cellular polysaccharide metabolic process	7	1418	103	24075	0.41	1	// LOC_Os04g51450 // LOC_Os04g51460 // LOC_Os03g52460 // LOC_Os07g13980 // LOC_Os07g34580 // LOC_Os02g46910 // LOC_Os06g04200
GO:0051186	P	cofactor metabolic process	10	1418	143	24075	0.35	1	// LOC_Os03g22060 // LOC_Os02g51080 // LOC_Os12g16200 // LOC_Os07g08030 // LOC_Os09g38759 // LOC_Os09g27420 // LOC_Os02g15870 // LOC_Os01g12560 // LOC_Os08g40180 // LOC_Os03g36540
GO:0044260	P	cellular macromolecule metabolic process	443	1418	9350	24075	1	1	// LOC_Os02g08364 // LOC_Os12g42070 // LOC_Os08g02440 // LOC_Os02g40200 // LOC_Os03g10060 // LOC_Os01g48444 // LOC_Os07g07060 // LOC_Os07g48360 // LOC_Os07g35004 // LOC_Os03g14450 // LOC_Os04g16745 // LOC_Os06g02380 // LOC_Os05g41780 // LOC_Os05g09020 // LOC_Os08g15306 // LOC_Os08g32600 // LOC_Os03g42630 // LOC_Os07g43350 // LOC_Os04g38910 // LOC_Os03g60100 // LOC_Os02g05640 // LOC_Os08g09840 // …
GO:0009875	P	pollen-pistil interaction	9	1418	114	24075	0.25	1	// LOC_Os04g34270 // LOC_Os01g40499 // LOC_Os04g28780 // LOC_Os01g47900 // LOC_Os11g10290 // LOC_Os01g47810 // LOC_Os05g07420 // LOC_Os01g65030 // LOC_Os01g57560
GO:0006886	P	intracellular protein transport	10	1418	202	24075	0.75	1	// LOC_Os05g27320 // LOC_Os08g41340 // LOC_Os04g49220 // LOC_Os01g24060 // LOC_Os01g47730 // LOC_Os03g02150 // LOC_Os11g47130 // LOC_Os03g18350 // LOC_Os05g28510 // LOC_Os05g46550
GO:0051188	P	cofactor biosynthetic process	7	1418	94	24075	0.33	1	// LOC_Os03g22060 // LOC_Os02g51080 // LOC_Os12g16200 // LOC_Os09g27420 // LOC_Os02g15870 // LOC_Os01g12560 // LOC_Os03g36540
GO:0016043	P	cellular component organization	30	1418	1240	24075	1	1	// LOC_Os08g06600 // LOC_Os03g38010 // LOC_Os05g34170 // LOC_Os01g62230 // LOC_Os12g25120 // LOC_Os04g34240 // LOC_Os06g46434 // LOC_Os01g61920 // LOC_Os09g17850 // LOC_Os02g45940 // LOC_Os01g51450 // LOC_Os11g37100 // LOC_Os10g28230 // LOC_Os07g36500 // LOC_Os08g30910 // LOC_Os07g36130 // LOC_Os06g06480 // LOC_Os05g38740 // LOC_Os04g18090 // LOC_Os03g14720 // LOC_Os01g67740 // LOC_Os08g33100 // …
GO:0065008	P	regulation of biological quality	14	1418	176	24075	0.17	1	// LOC_Os10g34230 // LOC_Os11g43520 // LOC_Os01g22520 // LOC_Os01g42960 // LOC_Os02g01200 // LOC_Os04g33680 // LOC_Os12g35340 // LOC_Os01g68480 // LOC_Os01g73234 // LOC_Os02g53400 // LOC_Os12g35330 // LOC_Os11g47770 // LOC_Os03g44650 // LOC_Os04g44230
GO:0034613	P	cellular protein localization	10	1418	207	24075	0.77	1	// LOC_Os05g27320 // LOC_Os08g41340 // LOC_Os04g49220 // LOC_Os01g24060 // LOC_Os01g47730 // LOC_Os03g02150 // LOC_Os11g47130 // LOC_Os03g18350 // LOC_Os05g28510 // LOC_Os05g46550
GO:0016265	P	death	39	1418	544	24075	0.13	1	// LOC_Os12g17430 // LOC_Os08g10260 // LOC_Os12g37290 // LOC_Os11g37050 // LOC_Os11g44990 // LOC_Os02g35490 // LOC_Os11g45130 // LOC_Os04g02030 // LOC_Os07g01530 // LOC_Os11g45060 // LOC_Os11g45090 // LOC_Os04g14220 // LOC_Os06g49390 // LOC_Os05g31570 // LOC_Os01g25740 // LOC_Os08g42670 // LOC_Os11g12040 // LOC_Os06g47800 // LOC_Os02g16060 // LOC_Os09g30380 // LOC_Os01g25720 // LOC_Os11g11960 // …
GO:0006952	P	defense response	28	1418	452	24075	0.43	1	// LOC_Os08g10260 // LOC_Os12g37290 // LOC_Os11g44990 // LOC_Os11g45130 // LOC_Os04g02030 // LOC_Os11g45090 // LOC_Os04g14220 // LOC_Os06g49390 // LOC_Os11g12040 // LOC_Os01g25740 // LOC_Os08g42670 // LOC_Os05g31570 // LOC_Os11g45060 // LOC_Os02g16060 // LOC_Os01g25720 // LOC_Os11g11960 // LOC_Os10g04090 // LOC_Os03g63200 // LOC_Os11g34920 // LOC_Os09g10054 // LOC_Os03g63150 // LOC_Os06g47800 // …
GO:0045333	P	cellular respiration	5	1418	48	24075	0.17	1	// LOC_Os08g15248 // LOC_Os10g21418 // LOC_Os07g22504 // LOC_Os05g33210 // LOC_Os06g46435
GO:0008152	P	metabolic process	844	1418	14398	24075	0.6	1	// LOC_Os02g27830 // LOC_Os12g04480 // LOC_Os10g25450 // LOC_Os12g42070 // LOC_Os08g02440 // LOC_Os02g47940 // LOC_Os07g38390 // LOC_Os04g04980 // LOC_Os02g48870 // LOC_Os03g02690 // LOC_Os06g46435 // LOC_Os03g22634 // LOC_Os07g31960 // LOC_Os02g08364 // LOC_Os05g41990 // LOC_Os04g03050 // LOC_Os10g05490 // LOC_Os01g48444 // LOC_Os07g07060 // LOC_Os07g48360 // LOC_Os07g35004 // LOC_Os03g14450 // …
GO:0016070	P	RNA metabolic process	74	1418	1088	24075	0.12	1	// LOC_Os02g02870 // LOC_Os11g05740 // LOC_Os03g08620 // LOC_Os04g46020 // LOC_Os06g13670 // LOC_Os01g64020 // LOC_Os11g37100 // LOC_Os01g11350 // LOC_Os05g29010 // LOC_Os02g45450 // LOC_Os01g21120 // LOC_Os01g31610 // LOC_Os03g47730 // LOC_Os04g16842 // LOC_Os07g22400 // LOC_Os09g35030 // LOC_Os03g13860 // LOC_Os09g11460 // LOC_Os09g35010 // LOC_Os03g59570 // LOC_Os01g55150 // LOC_Os09g36910 // …
GO:0046907	P	intracellular transport	10	1418	233	24075	0.87	1	// LOC_Os05g27320 // LOC_Os08g41340 // LOC_Os04g49220 // LOC_Os01g24060 // LOC_Os01g47730 // LOC_Os03g02150 // LOC_Os11g47130 // LOC_Os03g18350 // LOC_Os05g28510 // LOC_Os05g46550
GO:0012501	P	programmed cell death	37	1418	532	24075	0.18	1	// LOC_Os12g17430 // LOC_Os08g10260 // LOC_Os12g37290 // LOC_Os11g37050 // LOC_Os11g44990 // LOC_Os11g45130 // LOC_Os04g02030 // LOC_Os07g01530 // LOC_Os11g45060 // LOC_Os11g45090 // LOC_Os04g14220 // LOC_Os06g49390 // LOC_Os05g31570 // LOC_Os01g25740 // LOC_Os08g42670 // LOC_Os11g12040 // LOC_Os06g47800 // LOC_Os02g16060 // LOC_Os09g30380 // LOC_Os01g25720 // LOC_Os11g11960 // LOC_Os10g04090 // …
GO:0006633	P	fatty acid biosynthetic process	8	1418	81	24075	0.12	1	// LOC_Os10g28060 // LOC_Os12g43363 // LOC_Os03g06700 // LOC_Os06g09630 // LOC_Os04g36800 // LOC_Os07g42420 // LOC_Os03g12030 // LOC_Os08g12840
GO:0006631	P	fatty acid metabolic process	9	1418	97	24075	0.14	1	// LOC_Os01g65830 // LOC_Os10g28060 // LOC_Os12g43363 // LOC_Os03g06700 // LOC_Os06g09630 // LOC_Os04g36800 // LOC_Os07g42420 // LOC_Os03g12030 // LOC_Os08g12840
GO:0006869	P	lipid transport	10	1418	103	24075	0.098	1	// LOC_Os10g40520 // LOC_Os10g40510 // LOC_Os10g40430 // LOC_Os11g02424 // LOC_Os03g46150 // LOC_Os06g49190 // LOC_Os04g35790 // LOC_Os04g52260 // LOC_Os10g20890 // LOC_Os10g40530
GO:0006732	P	coenzyme metabolic process	7	1418	101	24075	0.39	1	// LOC_Os12g16200 // LOC_Os07g08030 // LOC_Os09g38759 // LOC_Os09g27420 // LOC_Os02g15870 // LOC_Os01g12560 // LOC_Os08g40180
GO:0005984	P	disaccharide metabolic process	5	1418	44	24075	0.14	1	// LOC_Os01g54560 // LOC_Os05g44210 // LOC_Os02g51680 // LOC_Os08g31630 // LOC_Os02g54820
GO:0009311	P	oligosaccharide metabolic process	5	1418	47	24075	0.16	1	// LOC_Os01g54560 // LOC_Os05g44210 // LOC_Os02g51680 // LOC_Os08g31630 // LOC_Os02g54820
GO:0044042	P	glucan metabolic process	7	1418	95	24075	0.34	1	// LOC_Os04g51450 // LOC_Os04g51460 // LOC_Os03g52460 // LOC_Os07g13980 // LOC_Os07g34580 // LOC_Os02g46910 // LOC_Os06g04200
GO:0044248	P	cellular catabolic process	20	1418	337	24075	0.52	1	// LOC_Os02g07410 // LOC_Os04g46560 // LOC_Os03g46910 // LOC_Os10g37180 // LOC_Os04g43800 // LOC_Os09g20820 // LOC_Os07g08030 // LOC_Os07g09890 // LOC_Os05g33380 // LOC_Os04g54390 // LOC_Os01g58610 // LOC_Os01g62480 // LOC_Os05g41180 // LOC_Os02g01510 // LOC_Os03g14450 // LOC_Os05g40420 // LOC_Os04g53230 // LOC_Os06g05860 // LOC_Os07g01110 // LOC_Os01g61160
GO:0044249	P	cellular biosynthetic process	315	1418	5890	24075	0.98	1	// LOC_Os04g49860 // LOC_Os04g56400 // LOC_Os01g12260 // LOC_Os04g51560 // LOC_Os12g33954 // LOC_Os02g38140 // LOC_Os03g42630 // LOC_Os01g74140 // LOC_Os02g47940 // LOC_Os04g16822 // LOC_Os07g38390 // LOC_Os08g39500 // LOC_Os12g35630 // LOC_Os10g21236 // LOC_Os04g51190 // LOC_Os05g39850 // LOC_Os09g35010 // LOC_Os03g47610 // LOC_Os01g55150 // LOC_Os01g22490 // LOC_Os03g36540 // LOC_Os11g34460 // …
GO:0006139	P	nucleobase, nucleoside, nucleotide and nucleic acid metabolic process	205	1418	6695	24075	1	1	// LOC_Os04g49860 // LOC_Os01g12260 // LOC_Os01g64820 // LOC_Os03g42630 // LOC_Os01g74140 // LOC_Os06g08790 // LOC_Os12g26060 // LOC_Os10g21236 // LOC_Os04g51190 // LOC_Os05g39850 // LOC_Os09g35010 // LOC_Os01g55150 // LOC_Os02g52460 // LOC_Os03g55200 // LOC_Os01g48444 // LOC_Os07g07060 // LOC_Os03g08460 // LOC_Os02g40530 // LOC_Os09g08464 // LOC_Os06g45980 // LOC_Os02g30800 // LOC_Os06g43220 // …
GO:0051246	P	regulation of protein metabolic process	5	1418	106	24075	0.75	1	// LOC_Os06g45000 // LOC_Os03g50440 // LOC_Os01g42040 // LOC_Os02g02830 // LOC_Os09g12310
GO:0006508	P	proteolysis	48	1418	1579	24075	1	1	// LOC_Os02g27830 // LOC_Os10g25450 // LOC_Os04g12390 // LOC_Os10g24954 // LOC_Os06g03080 // LOC_Os09g25570 // LOC_Os01g48750 // LOC_Os04g44640 // LOC_Os10g39260 // LOC_Os10g39300 // LOC_Os07g41220 // LOC_Os08g38092 // LOC_Os05g51570 // LOC_Os02g48870 // LOC_Os01g73980 // LOC_Os01g56320 // LOC_Os03g52070 // LOC_Os01g53800 // LOC_Os12g15470 // LOC_Os11g10750 // LOC_Os04g03050 // LOC_Os06g08720 // …
GO:0008037	P	cell recognition	9	1418	114	24075	0.25	1	// LOC_Os04g34270 // LOC_Os01g40499 // LOC_Os04g28780 // LOC_Os01g47900 // LOC_Os11g10290 // LOC_Os01g47810 // LOC_Os05g07420 // LOC_Os01g65030 // LOC_Os01g57560
GO:0032501	P	multicellular organismal process	9	1418	154	24075	0.56	1	// LOC_Os04g34270 // LOC_Os01g40499 // LOC_Os04g28780 // LOC_Os01g47900 // LOC_Os11g10290 // LOC_Os01g47810 // LOC_Os05g07420 // LOC_Os01g65030 // LOC_Os01g57560
GO:0009628	P	response to abiotic stimulus	6	1418	74	24075	0.29	1	// LOC_Os08g44410 // LOC_Os03g43990 // LOC_Os07g42940 // LOC_Os02g38120 // LOC_Os06g08550 // LOC_Os03g10880
GO:0006720	P	isoprenoid metabolic process	5	1418	41	24075	0.11	1	// LOC_Os05g46580 // LOC_Os07g39270 // LOC_Os02g01920 // LOC_Os07g09190 // LOC_Os08g40180
GO:0006974	P	response to DNA damage stimulus	5	1418	122	24075	0.84	1	// LOC_Os02g52460 // LOC_Os01g58680 // LOC_Os01g56940 // LOC_Os07g48360 // LOC_Os09g36240
GO:0034637	P	cellular carbohydrate biosynthetic process	8	1418	114	24075	0.37	1	// LOC_Os02g51680 // LOC_Os08g31630 // LOC_Os03g52460 // LOC_Os01g54560 // LOC_Os07g13980 // LOC_Os05g44210 // LOC_Os06g04200 // LOC_Os02g54820
GO:0023046	P	signaling process	22	1418	279	24075	0.12	1	// LOC_Os03g43440 // LOC_Os07g22580 // LOC_Os03g15180 // LOC_Os01g08310 // LOC_Os03g13860 // LOC_Os05g04550 // LOC_Os01g54050 // LOC_Os10g02814 // LOC_Os11g02240 // LOC_Os01g10890 // LOC_Os02g56570 // LOC_Os07g49460 // LOC_Os02g20850 // LOC_Os01g47730 // LOC_Os12g02200 // LOC_Os08g41340 // LOC_Os04g36070 // LOC_Os11g34460 // LOC_Os02g39560 // LOC_Os01g66860 // LOC_Os05g48150 // LOC_Os03g22050
GO:0044255	P	cellular lipid metabolic process	18	1418	229	24075	0.15	1	// LOC_Os07g09190 // LOC_Os01g65830 // LOC_Os10g28060 // LOC_Os07g39270 // LOC_Os07g46490 // LOC_Os03g06700 // LOC_Os08g31060 // LOC_Os12g43363 // LOC_Os02g01920 // LOC_Os06g09630 // LOC_Os03g27370 // LOC_Os03g24160 // LOC_Os08g40180 // LOC_Os04g36800 // LOC_Os05g46580 // LOC_Os07g42420 // LOC_Os03g12030 // LOC_Os08g12840
GO:0033036	P	macromolecule localization	25	1418	411	24075	0.47	1	// LOC_Os05g27320 // LOC_Os05g28510 // LOC_Os01g01350 // LOC_Os06g49190 // LOC_Os03g46150 // LOC_Os10g40520 // LOC_Os03g13860 // LOC_Os03g02150 // LOC_Os11g47130 // LOC_Os05g46550 // LOC_Os04g35790 // LOC_Os01g24060 // LOC_Os10g22330 // LOC_Os02g20850 // LOC_Os01g47730 // LOC_Os03g11440 // LOC_Os10g20890 // LOC_Os10g40530 // LOC_Os08g41340 // LOC_Os10g40510 // LOC_Os10g40430 // LOC_Os04g49220 // …
GO:0007242	P	intracellular signaling cascade	5	1418	132	24075	0.88	1	// LOC_Os02g56570 // LOC_Os01g47730 // LOC_Os03g13860 // LOC_Os08g41340 // LOC_Os02g20850
GO:0042493	P	response to drug	7	1418	68	24075	0.12	1	// LOC_Os04g48290 // LOC_Os06g36330 // LOC_Os11g03500 // LOC_Os09g35600 // LOC_Os03g62270 // LOC_Os09g37610 // LOC_Os08g43654
GO:0006333	P	chromatin assembly or disassembly	16	1418	982	24075	1	1	// LOC_Os04g49420 // LOC_Os07g36130 // LOC_Os12g25120 // LOC_Os06g06480 // LOC_Os05g38740 // LOC_Os04g18090 // LOC_Os04g34240 // LOC_Os08g33100 // LOC_Os06g06460 // LOC_Os02g45940 // LOC_Os12g34510 // LOC_Os10g28230 // LOC_Os01g62230 // LOC_Os01g51450 // LOC_Os01g61920 // LOC_Os07g36500
GO:0043170	P	macromolecule metabolic process	494	1418	10433	24075	1	1	// LOC_Os02g27830 // LOC_Os10g25450 // LOC_Os02g08364 // LOC_Os12g42070 // LOC_Os08g02440 // LOC_Os06g08790 // LOC_Os02g40200 // LOC_Os03g10060 // LOC_Os04g03050 // LOC_Os01g48444 // LOC_Os07g07060 // LOC_Os07g48360 // LOC_Os07g35004 // LOC_Os03g14450 // LOC_Os04g16745 // LOC_Os06g02380 // LOC_Os05g41780 // LOC_Os05g09020 // LOC_Os08g15306 // LOC_Os08g32600 // LOC_Os03g42630 // LOC_Os07g43350 // …
GO:0015031	P	protein transport	15	1418	294	24075	0.74	1	// LOC_Os05g46550 // LOC_Os10g22330 // LOC_Os05g27320 // LOC_Os08g41340 // LOC_Os02g20850 // LOC_Os03g02150 // LOC_Os01g24060 // LOC_Os01g47730 // LOC_Os04g49220 // LOC_Os01g01350 // LOC_Os11g47130 // LOC_Os03g18350 // LOC_Os05g28510 // LOC_Os03g13860 // LOC_Os03g11440
GO:0048544	P	recognition of pollen	9	1418	114	24075	0.25	1	// LOC_Os04g34270 // LOC_Os01g40499 // LOC_Os04g28780 // LOC_Os01g47900 // LOC_Os11g10290 // LOC_Os01g47810 // LOC_Os05g07420 // LOC_Os01g65030 // LOC_Os01g57560
GO:0016137	P	glycoside metabolic process	5	1418	44	24075	0.14	1	// LOC_Os01g54560 // LOC_Os05g44210 // LOC_Os02g51680 // LOC_Os08g31630 // LOC_Os02g54820
GO:0006260	P	DNA replication	19	1418	2898	24075	1	1	// LOC_Os04g49860 // LOC_Os10g26280 // LOC_Os01g64820 // LOC_Os11g03430 // LOC_Os02g52460 // LOC_Os05g29010 // LOC_Os05g14590 // LOC_Os03g55200 // LOC_Os12g03130 // LOC_Os06g08790 // LOC_Os06g07210 // LOC_Os05g06840 // LOC_Os07g22400 // LOC_Os06g45980 // LOC_Os05g39850 // LOC_Os05g02040 // LOC_Os02g30800 // LOC_Os07g48360 // LOC_Os07g43540
GO:0042592	P	homeostatic process	12	1418	147	24075	0.18	1	// LOC_Os01g68480 // LOC_Os11g43520 // LOC_Os01g22520 // LOC_Os01g42960 // LOC_Os02g01200 // LOC_Os04g33680 // LOC_Os12g35340 // LOC_Os01g73234 // LOC_Os02g53400 // LOC_Os12g35330 // LOC_Os11g47770 // LOC_Os03g44650
GO:0008219	P	cell death	39	1418	544	24075	0.13	1	// LOC_Os12g17430 // LOC_Os08g10260 // LOC_Os12g37290 // LOC_Os11g37050 // LOC_Os11g44990 // LOC_Os02g35490 // LOC_Os11g45130 // LOC_Os04g02030 // LOC_Os07g01530 // LOC_Os11g45060 // LOC_Os11g45090 // LOC_Os04g14220 // LOC_Os06g49390 // LOC_Os05g31570 // LOC_Os01g25740 // LOC_Os08g42670 // LOC_Os11g12040 // LOC_Os06g47800 // LOC_Os02g16060 // LOC_Os09g30380 // LOC_Os01g25720 // LOC_Os11g11960 // …
GO:0015893	P	drug transport	7	1418	68	24075	0.12	1	// LOC_Os04g48290 // LOC_Os06g36330 // LOC_Os11g03500 // LOC_Os09g35600 // LOC_Os03g62270 // LOC_Os09g37610 // LOC_Os08g43654
GO:0006325	P	chromatin organization	18	1418	1018	24075	1	1	// LOC_Os04g49420 // LOC_Os07g36130 // LOC_Os12g25120 // LOC_Os06g06480 // LOC_Os05g38740 // LOC_Os04g18090 // LOC_Os08g30910 // LOC_Os04g34240 // LOC_Os08g33100 // LOC_Os09g17850 // LOC_Os02g45940 // LOC_Os12g34510 // LOC_Os06g06460 // LOC_Os01g62230 // LOC_Os01g51450 // LOC_Os01g61920 // LOC_Os10g28230 // LOC_Os07g36500
GO:0008299	P	isoprenoid biosynthetic process	5	1418	41	24075	0.11	1	// LOC_Os05g46580 // LOC_Os07g39270 // LOC_Os02g01920 // LOC_Os07g09190 // LOC_Os08g40180
GO:0071555	P	cell wall organization	5	1418	83	24075	0.55	1	// LOC_Os09g39760 // LOC_Os04g49410 // LOC_Os01g15039 // LOC_Os09g26360 // LOC_Os02g54190
GO:0009856	P	pollination	9	1418	114	24075	0.25	1	// LOC_Os04g34270 // LOC_Os01g40499 // LOC_Os04g28780 // LOC_Os01g47900 // LOC_Os11g10290 // LOC_Os01g47810 // LOC_Os05g07420 // LOC_Os01g65030 // LOC_Os01g57560
GO:0009987	P	cellular process	769	1418	12839	24075	0.26	1	// LOC_Os02g08364 // LOC_Os12g42070 // LOC_Os03g50440 // LOC_Os01g22710 // LOC_Os08g02440 // LOC_Os02g47940 // LOC_Os07g01530 // LOC_Os04g04980 // LOC_Os03g02690 // LOC_Os06g46435 // LOC_Os06g46434 // LOC_Os10g41710 // LOC_Os11g47130 // LOC_Os01g48444 // LOC_Os07g07060 // LOC_Os07g48360 // LOC_Os07g35004 // LOC_Os03g14450 // LOC_Os04g16745 // LOC_Os06g02380 // LOC_Os05g41780 // LOC_Os05g09020 // …
GO:0023060	P	signal transmission	22	1418	279	24075	0.12	1	// LOC_Os03g43440 // LOC_Os07g22580 // LOC_Os03g15180 // LOC_Os01g08310 // LOC_Os03g13860 // LOC_Os05g04550 // LOC_Os01g54050 // LOC_Os10g02814 // LOC_Os11g02240 // LOC_Os01g10890 // LOC_Os02g56570 // LOC_Os07g49460 // LOC_Os02g20850 // LOC_Os01g47730 // LOC_Os12g02200 // LOC_Os08g41340 // LOC_Os04g36070 // LOC_Os11g34460 // LOC_Os02g39560 // LOC_Os01g66860 // LOC_Os05g48150 // LOC_Os03g22050
GO:0022414	P	reproductive process	9	1418	114	24075	0.25	1	// LOC_Os04g34270 // LOC_Os01g40499 // LOC_Os04g28780 // LOC_Os01g47900 // LOC_Os11g10290 // LOC_Os01g47810 // LOC_Os05g07420 // LOC_Os01g65030 // LOC_Os01g57560
GO:0009058	P	biosynthetic process	327	1418	6085	24075	0.97	1	// LOC_Os04g49860 // LOC_Os04g56400 // LOC_Os01g12260 // LOC_Os04g51560 // LOC_Os12g33954 // LOC_Os02g38140 // LOC_Os03g42630 // LOC_Os01g74140 // LOC_Os02g47940 // LOC_Os04g16822 // LOC_Os07g38390 // LOC_Os08g39500 // LOC_Os12g35630 // LOC_Os10g21236 // LOC_Os04g51190 // LOC_Os05g39850 // LOC_Os09g35010 // LOC_Os03g47610 // LOC_Os01g55150 // LOC_Os01g22490 // LOC_Os03g36540 // LOC_Os11g34460 // …
GO:0009059	P	macromolecule biosynthetic process	240	1418	5252	24075	1	1	// LOC_Os04g49860 // LOC_Os01g22490 // LOC_Os04g51560 // LOC_Os12g33954 // LOC_Os11g05740 // LOC_Os03g42630 // LOC_Os01g74140 // LOC_Os06g08790 // LOC_Os04g16822 // LOC_Os08g39500 // LOC_Os12g35630 // LOC_Os04g51190 // LOC_Os05g39850 // LOC_Os09g35010 // LOC_Os01g55150 // LOC_Os07g12250 // LOC_Os02g47140 // LOC_Os05g37080 // LOC_Os03g55200 // LOC_Os01g48444 // LOC_Os01g57954 // LOC_Os07g07060 // …
GO:0051649	P	establishment of localization in cell	12	1418	299	24075	0.93	1	// LOC_Os08g13570 // LOC_Os01g67810 // LOC_Os05g27320 // LOC_Os08g41340 // LOC_Os04g49220 // LOC_Os01g24060 // LOC_Os01g47730 // LOC_Os03g02150 // LOC_Os11g47130 // LOC_Os03g18350 // LOC_Os05g28510 // LOC_Os05g46550
GO:0007264	P	small GTPase mediated signal transduction	5	1418	121	24075	0.84	1	// LOC_Os02g56570 // LOC_Os01g47730 // LOC_Os03g13860 // LOC_Os08g41340 // LOC_Os02g20850
GO:0009056	P	catabolic process	24	1418	433	24075	0.64	1	// LOC_Os09g20820 // LOC_Os07g08030 // LOC_Os03g46910 // LOC_Os01g62480 // LOC_Os05g40420 // LOC_Os01g61160 // LOC_Os02g07410 // LOC_Os04g46560 // LOC_Os11g27400 // LOC_Os09g27890 // LOC_Os04g54390 // LOC_Os11g34624 // LOC_Os05g41180 // LOC_Os03g14450 // LOC_Os07g01110 // LOC_Os04g53230 // LOC_Os07g09890 // LOC_Os10g37180 // LOC_Os01g58610 // LOC_Os02g01510 // LOC_Os04g43800 // LOC_Os05g33380 // …
GO:0009057	P	macromolecule catabolic process	14	1418	322	24075	0.9	1	// LOC_Os04g46560 // LOC_Os03g46910 // LOC_Os09g20820 // LOC_Os07g08030 // LOC_Os07g09890 // LOC_Os05g33380 // LOC_Os04g54390 // LOC_Os01g58610 // LOC_Os05g41180 // LOC_Os03g14450 // LOC_Os05g40420 // LOC_Os11g27400 // LOC_Os06g05860 // LOC_Os02g01510
GO:0051641	P	cellular localization	12	1418	309	24075	0.95	1	// LOC_Os08g13570 // LOC_Os01g67810 // LOC_Os05g27320 // LOC_Os08g41340 // LOC_Os04g49220 // LOC_Os01g24060 // LOC_Os01g47730 // LOC_Os03g02150 // LOC_Os11g47130 // LOC_Os03g18350 // LOC_Os05g28510 // LOC_Os05g46550
GO:0006996	P	organelle organization	24	1418	1129	24075	1	1	// LOC_Os08g06600 // LOC_Os03g38010 // LOC_Os10g28230 // LOC_Os01g62230 // LOC_Os12g25120 // LOC_Os04g34240 // LOC_Os01g61920 // LOC_Os09g17850 // LOC_Os02g45940 // LOC_Os01g51450 // LOC_Os07g10256 // LOC_Os07g36500 // LOC_Os08g30910 // LOC_Os07g36130 // LOC_Os06g06480 // LOC_Os05g38740 // LOC_Os04g18090 // LOC_Os01g67740 // LOC_Os08g33100 // LOC_Os12g34510 // LOC_Os04g49420 // LOC_Os04g49220 // …
GO:0044238	P	primary metabolic process	641	1418	11969	24075	1	1	// LOC_Os02g27830 // LOC_Os10g25450 // LOC_Os02g08364 // LOC_Os12g42070 // LOC_Os08g02440 // LOC_Os02g47940 // LOC_Os07g38390 // LOC_Os04g04980 // LOC_Os03g02690 // LOC_Os02g40200 // LOC_Os10g41710 // LOC_Os04g03050 // LOC_Os01g48444 // LOC_Os07g07060 // LOC_Os07g48360 // LOC_Os07g35004 // LOC_Os03g14450 // LOC_Os10g05088 // LOC_Os04g16745 // LOC_Os06g02380 // LOC_Os05g41780 // LOC_Os05g09020 // …
GO:0005975	P	carbohydrate metabolic process	58	1418	833	24075	0.12	1	// LOC_Os02g54890 // LOC_Os02g51680 // LOC_Os08g31630 // LOC_Os01g59819 // LOC_Os11g43750 // LOC_Os09g20820 // LOC_Os01g71340 // LOC_Os07g09890 // LOC_Os03g06940 // LOC_Os02g03750 // LOC_Os03g58900 // LOC_Os09g31430 // LOC_Os07g13980 // LOC_Os03g20420 // LOC_Os01g43220 // LOC_Os04g33740 // LOC_Os05g40420 // LOC_Os03g52460 // LOC_Os04g51450 // LOC_Os04g51460 // LOC_Os09g32670 // LOC_Os09g29404 // …
GO:0051276	P	chromosome organization	19	1418	1024	24075	1	1	// LOC_Os04g49420 // LOC_Os07g36130 // LOC_Os12g25120 // LOC_Os06g06480 // LOC_Os05g38740 // LOC_Os04g18090 // LOC_Os08g30910 // LOC_Os01g67740 // LOC_Os04g34240 // LOC_Os08g33100 // LOC_Os09g17850 // LOC_Os02g45940 // LOC_Os12g34510 // LOC_Os06g06460 // LOC_Os01g62230 // LOC_Os01g51450 // LOC_Os01g61920 // LOC_Os10g28230 // LOC_Os07g36500
GO:0005976	P	polysaccharide metabolic process	8	1418	143	24075	0.61	1	// LOC_Os04g51450 // LOC_Os04g51460 // LOC_Os03g52460 // LOC_Os07g13980 // LOC_Os07g34580 // LOC_Os11g27400 // LOC_Os02g46910 // LOC_Os06g04200
GO:0044237	P	cellular metabolic process	592	1418	10696	24075	0.98	1	// LOC_Os02g08364 // LOC_Os12g42070 // LOC_Os08g02440 // LOC_Os02g47940 // LOC_Os07g38390 // LOC_Os04g04980 // LOC_Os03g02690 // LOC_Os06g46435 // LOC_Os10g41710 // LOC_Os01g48444 // LOC_Os07g07060 // LOC_Os07g48360 // LOC_Os07g35004 // LOC_Os03g14450 // LOC_Os04g16745 // LOC_Os06g02380 // LOC_Os05g41780 // LOC_Os05g09020 // LOC_Os08g15306 // LOC_Os08g32600 // LOC_Os03g42630 // LOC_Os05g06940 // …
GO:0006399	P	tRNA metabolic process	7	1418	114	24075	0.51	1	// LOC_Os03g59570 // LOC_Os03g38980 // LOC_Os01g31610 // LOC_Os05g47840 // LOC_Os12g25710 // LOC_Os01g37837 // LOC_Os07g07060
GO:0006259	P	DNA metabolic process	27	1418	4515	24075	1	1	// LOC_Os04g49860 // LOC_Os01g56940 // LOC_Os01g64820 // LOC_Os06g08790 // LOC_Os07g22400 // LOC_Os09g36240 // LOC_Os07g43540 // LOC_Os11g03430 // LOC_Os02g52460 // LOC_Os04g54390 // LOC_Os03g55200 // LOC_Os01g58680 // LOC_Os06g45980 // LOC_Os02g30800 // LOC_Os05g29010 // LOC_Os04g55500 // LOC_Os05g14590 // LOC_Os05g06840 // LOC_Os06g07210 // LOC_Os05g39850 // LOC_Os05g02040 // LOC_Os07g48360 // …
GO:0006915	P	apoptosis	37	1418	532	24075	0.18	1	// LOC_Os12g17430 // LOC_Os08g10260 // LOC_Os12g37290 // LOC_Os11g37050 // LOC_Os11g44990 // LOC_Os11g45130 // LOC_Os04g02030 // LOC_Os07g01530 // LOC_Os11g45060 // LOC_Os11g45090 // LOC_Os04g14220 // LOC_Os06g49390 // LOC_Os05g31570 // LOC_Os01g25740 // LOC_Os08g42670 // LOC_Os11g12040 // LOC_Os06g47800 // LOC_Os02g16060 // LOC_Os09g30380 // LOC_Os01g25720 // LOC_Os11g11960 // LOC_Os10g04090 // …
GO:0045454	P	cell redox homeostasis	12	1418	132	24075	0.11	1	// LOC_Os01g68480 // LOC_Os11g43520 // LOC_Os01g22520 // LOC_Os01g42960 // LOC_Os02g01200 // LOC_Os04g33680 // LOC_Os12g35340 // LOC_Os01g73234 // LOC_Os02g53400 // LOC_Os12g35330 // LOC_Os11g47770 // LOC_Os03g44650
GO:0003735	F	structural constituent of ribosome	74	1418	396	24075	4.6e-16	4.8e-13	// LOC_Os01g01060 // LOC_Os08g02340 // LOC_Os08g02400 // LOC_Os05g22712 // LOC_Os10g42860 // LOC_Os08g06040 // LOC_Os01g51020 // LOC_Os12g33954 // LOC_Os03g40180 // LOC_Os03g58050 // LOC_Os01g67134 // LOC_Os05g01110 // LOC_Os01g54540 // LOC_Os04g16822 // LOC_Os02g02130 // LOC_Os04g42270 // LOC_Os01g69950 // LOC_Os08g39500 // LOC_Os02g32760 // LOC_Os01g47330 // LOC_Os01g10820 // LOC_Os08g10608 // …
GO:0005198	F	structural molecule activity	78	1418	462	24075	9.6e-15	4.9e-12	// LOC_Os01g01060 // LOC_Os08g02340 // LOC_Os08g02400 // LOC_Os05g22712 // LOC_Os10g42860 // LOC_Os08g06040 // LOC_Os01g51020 // LOC_Os12g33954 // LOC_Os03g40180 // LOC_Os03g58050 // LOC_Os01g67134 // LOC_Os05g01110 // LOC_Os01g54540 // LOC_Os04g16822 // LOC_Os02g02130 // LOC_Os04g42270 // LOC_Os01g69950 // LOC_Os08g39500 // LOC_Os02g32760 // LOC_Os01g47330 // LOC_Os01g10820 // LOC_Os08g10608 // …
GO:0001882	F	nucleoside binding	287	1418	3257	24075	9.4e-12	3.2e-09	// LOC_Os04g34270 // LOC_Os04g49860 // LOC_Os03g43440 // LOC_Os05g40770 // LOC_Os09g27060 // LOC_Os07g18230 // LOC_Os07g35260 // LOC_Os01g64820 // LOC_Os12g42070 // LOC_Os01g47900 // LOC_Os08g02440 // LOC_Os08g42670 // LOC_Os03g02290 // LOC_Os04g02030 // LOC_Os07g01530 // LOC_Os12g02200 // LOC_Os06g03970 // LOC_Os04g51190 // LOC_Os05g39850 // LOC_Os04g28260 // LOC_Os02g57560 // LOC_Os02g40200 // …
GO:0001883	F	purine nucleoside binding	285	1418	3247	24075	1.7e-11	3.5e-09	// LOC_Os04g34270 // LOC_Os04g49860 // LOC_Os03g43440 // LOC_Os05g40770 // LOC_Os09g27060 // LOC_Os07g18230 // LOC_Os07g35260 // LOC_Os12g42070 // LOC_Os01g47900 // LOC_Os08g02440 // LOC_Os08g42670 // LOC_Os03g02290 // LOC_Os04g02030 // LOC_Os07g01530 // LOC_Os12g02200 // LOC_Os06g03970 // LOC_Os04g51190 // LOC_Os05g39850 // LOC_Os04g28260 // LOC_Os02g57560 // LOC_Os02g40200 // LOC_Os11g12620 // …
GO:0030554	F	adenyl nucleotide binding	285	1418	3247	24075	1.7e-11	3.5e-09	// LOC_Os04g34270 // LOC_Os04g49860 // LOC_Os03g43440 // LOC_Os05g40770 // LOC_Os09g27060 // LOC_Os07g18230 // LOC_Os07g35260 // LOC_Os12g42070 // LOC_Os01g47900 // LOC_Os08g02440 // LOC_Os08g42670 // LOC_Os03g02290 // LOC_Os04g02030 // LOC_Os07g01530 // LOC_Os12g02200 // LOC_Os06g03970 // LOC_Os04g51190 // LOC_Os05g39850 // LOC_Os04g28260 // LOC_Os02g57560 // LOC_Os02g40200 // LOC_Os11g12620 // …
GO:0032559	F	adenyl ribonucleotide binding	271	1418	3087	24075	6.2e-11	9.1e-09	// LOC_Os04g34270 // LOC_Os04g49860 // LOC_Os03g43440 // LOC_Os05g40770 // LOC_Os09g27060 // LOC_Os07g18230 // LOC_Os07g35260 // LOC_Os12g42070 // LOC_Os01g47900 // LOC_Os08g02440 // LOC_Os08g42670 // LOC_Os03g02290 // LOC_Os04g02030 // LOC_Os07g01530 // LOC_Os05g48290 // LOC_Os04g51190 // LOC_Os05g39850 // LOC_Os04g28260 // LOC_Os02g57560 // LOC_Os02g40200 // LOC_Os11g12620 // LOC_Os05g04610 // …
GO:0005524	F	ATP binding	271	1418	3085	24075	5.8e-11	9.1e-09	// LOC_Os04g34270 // LOC_Os04g49860 // LOC_Os03g43440 // LOC_Os05g40770 // LOC_Os09g27060 // LOC_Os07g18230 // LOC_Os07g35260 // LOC_Os12g42070 // LOC_Os01g47900 // LOC_Os08g02440 // LOC_Os08g42670 // LOC_Os03g02290 // LOC_Os04g02030 // LOC_Os07g01530 // LOC_Os05g48290 // LOC_Os04g51190 // LOC_Os05g39850 // LOC_Os04g28260 // LOC_Os02g57560 // LOC_Os02g40200 // LOC_Os11g12620 // LOC_Os05g04610 // …
GO:0017076	F	purine nucleotide binding	293	1418	3456	24075	2.8e-10	3.7e-08	// LOC_Os04g34270 // LOC_Os04g49860 // LOC_Os03g43440 // LOC_Os05g40770 // LOC_Os09g27060 // LOC_Os07g18230 // LOC_Os02g20850 // LOC_Os07g35260 // LOC_Os12g42070 // LOC_Os11g45190 // LOC_Os01g47900 // LOC_Os08g02440 // LOC_Os08g42670 // LOC_Os03g02290 // LOC_Os04g02030 // LOC_Os07g01530 // LOC_Os04g24220 // LOC_Os12g02200 // LOC_Os06g03970 // LOC_Os04g51190 // LOC_Os05g39850 // LOC_Os04g28260 // …
GO:0032555	F	purine ribonucleotide binding	278	1418	3292	24075	1.4e-09	1.4e-07	// LOC_Os04g34270 // LOC_Os04g49860 // LOC_Os03g43440 // LOC_Os05g40770 // LOC_Os09g27060 // LOC_Os07g18230 // LOC_Os02g20850 // LOC_Os07g35260 // LOC_Os12g42070 // LOC_Os11g45190 // LOC_Os01g47900 // LOC_Os08g02440 // LOC_Os08g42670 // LOC_Os03g02290 // LOC_Os04g02030 // LOC_Os07g01530 // LOC_Os04g24220 // LOC_Os05g48290 // LOC_Os04g51190 // LOC_Os05g39850 // LOC_Os04g28260 // LOC_Os02g57560 // …
GO:0032553	F	ribonucleotide binding	278	1418	3292	24075	1.4e-09	1.4e-07	// LOC_Os04g34270 // LOC_Os04g49860 // LOC_Os03g43440 // LOC_Os05g40770 // LOC_Os09g27060 // LOC_Os07g18230 // LOC_Os02g20850 // LOC_Os07g35260 // LOC_Os12g42070 // LOC_Os11g45190 // LOC_Os01g47900 // LOC_Os08g02440 // LOC_Os08g42670 // LOC_Os03g02290 // LOC_Os04g02030 // LOC_Os07g01530 // LOC_Os04g24220 // LOC_Os05g48290 // LOC_Os04g51190 // LOC_Os05g39850 // LOC_Os04g28260 // LOC_Os02g57560 // …
GO:0000166	F	nucleotide binding	317	1418	3874	24075	1.6e-09	1.5e-07	// LOC_Os04g34270 // LOC_Os04g49860 // LOC_Os03g43440 // LOC_Os05g40770 // LOC_Os09g27060 // LOC_Os07g18230 // LOC_Os02g20850 // LOC_Os07g35260 // LOC_Os01g64820 // LOC_Os12g42070 // LOC_Os11g45190 // LOC_Os01g47900 // LOC_Os08g02440 // LOC_Os08g42670 // LOC_Os03g02290 // LOC_Os08g40180 // LOC_Os04g02030 // LOC_Os07g01530 // LOC_Os04g24220 // LOC_Os12g02200 // LOC_Os06g03970 // LOC_Os04g51190 // …
GO:0016491	F	oxidoreductase activity	161	1418	1672	24075	3.6e-09	3e-07	// LOC_Os12g04480 // LOC_Os06g19530 // LOC_Os06g32990 // LOC_Os08g15248 // LOC_Os05g42350 // LOC_Os02g57040 // LOC_Os12g26060 // LOC_Os01g73234 // LOC_Os03g02690 // LOC_Os06g46435 // LOC_Os04g46560 // LOC_Os07g46830 // LOC_Os04g48200 // LOC_Os05g41990 // LOC_Os06g05080 // LOC_Os10g38110 // LOC_Os10g05490 // LOC_Os11g41710 // LOC_Os12g35330 // LOC_Os12g16010 // LOC_Os04g45000 // LOC_Os03g44650 // …
GO:0046906	F	tetrapyrrole binding	74	1418	608	24075	3.1e-08	2.4e-06	// LOC_Os12g04480 // LOC_Os01g66180 // LOC_Os06g39708 // LOC_Os03g25500 // LOC_Os10g02040 // LOC_Os05g42350 // LOC_Os07g33440 // LOC_Os07g48330 // LOC_Os08g16320 // LOC_Os10g38110 // LOC_Os04g59150 // LOC_Os02g14460 // LOC_Os03g55410 // LOC_Os01g73170 // LOC_Os04g09920 // LOC_Os06g46680 // LOC_Os01g36350 // LOC_Os01g22230 // LOC_Os01g11280 // LOC_Os04g48200 // LOC_Os06g20150 // LOC_Os05g41990 // …
GO:0005215	F	transporter activity	101	1418	941	24075	3.6e-08	2.6e-06	// LOC_Os04g48290 // LOC_Os01g12260 // LOC_Os02g47090 // LOC_Os12g06060 // LOC_Os02g21750 // LOC_Os05g34010 // LOC_Os05g04610 // LOC_Os03g60880 // LOC_Os06g05080 // LOC_Os11g47130 // LOC_Os09g08880 // LOC_Os02g51110 // LOC_Os09g08464 // LOC_Os08g38850 // LOC_Os09g32200 // LOC_Os10g38272 // LOC_Os10g38276 // LOC_Os11g43960 // LOC_Os08g43654 // LOC_Os01g71740 // LOC_Os05g04600 // LOC_Os01g45990 // …
GO:0004674	F	protein serine/threonine kinase activity	139	1418	1478	24075	1.7e-07	1.1e-05	// LOC_Os04g34270 // LOC_Os03g43440 // LOC_Os05g40770 // LOC_Os07g18230 // LOC_Os07g35260 // LOC_Os12g42070 // LOC_Os01g47900 // LOC_Os08g02440 // LOC_Os02g40200 // LOC_Os09g38700 // LOC_Os11g35274 // LOC_Os11g34624 // LOC_Os12g10740 // LOC_Os07g35004 // LOC_Os10g41390 // LOC_Os01g04230 // LOC_Os11g11780 // LOC_Os11g07200 // LOC_Os04g29680 // LOC_Os09g18360 // LOC_Os08g32600 // LOC_Os01g67160 // …
GO:0016301	F	kinase activity	158	1418	1750	24075	2.4e-07	1.5e-05	// LOC_Os04g34270 // LOC_Os03g43440 // LOC_Os05g40770 // LOC_Os07g18230 // LOC_Os07g35260 // LOC_Os12g42070 // LOC_Os01g47900 // LOC_Os08g02440 // LOC_Os12g02200 // LOC_Os02g40200 // LOC_Os09g38700 // LOC_Os11g35274 // LOC_Os11g34624 // LOC_Os12g10740 // LOC_Os07g35004 // LOC_Os10g41390 // LOC_Os01g04230 // LOC_Os11g11780 // LOC_Os11g07200 // LOC_Os04g29680 // LOC_Os09g18360 // LOC_Os08g32600 // …
GO:0020037	F	heme binding	69	1418	600	24075	6.1e-07	3.7e-05	// LOC_Os12g04480 // LOC_Os01g66180 // LOC_Os03g25500 // LOC_Os10g02040 // LOC_Os05g42350 // LOC_Os07g33440 // LOC_Os07g48330 // LOC_Os08g16320 // LOC_Os10g38110 // LOC_Os04g59150 // LOC_Os02g14460 // LOC_Os03g55410 // LOC_Os01g73170 // LOC_Os04g09920 // LOC_Os06g46680 // LOC_Os01g36350 // LOC_Os01g22230 // LOC_Os01g11280 // LOC_Os04g48200 // LOC_Os05g41990 // LOC_Os05g04490 // LOC_Os10g05490 // …
GO:0004672	F	protein kinase activity	142	1418	1575	24075	1.1e-06	6.3e-05	// LOC_Os04g34270 // LOC_Os03g43440 // LOC_Os05g40770 // LOC_Os07g18230 // LOC_Os07g35260 // LOC_Os12g42070 // LOC_Os01g47900 // LOC_Os08g02440 // LOC_Os02g40200 // LOC_Os09g38700 // LOC_Os11g35274 // LOC_Os11g34624 // LOC_Os12g10740 // LOC_Os07g35004 // LOC_Os10g41390 // LOC_Os01g04230 // LOC_Os11g11780 // LOC_Os11g07200 // LOC_Os04g29680 // LOC_Os09g18360 // LOC_Os08g32600 // LOC_Os01g67160 // …
GO:0003777	F	microtubule motor activity	16	1418	55	24075	1.4e-06	7.3e-05	// LOC_Os03g39020 // LOC_Os12g42160 // LOC_Os05g33030 // LOC_Os12g36100 // LOC_Os01g55510 // LOC_Os04g30720 // LOC_Os02g28850 // LOC_Os03g02290 // LOC_Os03g17164 // LOC_Os12g39980 // LOC_Os11g35090 // LOC_Os05g38480 // LOC_Os01g14090 // LOC_Os02g56540 // LOC_Os03g53920 // LOC_Os04g28260
GO:0022857	F	transmembrane transporter activity	71	1418	643	24075	1.6e-06	8.2e-05	// LOC_Os04g48290 // LOC_Os07g37320 // LOC_Os01g42650 // LOC_Os06g36330 // LOC_Os09g19734 // LOC_Os03g10640 // LOC_Os07g45320 // LOC_Os03g12530 // LOC_Os01g71710 // LOC_Os03g48471 // LOC_Os06g45940 // LOC_Os07g12890 // LOC_Os01g49190 // LOC_Os01g74110 // LOC_Os08g10630 // LOC_Os02g21750 // LOC_Os12g06060 // LOC_Os07g37100 // LOC_Os06g43850 // LOC_Os01g12260 // LOC_Os10g38272 // LOC_Os04g49570 // …
GO:0022890	F	inorganic cation transmembrane transporter activity	30	1418	180	24075	2e-06	9.9e-05	// LOC_Os01g12260 // LOC_Os03g10640 // LOC_Os07g45320 // LOC_Os06g45940 // LOC_Os01g49190 // LOC_Os06g37010 // LOC_Os06g43850 // LOC_Os01g42650 // LOC_Os06g05080 // LOC_Os10g21236 // LOC_Os03g55874 // LOC_Os09g08880 // LOC_Os07g32880 // LOC_Os09g08464 // LOC_Os11g04460 // LOC_Os06g39756 // LOC_Os04g33900 // LOC_Os01g56420 // LOC_Os10g38272 // LOC_Os10g38276 // LOC_Os08g10630 // LOC_Os05g10940 // …
GO:0022892	F	substrate-specific transporter activity	66	1418	593	24075	2.9e-06	0.00014	// LOC_Os07g37320 // LOC_Os01g42650 // LOC_Os09g19734 // LOC_Os01g24060 // LOC_Os03g10640 // LOC_Os07g45320 // LOC_Os03g12530 // LOC_Os01g71710 // LOC_Os01g25065 // LOC_Os06g45940 // LOC_Os07g12890 // LOC_Os01g49190 // LOC_Os01g74110 // LOC_Os10g21236 // LOC_Os06g37010 // LOC_Os12g06060 // LOC_Os07g37100 // LOC_Os06g43850 // LOC_Os01g12260 // LOC_Os04g49570 // LOC_Os08g10630 // LOC_Os03g09980 // …
GO:0016773	F	phosphotransferase activity, alcohol group as acceptor	150	1418	1726	24075	3.6e-06	0.00016	// LOC_Os04g34270 // LOC_Os03g43440 // LOC_Os05g40770 // LOC_Os07g18230 // LOC_Os07g35260 // LOC_Os12g42070 // LOC_Os01g47900 // LOC_Os08g02440 // LOC_Os02g40200 // LOC_Os09g38700 // LOC_Os11g35274 // LOC_Os11g34624 // LOC_Os12g10740 // LOC_Os07g35004 // LOC_Os10g41390 // LOC_Os01g04230 // LOC_Os11g11780 // LOC_Os11g07200 // LOC_Os04g29680 // LOC_Os09g18360 // LOC_Os08g32600 // LOC_Os01g67160 // …
GO:0022891	F	substrate-specific transmembrane transporter activity	59	1418	517	24075	4.9e-06	0.00021	// LOC_Os07g37320 // LOC_Os01g42650 // LOC_Os09g19734 // LOC_Os03g10640 // LOC_Os07g45320 // LOC_Os03g12530 // LOC_Os01g71710 // LOC_Os06g45940 // LOC_Os07g12890 // LOC_Os01g49190 // LOC_Os01g74110 // LOC_Os06g37010 // LOC_Os12g06060 // LOC_Os07g37100 // LOC_Os06g43850 // LOC_Os01g12260 // LOC_Os04g49570 // LOC_Os08g10630 // LOC_Os03g09980 // LOC_Os02g44680 // LOC_Os06g05080 // LOC_Os10g21236 // …
GO:0015078	F	hydrogen ion transmembrane transporter activity	20	1418	95	24075	5.2e-06	0.00021	// LOC_Os10g21240 // LOC_Os06g39756 // LOC_Os01g12260 // LOC_Os01g42650 // LOC_Os09g08880 // LOC_Os07g45320 // LOC_Os01g25065 // LOC_Os06g05080 // LOC_Os05g33210 // LOC_Os10g21236 // LOC_Os03g55874 // LOC_Os10g38272 // LOC_Os10g38276 // LOC_Os02g07870 // LOC_Os09g08464 // LOC_Os01g49190 // LOC_Os06g43850 // LOC_Os12g10570 // LOC_Os07g32880 // LOC_Os02g51470
GO:0003774	F	motor activity	16	1418	69	24075	1.6e-05	0.00063	// LOC_Os03g39020 // LOC_Os12g42160 // LOC_Os05g33030 // LOC_Os12g36100 // LOC_Os01g55510 // LOC_Os04g30720 // LOC_Os02g28850 // LOC_Os03g02290 // LOC_Os03g17164 // LOC_Os12g39980 // LOC_Os11g35090 // LOC_Os05g38480 // LOC_Os01g14090 // LOC_Os02g56540 // LOC_Os03g53920 // LOC_Os04g28260
GO:0046933	F	hydrogen ion transporting ATP synthase activity, rotational mechanism	11	1418	32	24075	1.7e-05	0.00064	// LOC_Os10g21240 // LOC_Os06g39756 // LOC_Os01g25065 // LOC_Os03g55874 // LOC_Os09g08880 // LOC_Os02g07870 // LOC_Os01g49190 // LOC_Os06g43850 // LOC_Os12g10570 // LOC_Os07g32880 // LOC_Os02g51470
GO:0005506	F	iron ion binding	72	1418	713	24075	2.2e-05	0.00081	// LOC_Os12g04480 // LOC_Os01g66180 // LOC_Os03g25500 // LOC_Os10g02040 // LOC_Os05g42350 // LOC_Os07g33440 // LOC_Os07g48330 // LOC_Os08g16320 // LOC_Os10g38110 // LOC_Os04g59150 // LOC_Os02g14460 // LOC_Os03g55410 // LOC_Os01g73170 // LOC_Os04g09920 // LOC_Os06g46680 // LOC_Os01g36350 // LOC_Os12g43363 // LOC_Os01g63540 // LOC_Os01g22230 // LOC_Os01g11280 // LOC_Os04g48200 // LOC_Os05g41990 // …
GO:0015077	F	monovalent inorganic cation transmembrane transporter activity	21	1418	126	24075	6.6e-05	0.0023	// LOC_Os10g21240 // LOC_Os06g39756 // LOC_Os01g12260 // LOC_Os01g42650 // LOC_Os09g08880 // LOC_Os07g45320 // LOC_Os01g25065 // LOC_Os06g05080 // LOC_Os05g33210 // LOC_Os10g21236 // LOC_Os03g55874 // LOC_Os10g38272 // LOC_Os06g45940 // LOC_Os10g38276 // LOC_Os02g07870 // LOC_Os09g08464 // LOC_Os01g49190 // LOC_Os06g43850 // LOC_Os12g10570 // LOC_Os07g32880 // LOC_Os02g51470
GO:0008324	F	cation transmembrane transporter activity	35	1418	280	24075	8.1e-05	0.0027	// LOC_Os01g12260 // LOC_Os03g10640 // LOC_Os07g45320 // LOC_Os03g12530 // LOC_Os06g45940 // LOC_Os01g49190 // LOC_Os01g74110 // LOC_Os06g37010 // LOC_Os06g43850 // LOC_Os01g42650 // LOC_Os06g05080 // LOC_Os10g21236 // LOC_Os03g55874 // LOC_Os09g08880 // LOC_Os07g32880 // LOC_Os09g08464 // LOC_Os11g04460 // LOC_Os11g03070 // LOC_Os06g39756 // LOC_Os04g33900 // LOC_Os01g56420 // LOC_Os10g38272 // …
GO:0019829	F	cation-transporting ATPase activity	12	1418	47	24075	8.2e-05	0.0027	// LOC_Os10g21240 // LOC_Os06g39756 // LOC_Os01g12260 // LOC_Os01g25065 // LOC_Os12g10570 // LOC_Os03g10640 // LOC_Os03g55874 // LOC_Os09g08880 // LOC_Os02g07870 // LOC_Os01g49190 // LOC_Os11g04460 // LOC_Os07g32880
GO:0016684	F	oxidoreductase activity, acting on peroxide as acceptor	26	1418	181	24075	9e-05	0.0028	// LOC_Os06g32990 // LOC_Os10g02040 // LOC_Os01g22230 // LOC_Os02g14460 // LOC_Os03g55410 // LOC_Os01g73170 // LOC_Os04g59150 // LOC_Os05g41990 // LOC_Os05g04490 // LOC_Os11g18170 // LOC_Os07g02440 // LOC_Os07g06175 // LOC_Os02g34810 // LOC_Os06g20150 // LOC_Os03g22020 // LOC_Os06g29470 // LOC_Os09g29490 // LOC_Os04g59200 // LOC_Os01g73200 // LOC_Os06g35480 // LOC_Os07g48020 // LOC_Os02g14430 // …
GO:0004601	F	peroxidase activity	26	1418	181	24075	9e-05	0.0028	// LOC_Os06g32990 // LOC_Os10g02040 // LOC_Os01g22230 // LOC_Os02g14460 // LOC_Os03g55410 // LOC_Os01g73170 // LOC_Os04g59150 // LOC_Os05g41990 // LOC_Os05g04490 // LOC_Os11g18170 // LOC_Os07g02440 // LOC_Os07g06175 // LOC_Os02g34810 // LOC_Os06g20150 // LOC_Os03g22020 // LOC_Os06g29470 // LOC_Os09g29490 // LOC_Os04g59200 // LOC_Os01g73200 // LOC_Os06g35480 // LOC_Os07g48020 // LOC_Os02g14430 // …
GO:0009055	F	electron carrier activity	60	1418	599	24075	0.00013	0.0039	// LOC_Os12g04480 // LOC_Os01g66180 // LOC_Os03g25500 // LOC_Os10g05490 // LOC_Os07g45320 // LOC_Os07g48330 // LOC_Os08g16320 // LOC_Os01g73234 // LOC_Os03g50140 // LOC_Os04g09920 // LOC_Os07g33440 // LOC_Os01g57880 // LOC_Os01g36350 // LOC_Os08g04310 // LOC_Os04g33680 // LOC_Os04g48200 // LOC_Os03g21400 // LOC_Os10g38110 // LOC_Os08g17160 // LOC_Os11g02710 // LOC_Os10g08319 // LOC_Os08g16260 // …
GO:0046961	F	proton-transporting ATPase activity, rotational mechanism	10	1418	35	24075	0.00015	0.0043	// LOC_Os10g21240 // LOC_Os06g39756 // LOC_Os01g12260 // LOC_Os01g25065 // LOC_Os03g55874 // LOC_Os09g08880 // LOC_Os02g07870 // LOC_Os01g49190 // LOC_Os12g10570 // LOC_Os07g32880
GO:0015075	F	ion transmembrane transporter activity	43	1418	389	24075	0.00017	0.0049	// LOC_Os01g42650 // LOC_Os09g19734 // LOC_Os03g10640 // LOC_Os07g45320 // LOC_Os03g12530 // LOC_Os06g45940 // LOC_Os01g49190 // LOC_Os01g74110 // LOC_Os06g37010 // LOC_Os06g43850 // LOC_Os02g54640 // LOC_Os04g49570 // LOC_Os03g09980 // LOC_Os06g05080 // LOC_Os10g21236 // LOC_Os03g55874 // LOC_Os09g08880 // LOC_Os01g08020 // LOC_Os07g32880 // LOC_Os09g08464 // LOC_Os11g04460 // LOC_Os11g03070 // …
GO:0016209	F	antioxidant activity	26	1418	203	24075	0.00045	0.013	// LOC_Os06g32990 // LOC_Os10g02040 // LOC_Os01g22230 // LOC_Os02g14460 // LOC_Os03g55410 // LOC_Os01g73170 // LOC_Os04g59150 // LOC_Os05g41990 // LOC_Os05g04490 // LOC_Os11g18170 // LOC_Os07g02440 // LOC_Os07g06175 // LOC_Os02g34810 // LOC_Os06g20150 // LOC_Os03g22020 // LOC_Os06g29470 // LOC_Os09g29490 // LOC_Os04g59200 // LOC_Os01g73200 // LOC_Os06g35480 // LOC_Os07g48020 // LOC_Os02g14430 // …
GO:0016168	F	chlorophyll binding	5	1418	8	24075	0.00047	0.013	// LOC_Os08g17980 // LOC_Os09g04680 // LOC_Os12g10600 // LOC_Os10g21310 // LOC_Os06g39708
GO:0042578	F	phosphoric ester hydrolase activity	29	1418	244	24075	0.00066	0.017	// LOC_Os12g38760 // LOC_Os02g08364 // LOC_Os05g45820 // LOC_Os01g52230 // LOC_Os06g36400 // LOC_Os03g18150 // LOC_Os01g53710 // LOC_Os04g39610 // LOC_Os03g27370 // LOC_Os07g02330 // LOC_Os12g08280 // LOC_Os05g10210 // LOC_Os05g10330 // LOC_Os12g44050 // LOC_Os01g07090 // LOC_Os05g41000 // LOC_Os02g31030 // LOC_Os03g57950 // LOC_Os03g21480 // LOC_Os03g39000 // LOC_Os03g40670 // LOC_Os12g44020 // …
GO:0048038	F	quinone binding	6	1418	18	24075	0.0017	0.042	// LOC_Os10g21394 // LOC_Os06g23114 // LOC_Os12g19420 // LOC_Os07g41300 // LOC_Os06g22010 // LOC_Os04g04950
GO:0017171	F	serine hydrolase activity	24	1418	201	24075	0.0017	0.043	// LOC_Os10g25450 // LOC_Os01g22980 // LOC_Os08g38092 // LOC_Os01g56320 // LOC_Os03g52070 // LOC_Os12g15470 // LOC_Os11g10750 // LOC_Os04g48130 // LOC_Os04g03050 // LOC_Os06g08720 // LOC_Os06g51410 // LOC_Os05g06660 // LOC_Os02g16940 // LOC_Os08g15270 // LOC_Os01g52750 // LOC_Os04g47360 // LOC_Os11g24290 // LOC_Os10g37760 // LOC_Os04g03796 // LOC_Os02g10520 // LOC_Os03g19350 // LOC_Os01g50680 // …
GO:0008236	F	serine-type peptidase activity	24	1418	201	24075	0.0017	0.043	// LOC_Os10g25450 // LOC_Os01g22980 // LOC_Os08g38092 // LOC_Os01g56320 // LOC_Os03g52070 // LOC_Os12g15470 // LOC_Os11g10750 // LOC_Os04g48130 // LOC_Os04g03050 // LOC_Os06g08720 // LOC_Os06g51410 // LOC_Os05g06660 // LOC_Os02g16940 // LOC_Os08g15270 // LOC_Os01g52750 // LOC_Os04g47360 // LOC_Os11g24290 // LOC_Os10g37760 // LOC_Os04g03796 // LOC_Os02g10520 // LOC_Os03g19350 // LOC_Os01g50680 // …
GO:0004497	F	monooxygenase activity	44	1418	458	24075	0.002	0.048	// LOC_Os12g04480 // LOC_Os01g16714 // LOC_Os03g25500 // LOC_Os09g37620 // LOC_Os07g48330 // LOC_Os08g16320 // LOC_Os10g38110 // LOC_Os04g09920 // LOC_Os07g33440 // LOC_Os01g36350 // LOC_Os01g11280 // LOC_Os04g48200 // LOC_Os04g34580 // LOC_Os10g05490 // LOC_Os11g02710 // LOC_Os10g08319 // LOC_Os08g16260 // LOC_Os11g41710 // LOC_Os07g30950 // LOC_Os11g29290 // LOC_Os01g36294 // LOC_Os01g72740 // …
GO:0016853	F	isomerase activity	20	1418	161	24075	0.0027	0.063	// LOC_Os11g18366 // LOC_Os02g54890 // LOC_Os11g37080 // LOC_Os08g41990 // LOC_Os09g19734 // LOC_Os07g08030 // LOC_Os09g32670 // LOC_Os01g18210 // LOC_Os03g60509 // LOC_Os11g02440 // LOC_Os07g44190 // LOC_Os07g38390 // LOC_Os03g53580 // LOC_Os05g40420 // LOC_Os12g02370 // LOC_Os12g42760 // LOC_Os11g08569 // LOC_Os06g11320 // LOC_Os11g35710 // LOC_Os02g36600
GO:0016791	F	phosphatase activity	23	1418	197	24075	0.0028	0.063	// LOC_Os12g38760 // LOC_Os02g08364 // LOC_Os01g52230 // LOC_Os06g36400 // LOC_Os03g18150 // LOC_Os01g53710 // LOC_Os07g02330 // LOC_Os12g08280 // LOC_Os05g10210 // LOC_Os05g10330 // LOC_Os12g44050 // LOC_Os01g07090 // LOC_Os05g41000 // LOC_Os03g57950 // LOC_Os03g21480 // LOC_Os03g39000 // LOC_Os12g44020 // LOC_Os04g33530 // LOC_Os03g46090 // LOC_Os04g41340 // LOC_Os03g09220 // LOC_Os02g55560 // …
GO:0016597	F	amino acid binding	9	1418	47	24075	0.0035	0.076	// LOC_Os08g42080 // LOC_Os08g42100 // LOC_Os08g34720 // LOC_Os06g44460 // LOC_Os03g63330 // LOC_Os09g12290 // LOC_Os08g01270 // LOC_Os04g32110 // LOC_Os08g15030
GO:0005515	F	protein binding	178	1418	2460	24075	0.0035	0.076	// LOC_Os10g25450 // LOC_Os05g40770 // LOC_Os11g35850 // LOC_Os12g01360 // LOC_Os05g43610 // LOC_Os04g35370 // LOC_Os02g03030 // LOC_Os01g54630 // LOC_Os06g08790 // LOC_Os08g35310 // LOC_Os04g43300 // LOC_Os03g09070 // LOC_Os09g12720 // LOC_Os01g66760 // LOC_Os02g40200 // LOC_Os01g55150 // LOC_Os03g22830 // LOC_Os08g35160 // LOC_Os12g04410 // LOC_Os09g38700 // LOC_Os04g03050 // LOC_Os01g48444 // …
GO:0043176	F	amine binding	9	1418	47	24075	0.0035	0.076	// LOC_Os08g42080 // LOC_Os08g42100 // LOC_Os08g34720 // LOC_Os06g44460 // LOC_Os03g63330 // LOC_Os09g12290 // LOC_Os08g01270 // LOC_Os04g32110 // LOC_Os08g15030
GO:0050136	F	NADH dehydrogenase (quinone) activity	7	1418	30	24075	0.0038	0.077	// LOC_Os06g46435 // LOC_Os08g15248 // LOC_Os12g19420 // LOC_Os06g22010 // LOC_Os12g34058 // LOC_Os10g21418 // LOC_Os07g22504
GO:0008137	F	NADH dehydrogenase (ubiquinone) activity	7	1418	30	24075	0.0038	0.077	// LOC_Os06g46435 // LOC_Os08g15248 // LOC_Os12g19420 // LOC_Os06g22010 // LOC_Os12g34058 // LOC_Os10g21418 // LOC_Os07g22504
GO:0003954	F	NADH dehydrogenase activity	7	1418	30	24075	0.0038	0.077	// LOC_Os06g46435 // LOC_Os08g15248 // LOC_Os12g19420 // LOC_Os06g22010 // LOC_Os12g34058 // LOC_Os10g21418 // LOC_Os07g22504
GO:0030528	F	transcription regulator activity	80	1418	987	24075	0.0041	0.081	// LOC_Os01g64020 // LOC_Os08g09840 // LOC_Os04g46020 // LOC_Os06g13670 // LOC_Os04g51560 // LOC_Os01g11350 // LOC_Os01g21120 // LOC_Os02g51320 // LOC_Os02g45450 // LOC_Os01g74140 // LOC_Os08g39830 // LOC_Os05g38140 // LOC_Os03g47730 // LOC_Os05g38120 // LOC_Os09g35030 // LOC_Os12g39850 // LOC_Os09g11460 // LOC_Os09g35010 // LOC_Os06g10600 // LOC_Os01g55150 // LOC_Os09g36910 // LOC_Os02g43790 // …
GO:0022804	F	active transmembrane transporter activity	33	1418	333	24075	0.0045	0.087	// LOC_Os06g36330 // LOC_Os01g12260 // LOC_Os04g48290 // LOC_Os03g10640 // LOC_Os01g71710 // LOC_Os01g49190 // LOC_Os02g21750 // LOC_Os12g06060 // LOC_Os05g04610 // LOC_Os03g09980 // LOC_Os03g55874 // LOC_Os09g08880 // LOC_Os01g08020 // LOC_Os07g32880 // LOC_Os11g04460 // LOC_Os11g03070 // LOC_Os06g39756 // LOC_Os09g35600 // LOC_Os03g09940 // LOC_Os09g37610 // LOC_Os08g43654 // LOC_Os03g11440 // …
GO:0015082	F	di-, tri-valent inorganic cation transmembrane transporter activity	8	1418	40	24075	0.0046	0.088	// LOC_Os04g33900 // LOC_Os01g56420 // LOC_Os03g10640 // LOC_Os05g10940 // LOC_Os07g12890 // LOC_Os11g04460 // LOC_Os08g10630 // LOC_Os06g37010
GO:0003700	F	transcription factor activity	56	1418	651	24075	0.0051	0.095	// LOC_Os01g64020 // LOC_Os04g46020 // LOC_Os06g13670 // LOC_Os01g11350 // LOC_Os01g21120 // LOC_Os02g45450 // LOC_Os01g74140 // LOC_Os03g47730 // LOC_Os05g38120 // LOC_Os09g35030 // LOC_Os09g11460 // LOC_Os09g35010 // LOC_Os06g10600 // LOC_Os01g55150 // LOC_Os09g36910 // LOC_Os02g43790 // LOC_Os05g06340 // LOC_Os01g58760 // LOC_Os10g41330 // LOC_Os01g68560 // LOC_Os02g14910 // LOC_Os02g50630 // …
GO:0003993	F	acid phosphatase activity	8	1418	41	24075	0.0053	0.097	// LOC_Os04g33530 // LOC_Os06g36400 // LOC_Os12g44050 // LOC_Os12g38760 // LOC_Os03g21480 // LOC_Os05g10210 // LOC_Os05g10330 // LOC_Os12g44020
GO:0005509	F	calcium ion binding	31	1418	316	24075	0.0066	0.12	// LOC_Os05g43170 // LOC_Os12g42070 // LOC_Os12g16540 // LOC_Os02g06340 // LOC_Os08g31060 // LOC_Os03g29770 // LOC_Os07g42770 // LOC_Os09g27990 // LOC_Os04g14304 // LOC_Os04g52190 // LOC_Os04g24220 // LOC_Os05g31760 // LOC_Os10g07556 // LOC_Os07g17390 // LOC_Os04g35530 // LOC_Os01g26210 // LOC_Os11g03980 // LOC_Os01g39770 // LOC_Os04g29680 // LOC_Os12g41110 // LOC_Os07g38120 // LOC_Os05g06940 // …
GO:0016655	F	oxidoreductase activity, acting on NADH or NADPH, quinone or similar compound as acceptor	7	1418	34	24075	0.0069	0.12	// LOC_Os06g46435 // LOC_Os08g15248 // LOC_Os12g19420 // LOC_Os06g22010 // LOC_Os12g34058 // LOC_Os10g21418 // LOC_Os07g22504
GO:0016817	F	hydrolase activity, acting on acid anhydrides	63	1418	764	24075	0.0073	0.13	// LOC_Os04g49860 // LOC_Os02g21340 // LOC_Os01g12260 // LOC_Os07g08970 // LOC_Os01g55510 // LOC_Os03g10640 // LOC_Os04g48510 // LOC_Os12g10570 // LOC_Os03g02290 // LOC_Os03g15810 // LOC_Os03g48471 // LOC_Os04g30720 // LOC_Os01g49190 // LOC_Os09g27060 // LOC_Os04g28260 // LOC_Os04g09800 // LOC_Os04g51190 // LOC_Os04g59624 // LOC_Os02g21750 // LOC_Os04g11820 // LOC_Os11g44910 // LOC_Os05g33030 // …
GO:0005507	F	copper ion binding	16	1418	130	24075	0.0074	0.13	// LOC_Os02g43660 // LOC_Os07g02840 // LOC_Os06g23114 // LOC_Os03g55120 // LOC_Os08g17160 // LOC_Os08g04310 // LOC_Os01g62480 // LOC_Os07g32660 // LOC_Os07g01440 // LOC_Os07g01110 // LOC_Os01g57690 // LOC_Os03g50140 // LOC_Os03g02400 // LOC_Os01g57880 // LOC_Os04g04950 // LOC_Os01g61160
GO:0004252	F	serine-type endopeptidase activity	15	1418	119	24075	0.0077	0.13	// LOC_Os04g47360 // LOC_Os04g03796 // LOC_Os02g10520 // LOC_Os08g15270 // LOC_Os10g25450 // LOC_Os03g19350 // LOC_Os01g50680 // LOC_Os04g48130 // LOC_Os04g03050 // LOC_Os10g37760 // LOC_Os06g51410 // LOC_Os01g52750 // LOC_Os01g56320 // LOC_Os02g16940 // LOC_Os03g04950
GO:0016651	F	oxidoreductase activity, acting on NADH or NADPH	10	1418	64	24075	0.0077	0.13	// LOC_Os06g46435 // LOC_Os10g21394 // LOC_Os08g15248 // LOC_Os01g22520 // LOC_Os12g19420 // LOC_Os07g41300 // LOC_Os06g22010 // LOC_Os12g34058 // LOC_Os10g21418 // LOC_Os07g22504
GO:0016747	F	transferase activity, transferring acyl groups other than amino-acyl groups	33	1418	348	24075	0.0081	0.13	// LOC_Os02g28470 // LOC_Os10g28060 // LOC_Os04g56910 // LOC_Os03g06700 // LOC_Os10g11980 // LOC_Os01g66890 // LOC_Os05g12210 // LOC_Os05g37660 // LOC_Os10g04429 // LOC_Os10g02000 // LOC_Os07g42420 // LOC_Os01g42470 // LOC_Os10g01920 // LOC_Os02g37710 // LOC_Os06g48560 // LOC_Os09g17850 // LOC_Os02g28200 // LOC_Os01g44069 // LOC_Os04g36800 // LOC_Os01g08380 // LOC_Os11g42370 // LOC_Os11g07870 // …
GO:0017111	F	nucleoside-triphosphatase activity	60	1418	726	24075	0.0083	0.13	// LOC_Os04g49860 // LOC_Os02g21340 // LOC_Os01g12260 // LOC_Os07g08970 // LOC_Os01g55510 // LOC_Os03g10640 // LOC_Os12g10570 // LOC_Os03g02290 // LOC_Os03g15810 // LOC_Os02g06340 // LOC_Os04g30720 // LOC_Os01g49190 // LOC_Os09g27060 // LOC_Os04g28260 // LOC_Os04g09800 // LOC_Os04g59624 // LOC_Os02g21750 // LOC_Os04g11820 // LOC_Os11g44910 // LOC_Os05g33030 // LOC_Os05g04610 // LOC_Os03g51230 // …
GO:0016818	F	hydrolase activity, acting on acid anhydrides, in phosphorus-containing anhydrides	62	1418	759	24075	0.0092	0.14	// LOC_Os04g49860 // LOC_Os02g21340 // LOC_Os01g12260 // LOC_Os07g08970 // LOC_Os01g55510 // LOC_Os03g10640 // LOC_Os04g48510 // LOC_Os12g10570 // LOC_Os03g02290 // LOC_Os03g15810 // LOC_Os02g06340 // LOC_Os04g30720 // LOC_Os01g49190 // LOC_Os09g27060 // LOC_Os04g28260 // LOC_Os04g09800 // LOC_Os04g51190 // LOC_Os04g59624 // LOC_Os02g21750 // LOC_Os04g11820 // LOC_Os11g44910 // LOC_Os05g33030 // …
GO:0016820	F	hydrolase activity, acting on acid anhydrides, catalyzing transmembrane movement of substances	17	1418	147	24075	0.01	0.16	// LOC_Os10g21240 // LOC_Os06g39756 // LOC_Os01g12260 // LOC_Os05g04600 // LOC_Os05g04610 // LOC_Os12g10570 // LOC_Os01g25065 // LOC_Os03g10640 // LOC_Os03g55874 // LOC_Os04g54930 // LOC_Os03g48471 // LOC_Os09g08880 // LOC_Os02g07870 // LOC_Os01g49190 // LOC_Os11g04460 // LOC_Os07g32880 // LOC_Os02g21750
GO:0046915	F	transition metal ion transmembrane transporter activity	6	1418	28	24075	0.01	0.16	// LOC_Os04g33900 // LOC_Os01g56420 // LOC_Os05g10940 // LOC_Os07g12890 // LOC_Os08g10630 // LOC_Os06g37010
GO:0043565	F	sequence-specific DNA binding	40	1418	453	24075	0.011	0.17	// LOC_Os01g64020 // LOC_Os04g46020 // LOC_Os05g39720 // LOC_Os06g30860 // LOC_Os03g47730 // LOC_Os05g38120 // LOC_Os03g14669 // LOC_Os09g27450 // LOC_Os10g41230 // LOC_Os01g55150 // LOC_Os09g36910 // LOC_Os05g06340 // LOC_Os01g58760 // LOC_Os09g34880 // LOC_Os01g68560 // LOC_Os02g14910 // LOC_Os06g04870 // LOC_Os05g50700 // LOC_Os01g46800 // LOC_Os06g10600 // LOC_Os04g51560 // LOC_Os05g09020 // …
GO:0016879	F	ligase activity, forming carbon-nitrogen bonds	23	1418	226	24075	0.012	0.18	// LOC_Os06g45000 // LOC_Os06g06490 // LOC_Os02g02830 // LOC_Os04g56400 // LOC_Os03g07840 // LOC_Os09g12310 // LOC_Os12g17880 // LOC_Os01g42040 // LOC_Os06g33810 // LOC_Os02g57700 // LOC_Os03g50440 // LOC_Os02g46500 // LOC_Os12g16200 // LOC_Os09g27420 // LOC_Os06g13870 // LOC_Os10g03440 // LOC_Os02g33590 // LOC_Os03g61600 // LOC_Os01g43020 // LOC_Os02g49950 // LOC_Os02g34410 // LOC_Os04g10460 // …
GO:0016874	F	ligase activity	29	1418	305	24075	0.012	0.18	// LOC_Os06g45000 // LOC_Os06g06490 // LOC_Os02g02830 // LOC_Os01g31610 // LOC_Os04g56400 // LOC_Os03g07840 // LOC_Os09g12310 // LOC_Os12g17880 // LOC_Os07g07060 // LOC_Os12g25710 // LOC_Os01g42040 // LOC_Os06g33810 // LOC_Os02g57700 // LOC_Os03g50440 // LOC_Os02g46500 // LOC_Os12g16200 // LOC_Os09g27420 // LOC_Os03g38980 // LOC_Os06g13870 // LOC_Os10g03440 // LOC_Os03g36540 // LOC_Os02g33590 // …
GO:0016462	F	pyrophosphatase activity	60	1418	743	24075	0.013	0.18	// LOC_Os04g49860 // LOC_Os02g21340 // LOC_Os01g12260 // LOC_Os07g08970 // LOC_Os01g55510 // LOC_Os03g10640 // LOC_Os12g10570 // LOC_Os03g02290 // LOC_Os03g15810 // LOC_Os02g06340 // LOC_Os04g30720 // LOC_Os01g49190 // LOC_Os09g27060 // LOC_Os04g28260 // LOC_Os04g09800 // LOC_Os04g59624 // LOC_Os02g21750 // LOC_Os04g11820 // LOC_Os11g44910 // LOC_Os05g33030 // LOC_Os05g04610 // LOC_Os03g51230 // …
GO:0016866	F	intramolecular transferase activity	8	1418	49	24075	0.013	0.19	// LOC_Os11g18366 // LOC_Os08g41990 // LOC_Os11g37080 // LOC_Os07g44190 // LOC_Os09g19734 // LOC_Os05g40420 // LOC_Os11g08569 // LOC_Os11g35710
GO:0042625	F	ATPase activity, coupled to transmembrane movement of ions	12	1418	94	24075	0.015	0.21	// LOC_Os10g21240 // LOC_Os06g39756 // LOC_Os01g12260 // LOC_Os01g25065 // LOC_Os12g10570 // LOC_Os03g10640 // LOC_Os03g55874 // LOC_Os09g08880 // LOC_Os02g07870 // LOC_Os01g49190 // LOC_Os11g04460 // LOC_Os07g32880
GO:0042626	F	ATPase activity, coupled to transmembrane movement of substances	16	1418	142	24075	0.015	0.21	// LOC_Os10g21240 // LOC_Os06g39756 // LOC_Os01g12260 // LOC_Os05g04600 // LOC_Os05g04610 // LOC_Os12g10570 // LOC_Os01g25065 // LOC_Os03g10640 // LOC_Os03g55874 // LOC_Os04g54930 // LOC_Os09g08880 // LOC_Os02g07870 // LOC_Os01g49190 // LOC_Os11g04460 // LOC_Os07g32880 // LOC_Os02g21750
GO:0043492	F	ATPase activity, coupled to movement of substances	16	1418	142	24075	0.015	0.21	// LOC_Os10g21240 // LOC_Os06g39756 // LOC_Os01g12260 // LOC_Os05g04600 // LOC_Os05g04610 // LOC_Os12g10570 // LOC_Os01g25065 // LOC_Os03g10640 // LOC_Os03g55874 // LOC_Os04g54930 // LOC_Os09g08880 // LOC_Os02g07870 // LOC_Os01g49190 // LOC_Os11g04460 // LOC_Os07g32880 // LOC_Os02g21750
GO:0016746	F	transferase activity, transferring acyl groups	33	1418	367	24075	0.016	0.21	// LOC_Os02g28470 // LOC_Os10g28060 // LOC_Os04g56910 // LOC_Os03g06700 // LOC_Os10g11980 // LOC_Os01g66890 // LOC_Os05g12210 // LOC_Os05g37660 // LOC_Os10g04429 // LOC_Os10g02000 // LOC_Os07g42420 // LOC_Os01g42470 // LOC_Os10g01920 // LOC_Os02g37710 // LOC_Os06g48560 // LOC_Os09g17850 // LOC_Os02g28200 // LOC_Os01g44069 // LOC_Os04g36800 // LOC_Os01g08380 // LOC_Os11g42370 // LOC_Os11g07870 // …
GO:0003899	F	DNA-directed RNA polymerase activity	9	1418	65	24075	0.021	0.28	// LOC_Os05g22830 // LOC_Os06g39700 // LOC_Os04g16830 // LOC_Os11g08940 // LOC_Os04g16842 // LOC_Os07g22400 // LOC_Os09g07910 // LOC_Os05g29010 // LOC_Os10g21328
GO:0034062	F	RNA polymerase activity	9	1418	65	24075	0.021	0.28	// LOC_Os05g22830 // LOC_Os06g39700 // LOC_Os04g16830 // LOC_Os11g08940 // LOC_Os04g16842 // LOC_Os07g22400 // LOC_Os09g07910 // LOC_Os05g29010 // LOC_Os10g21328
GO:0050661	F	NADP or NADPH binding	8	1418	55	24075	0.023	0.3	// LOC_Os01g16714 // LOC_Os03g55280 // LOC_Os09g37620 // LOC_Os09g12290 // LOC_Os08g40180 // LOC_Os10g35840 // LOC_Os07g02140 // LOC_Os06g01850
GO:0015399	F	primary active transmembrane transporter activity	17	1418	170	24075	0.032	0.41	// LOC_Os10g21240 // LOC_Os06g39756 // LOC_Os01g12260 // LOC_Os05g04600 // LOC_Os05g04610 // LOC_Os12g10570 // LOC_Os01g25065 // LOC_Os03g10640 // LOC_Os03g55874 // LOC_Os04g54930 // LOC_Os09g08880 // LOC_Os02g07870 // LOC_Os01g49190 // LOC_Os11g04460 // LOC_Os03g11440 // LOC_Os07g32880 // LOC_Os02g21750
GO:0015405	F	P-P-bond-hydrolysis-driven transmembrane transporter activity	17	1418	170	24075	0.032	0.41	// LOC_Os10g21240 // LOC_Os06g39756 // LOC_Os01g12260 // LOC_Os05g04600 // LOC_Os05g04610 // LOC_Os12g10570 // LOC_Os01g25065 // LOC_Os03g10640 // LOC_Os03g55874 // LOC_Os04g54930 // LOC_Os09g08880 // LOC_Os02g07870 // LOC_Os01g49190 // LOC_Os11g04460 // LOC_Os03g11440 // LOC_Os07g32880 // LOC_Os02g21750
GO:0031406	F	carboxylic acid binding	9	1418	71	24075	0.033	0.41	// LOC_Os08g42080 // LOC_Os08g42100 // LOC_Os08g34720 // LOC_Os06g44460 // LOC_Os03g63330 // LOC_Os09g12290 // LOC_Os08g01270 // LOC_Os04g32110 // LOC_Os08g15030
GO:0016616	F	oxidoreductase activity, acting on the CH-OH group of donors, NAD or NADP as acceptor	12	1418	107	24075	0.033	0.41	// LOC_Os04g46560 // LOC_Os08g34720 // LOC_Os06g44460 // LOC_Os05g49800 // LOC_Os04g53860 // LOC_Os02g57040 // LOC_Os09g12290 // LOC_Os08g40180 // LOC_Os01g46610 // LOC_Os10g35840 // LOC_Os03g29150 // LOC_Os02g01510
GO:0016614	F	oxidoreductase activity, acting on CH-OH group of donors	14	1418	133	24075	0.035	0.43	// LOC_Os04g46560 // LOC_Os08g34720 // LOC_Os06g44460 // LOC_Os05g49800 // LOC_Os04g53860 // LOC_Os02g57040 // LOC_Os09g12290 // LOC_Os08g40180 // LOC_Os01g46610 // LOC_Os10g33520 // LOC_Os10g35840 // LOC_Os03g29150 // LOC_Os04g29090 // LOC_Os02g01510
GO:0004185	F	serine-type carboxypeptidase activity	8	1418	61	24075	0.037	0.44	// LOC_Os03g52070 // LOC_Os12g15470 // LOC_Os11g10750 // LOC_Os01g61690 // LOC_Os06g08720 // LOC_Os01g22980 // LOC_Os11g24290 // LOC_Os05g06660
GO:0070008	F	serine-type exopeptidase activity	8	1418	61	24075	0.037	0.44	// LOC_Os03g52070 // LOC_Os12g15470 // LOC_Os11g10750 // LOC_Os01g61690 // LOC_Os06g08720 // LOC_Os01g22980 // LOC_Os11g24290 // LOC_Os05g06660
GO:0004437	F	inositol or phosphatidylinositol phosphatase activity	5	1418	29	24075	0.038	0.45	// LOC_Os03g39000 // LOC_Os03g57950 // LOC_Os05g41000 // LOC_Os12g08280 // LOC_Os03g46090
GO:0019787	F	small conjugating protein ligase activity	15	1418	148	24075	0.039	0.45	// LOC_Os02g57700 // LOC_Os03g50440 // LOC_Os06g06490 // LOC_Os02g46500 // LOC_Os09g12310 // LOC_Os06g45000 // LOC_Os02g49950 // LOC_Os02g02830 // LOC_Os06g13870 // LOC_Os12g17880 // LOC_Os01g42040 // LOC_Os02g33590 // LOC_Os10g03440 // LOC_Os06g33810 // LOC_Os02g34410
GO:0016407	F	acetyltransferase activity	8	1418	62	24075	0.04	0.46	// LOC_Os01g66890 // LOC_Os01g68020 // LOC_Os02g10830 // LOC_Os09g17850 // LOC_Os03g17120 // LOC_Os01g42470 // LOC_Os07g02540 // LOC_Os03g31690
GO:0016667	F	oxidoreductase activity, acting on sulfur group of donors	9	1418	75	24075	0.044	0.49	// LOC_Os11g43520 // LOC_Os01g22520 // LOC_Os05g42350 // LOC_Os02g01200 // LOC_Os04g33680 // LOC_Os12g35340 // LOC_Os01g73234 // LOC_Os12g35330 // LOC_Os03g44650
GO:0004180	F	carboxypeptidase activity	8	1418	63	24075	0.043	0.49	// LOC_Os03g52070 // LOC_Os12g15470 // LOC_Os11g10750 // LOC_Os01g61690 // LOC_Os06g08720 // LOC_Os01g22980 // LOC_Os11g24290 // LOC_Os05g06660
GO:0046873	F	metal ion transmembrane transporter activity	12	1418	112	24075	0.044	0.49	// LOC_Os01g74110 // LOC_Os01g56420 // LOC_Os04g33900 // LOC_Os04g42280 // LOC_Os03g10640 // LOC_Os01g45990 // LOC_Os05g10940 // LOC_Os07g12890 // LOC_Os06g45940 // LOC_Os11g04460 // LOC_Os08g10630 // LOC_Os06g37010
GO:0008080	F	N-acetyltransferase activity	7	1418	52	24075	0.045	0.49	// LOC_Os01g66890 // LOC_Os01g68020 // LOC_Os09g17850 // LOC_Os03g17120 // LOC_Os01g42470 // LOC_Os07g02540 // LOC_Os03g31690
GO:0016410	F	N-acyltransferase activity	7	1418	53	24075	0.048	0.52	// LOC_Os01g66890 // LOC_Os01g68020 // LOC_Os09g17850 // LOC_Os03g17120 // LOC_Os01g42470 // LOC_Os07g02540 // LOC_Os03g31690
GO:0008081	F	phosphoric diester hydrolase activity	6	1418	42	24075	0.049	0.53	// LOC_Os08g31060 // LOC_Os05g45820 // LOC_Os02g31030 // LOC_Os03g27370 // LOC_Os03g40670 // LOC_Os04g39610
GO:0015035	F	protein disulfide oxidoreductase activity	7	1418	54	24075	0.052	0.55	// LOC_Os11g43520 // LOC_Os02g01200 // LOC_Os04g33680 // LOC_Os12g35340 // LOC_Os01g73234 // LOC_Os12g35330 // LOC_Os03g44650
GO:0019843	F	rRNA binding	5	1418	32	24075	0.053	0.56	// LOC_Os05g22724 // LOC_Os10g21314 // LOC_Os08g15306 // LOC_Os04g16764 // LOC_Os01g67134
GO:0016881	F	acid-amino acid ligase activity	16	1418	170	24075	0.056	0.58	// LOC_Os02g57700 // LOC_Os03g50440 // LOC_Os06g06490 // LOC_Os02g46500 // LOC_Os09g12310 // LOC_Os06g45000 // LOC_Os12g16200 // LOC_Os02g49950 // LOC_Os02g02830 // LOC_Os06g13870 // LOC_Os12g17880 // LOC_Os01g42040 // LOC_Os02g33590 // LOC_Os10g03440 // LOC_Os06g33810 // LOC_Os02g34410
GO:0042802	F	identical protein binding	8	1418	67	24075	0.056	0.58	// LOC_Os10g25450 // LOC_Os04g03796 // LOC_Os02g16940 // LOC_Os01g52750 // LOC_Os04g03050 // LOC_Os01g56320 // LOC_Os02g10520 // LOC_Os03g04950
GO:0008509	F	anion transmembrane transporter activity	6	1418	44	24075	0.058	0.59	// LOC_Os03g09980 // LOC_Os03g09940 // LOC_Os01g08020 // LOC_Os03g05620 // LOC_Os09g19734 // LOC_Os04g55800
GO:0015036	F	disulfide oxidoreductase activity	7	1418	56	24075	0.06	0.61	// LOC_Os11g43520 // LOC_Os02g01200 // LOC_Os04g33680 // LOC_Os12g35340 // LOC_Os01g73234 // LOC_Os12g35330 // LOC_Os03g44650
GO:0015291	F	secondary active transmembrane transporter activity	13	1418	136	24075	0.072	0.73	// LOC_Os04g48290 // LOC_Os11g03070 // LOC_Os06g36330 // LOC_Os03g09980 // LOC_Os11g03500 // LOC_Os09g35600 // LOC_Os03g09940 // LOC_Os03g62270 // LOC_Os09g37610 // LOC_Os01g08020 // LOC_Os03g05620 // LOC_Os08g43654 // LOC_Os04g55800
GO:0048037	F	cofactor binding	41	1418	543	24075	0.075	0.75	// LOC_Os02g54890 // LOC_Os01g16714 // LOC_Os08g34720 // LOC_Os01g22520 // LOC_Os09g37620 // LOC_Os06g44460 // LOC_Os08g40180 // LOC_Os02g47940 // LOC_Os07g41300 // LOC_Os01g46610 // LOC_Os02g20360 // LOC_Os06g01850 // LOC_Os10g26110 // LOC_Os09g32670 // LOC_Os02g05680 // LOC_Os05g49800 // LOC_Os06g22010 // LOC_Os02g47790 // LOC_Os01g73790 // LOC_Os10g34230 // LOC_Os03g55280 // LOC_Os12g19420 // …
GO:0050662	F	coenzyme binding	30	1418	382	24075	0.081	0.8	// LOC_Os02g54890 // LOC_Os01g16714 // LOC_Os08g34720 // LOC_Os01g22520 // LOC_Os09g37620 // LOC_Os06g44460 // LOC_Os07g40690 // LOC_Os09g12290 // LOC_Os01g46610 // LOC_Os06g01850 // LOC_Os09g32670 // LOC_Os02g05680 // LOC_Os05g49800 // LOC_Os05g48200 // LOC_Os08g40180 // LOC_Os02g47790 // LOC_Os01g73790 // LOC_Os10g34230 // LOC_Os03g55280 // LOC_Os04g33060 // LOC_Os06g35700 // LOC_Os09g31506 // …
GO:0016830	F	carbon-carbon lyase activity	10	1418	99	24075	0.082	0.8	// LOC_Os03g22060 // LOC_Os09g36030 // LOC_Os10g26110 // LOC_Os09g38759 // LOC_Os05g33380 // LOC_Os09g08130 // LOC_Os01g58020 // LOC_Os02g01920 // LOC_Os11g32770 // LOC_Os09g36240
GO:0004842	F	ubiquitin-protein ligase activity	10	1418	101	24075	0.09	0.87	// LOC_Os02g57700 // LOC_Os06g06490 // LOC_Os02g46500 // LOC_Os06g13870 // LOC_Os12g17880 // LOC_Os02g49950 // LOC_Os02g33590 // LOC_Os10g03440 // LOC_Os06g33810 // LOC_Os02g34410
GO:0050660	F	FAD binding	14	1418	156	24075	0.092	0.88	// LOC_Os01g16714 // LOC_Os10g34230 // LOC_Os01g22520 // LOC_Os09g37620 // LOC_Os02g05680 // LOC_Os05g48200 // LOC_Os04g29090 // LOC_Os02g47790 // LOC_Os06g35700 // LOC_Os10g33520 // LOC_Os07g02140 // LOC_Os03g12910 // LOC_Os06g01850 // LOC_Os04g44230
GO:0003924	F	GTPase activity	5	1418	117	24075	0.82	1	// LOC_Os01g47730 // LOC_Os02g06340 // LOC_Os08g41340 // LOC_Os05g34170 // LOC_Os07g38730
GO:0030599	F	pectinesterase activity	6	1418	100	24075	0.54	1	// LOC_Os09g26360 // LOC_Os03g40900 // LOC_Os04g36770 // LOC_Os02g54190 // LOC_Os09g39760 // LOC_Os01g15039
GO:0004091	F	carboxylesterase activity	8	1418	172	24075	0.79	1	// LOC_Os09g26360 // LOC_Os01g54810 // LOC_Os03g40900 // LOC_Os04g36770 // LOC_Os02g54190 // LOC_Os05g06140 // LOC_Os09g39760 // LOC_Os01g15039
GO:0030170	F	pyridoxal phosphate binding	7	1418	132	24075	0.66	1	// LOC_Os10g26110 // LOC_Os12g40010 // LOC_Os08g41990 // LOC_Os04g54380 // LOC_Os02g47940 // LOC_Os05g01470 // LOC_Os02g20360
GO:0008565	F	protein transporter activity	7	1418	78	24075	0.19	1	// LOC_Os10g22330 // LOC_Os03g02150 // LOC_Os01g24060 // LOC_Os11g47130 // LOC_Os03g18350 // LOC_Os05g28510 // LOC_Os03g11440
GO:0016787	F	hydrolase activity	217	1418	4901	24075	1	1	// LOC_Os02g27830 // LOC_Os10g25450 // LOC_Os11g10750 // LOC_Os09g27060 // LOC_Os01g12260 // LOC_Os02g08364 // LOC_Os07g06850 // LOC_Os06g03080 // LOC_Os10g39260 // LOC_Os03g02290 // LOC_Os07g41220 // LOC_Os02g48870 // LOC_Os04g51190 // LOC_Os04g39610 // LOC_Os04g28260 // LOC_Os02g21750 // LOC_Os04g51450 // LOC_Os05g04610 // LOC_Os12g15470 // LOC_Os01g56940 // LOC_Os04g03050 // LOC_Os06g08720 // …
GO:0016788	F	hydrolase activity, acting on ester bonds	61	1418	1949	24075	1	1	// LOC_Os01g56940 // LOC_Os12g38760 // LOC_Os01g42730 // LOC_Os02g08364 // LOC_Os06g05550 // LOC_Os04g54390 // LOC_Os05g45820 // LOC_Os09g39760 // LOC_Os08g31060 // LOC_Os01g52230 // LOC_Os01g12320 // LOC_Os06g36400 // LOC_Os03g18150 // LOC_Os01g54810 // LOC_Os03g40900 // LOC_Os04g36770 // LOC_Os01g53710 // LOC_Os02g55560 // LOC_Os03g27370 // LOC_Os01g58680 // LOC_Os12g08280 // LOC_Os01g15039 // …
GO:0016779	F	nucleotidyltransferase activity	15	1418	2981	24075	1	1	// LOC_Os06g39700 // LOC_Os03g53230 // LOC_Os05g22830 // LOC_Os01g64820 // LOC_Os03g52460 // LOC_Os07g13980 // LOC_Os05g06840 // LOC_Os04g16830 // LOC_Os11g08940 // LOC_Os04g16842 // LOC_Os07g22400 // LOC_Os09g07910 // LOC_Os05g29010 // LOC_Os02g30800 // LOC_Os10g21328
GO:0016772	F	transferase activity, transferring phosphorus-containing groups	173	1418	4781	24075	1	1	// LOC_Os04g34270 // LOC_Os03g43440 // LOC_Os05g40770 // LOC_Os07g18230 // LOC_Os07g35260 // LOC_Os01g64820 // LOC_Os12g42070 // LOC_Os01g47900 // LOC_Os08g02440 // LOC_Os12g02200 // LOC_Os02g40200 // LOC_Os09g38700 // LOC_Os11g35274 // LOC_Os11g34624 // LOC_Os12g10740 // LOC_Os07g35004 // LOC_Os10g41390 // LOC_Os02g30800 // LOC_Os01g04230 // LOC_Os11g11780 // LOC_Os11g07200 // LOC_Os04g29680 // …
GO:0051536	F	iron-sulfur cluster binding	6	1418	95	24075	0.49	1	// LOC_Os05g42350 // LOC_Os02g15870 // LOC_Os12g19420 // LOC_Os05g48200 // LOC_Os08g01380 // LOC_Os06g22010
GO:0008415	F	acyltransferase activity	12	1418	166	24075	0.29	1	// LOC_Os01g66890 // LOC_Os02g37700 // LOC_Os02g37710 // LOC_Os01g68020 // LOC_Os02g10830 // LOC_Os09g17850 // LOC_Os05g12210 // LOC_Os03g17120 // LOC_Os01g42470 // LOC_Os01g44069 // LOC_Os07g02540 // LOC_Os03g31690
GO:0008270	F	zinc ion binding	90	1418	3939	24075	1	1	// LOC_Os07g40300 // LOC_Os06g04920 // LOC_Os05g43610 // LOC_Os02g03030 // LOC_Os02g57040 // LOC_Os04g43300 // LOC_Os09g12720 // LOC_Os03g22830 // LOC_Os01g66970 // LOC_Os02g52460 // LOC_Os04g45690 // LOC_Os08g32750 // LOC_Os09g33550 // LOC_Os02g30800 // LOC_Os08g30910 // LOC_Os01g66890 // LOC_Os12g12470 // LOC_Os05g39260 // LOC_Os03g55540 // LOC_Os07g42924 // LOC_Os06g13180 // LOC_Os08g05560 // …
GO:0000287	F	magnesium ion binding	11	1418	134	24075	0.18	1	// LOC_Os03g07840 // LOC_Os03g22634 // LOC_Os11g32770 // LOC_Os03g46910 // LOC_Os02g17780 // LOC_Os01g58020 // LOC_Os04g27340 // LOC_Os01g46610 // LOC_Os04g27190 // LOC_Os09g20820 // LOC_Os03g14450
GO:0008289	F	lipid binding	6	1418	85	24075	0.4	1	// LOC_Os09g27990 // LOC_Os01g25500 // LOC_Os11g02424 // LOC_Os05g31760 // LOC_Os04g35790 // LOC_Os11g14000
GO:0004190	F	aspartic-type endopeptidase activity	14	1418	607	24075	1	1	// LOC_Os12g39360 // LOC_Os04g45270 // LOC_Os05g31830 // LOC_Os09g25570 // LOC_Os06g03080 // LOC_Os04g37550 // LOC_Os01g48750 // LOC_Os10g39260 // LOC_Os10g39300 // LOC_Os07g41220 // LOC_Os05g51220 // LOC_Os06g03120 // LOC_Os02g48870 // LOC_Os01g72510
GO:0070011	F	peptidase activity, acting on L-amino acid peptides	48	1418	1470	24075	1	1	// LOC_Os02g27830 // LOC_Os10g25450 // LOC_Os04g12390 // LOC_Os10g24954 // LOC_Os06g03080 // LOC_Os09g25570 // LOC_Os01g48750 // LOC_Os04g44640 // LOC_Os10g39260 // LOC_Os10g39300 // LOC_Os07g41220 // LOC_Os08g38092 // LOC_Os05g51570 // LOC_Os02g48870 // LOC_Os01g73980 // LOC_Os01g56320 // LOC_Os03g52070 // LOC_Os12g15470 // LOC_Os11g10750 // LOC_Os04g48130 // LOC_Os04g03050 // LOC_Os06g08720 // …
GO:0004812	F	aminoacyl-tRNA ligase activity	5	1418	66	24075	0.36	1	// LOC_Os12g25710 // LOC_Os01g37837 // LOC_Os01g31610 // LOC_Os07g07060 // LOC_Os03g38980
GO:0016740	F	transferase activity	269	1418	6190	24075	1	1	// LOC_Os04g34270 // LOC_Os02g28470 // LOC_Os03g43440 // LOC_Os05g40770 // LOC_Os02g09740 // LOC_Os08g14940 // LOC_Os07g35260 // LOC_Os09g03140 // LOC_Os12g42070 // LOC_Os10g11980 // LOC_Os01g47900 // LOC_Os08g02440 // LOC_Os02g47940 // LOC_Os12g26060 // LOC_Os10g04429 // LOC_Os04g24220 // LOC_Os12g02200 // LOC_Os07g18230 // LOC_Os02g40200 // LOC_Os04g51450 // LOC_Os06g48560 // LOC_Os11g12620 // …
GO:0016741	F	transferase activity, transferring one-carbon groups	17	1418	263	24075	0.39	1	// LOC_Os08g30910 // LOC_Os05g01140 // LOC_Os03g62670 // LOC_Os07g27880 // LOC_Os12g09770 // LOC_Os01g12560 // LOC_Os06g05090 // LOC_Os04g09604 // LOC_Os12g26060 // LOC_Os08g35310 // LOC_Os08g15030 // LOC_Os05g01470 // LOC_Os05g47540 // LOC_Os06g20920 // LOC_Os05g47545 // LOC_Os06g22440 // LOC_Os04g53230
GO:0004386	F	helicase activity	9	1418	165	24075	0.64	1	// LOC_Os04g49860 // LOC_Os09g27060 // LOC_Os03g51230 // LOC_Os11g44910 // LOC_Os07g48360 // LOC_Os11g07870 // LOC_Os06g45980 // LOC_Os04g09800 // LOC_Os04g59624
GO:0016298	F	lipase activity	7	1418	87	24075	0.27	1	// LOC_Os10g30290 // LOC_Os01g54810 // LOC_Os05g06140 // LOC_Os05g45820 // LOC_Os08g31060 // LOC_Os03g27370 // LOC_Os10g05088
GO:0046914	F	transition metal ion binding	187	1418	4875	24075	1	1	// LOC_Os12g04480 // LOC_Os07g40300 // LOC_Os06g04920 // LOC_Os06g32990 // LOC_Os05g43610 // LOC_Os05g42350 // LOC_Os02g03030 // LOC_Os02g57040 // LOC_Os04g43300 // LOC_Os09g12720 // LOC_Os05g49050 // LOC_Os03g22830 // LOC_Os01g66970 // LOC_Os04g48200 // LOC_Os02g52460 // LOC_Os05g41990 // LOC_Os10g08319 // LOC_Os10g38110 // LOC_Os10g05490 // LOC_Os11g41710 // LOC_Os08g09060 // LOC_Os09g33550 // …
GO:0016757	F	transferase activity, transferring glycosyl groups	37	1418	595	24075	0.4	1	// LOC_Os05g47950 // LOC_Os01g65490 // LOC_Os09g03140 // LOC_Os12g37510 // LOC_Os01g45140 // LOC_Os07g48370 // LOC_Os04g51450 // LOC_Os06g12280 // LOC_Os02g40010 // LOC_Os07g32020 // LOC_Os04g51460 // LOC_Os03g47530 // LOC_Os12g02910 // LOC_Os07g05420 // LOC_Os04g46750 // LOC_Os09g30280 // LOC_Os03g58900 // LOC_Os05g38170 // LOC_Os05g40720 // LOC_Os02g30780 // LOC_Os02g14680 // LOC_Os01g52710 // …
GO:0030145	F	manganese ion binding	6	1418	58	24075	0.14	1	// LOC_Os08g09060 // LOC_Os08g09010 // LOC_Os08g13440 // LOC_Os05g40420 // LOC_Os01g72290 // LOC_Os05g19670
GO:0019001	F	guanyl nucleotide binding	9	1418	211	24075	0.87	1	// LOC_Os03g13860 // LOC_Os08g41340 // LOC_Os03g07840 // LOC_Os02g20850 // LOC_Os01g47730 // LOC_Os05g34170 // LOC_Os02g06340 // LOC_Os07g38730 // LOC_Os10g02814
GO:0046983	F	protein dimerization activity	29	1418	418	24075	0.22	1	// LOC_Os01g64020 // LOC_Os12g09770 // LOC_Os06g39700 // LOC_Os03g43400 // LOC_Os08g35310 // LOC_Os04g16842 // LOC_Os01g55150 // LOC_Os09g36910 // LOC_Os01g58760 // LOC_Os09g34880 // LOC_Os01g48444 // LOC_Os02g14910 // LOC_Os03g53150 // LOC_Os04g09604 // LOC_Os09g07910 // LOC_Os10g21328 // LOC_Os12g40900 // LOC_Os12g40890 // LOC_Os03g55280 // LOC_Os07g27880 // LOC_Os03g43410 // LOC_Os01g13030 // …
GO:0016798	F	hydrolase activity, acting on glycosyl bonds	30	1418	480	24075	0.4	1	// LOC_Os01g59819 // LOC_Os11g43750 // LOC_Os01g71340 // LOC_Os03g06940 // LOC_Os09g31430 // LOC_Os03g20420 // LOC_Os01g43220 // LOC_Os04g33740 // LOC_Os02g55870 // LOC_Os04g51450 // LOC_Os07g34580 // LOC_Os02g03750 // LOC_Os06g21570 // LOC_Os01g51570 // LOC_Os07g40740 // LOC_Os06g34020 // LOC_Os12g36810 // LOC_Os05g34320 // LOC_Os07g35560 // LOC_Os11g27400 // LOC_Os02g46910 // LOC_Os04g51460 // …
GO:0070279	F	vitamin B6 binding	7	1418	132	24075	0.66	1	// LOC_Os10g26110 // LOC_Os12g40010 // LOC_Os08g41990 // LOC_Os04g54380 // LOC_Os02g47940 // LOC_Os05g01470 // LOC_Os02g20360
GO:0004857	F	enzyme inhibitor activity	10	1418	157	24075	0.45	1	// LOC_Os01g04040 // LOC_Os01g58890 // LOC_Os09g26360 // LOC_Os03g40900 // LOC_Os04g36770 // LOC_Os03g60840 // LOC_Os02g54190 // LOC_Os02g52450 // LOC_Os08g44460 // LOC_Os01g15039
GO:0016705	F	oxidoreductase activity, acting on paired donors, with incorporation or reduction of molecular oxygen	5	1418	86	24075	0.58	1	// LOC_Os01g65830 // LOC_Os03g12910 // LOC_Os09g37620 // LOC_Os07g02140 // LOC_Os01g16714
GO:0032561	F	guanyl ribonucleotide binding	8	1418	207	24075	0.92	1	// LOC_Os03g13860 // LOC_Os08g41340 // LOC_Os03g07840 // LOC_Os02g20850 // LOC_Os01g47730 // LOC_Os05g34170 // LOC_Os02g06340 // LOC_Os07g38730
GO:0008135	F	translation factor activity, nucleic acid binding	5	1418	75	24075	0.46	1	// LOC_Os01g57954 // LOC_Os12g35630 // LOC_Os07g12630 // LOC_Os05g31160 // LOC_Os04g16834
GO:0005488	F	binding	867	1418	16823	24075	1	1	// LOC_Os12g04480 // LOC_Os02g15810 // LOC_Os06g04920 // LOC_Os10g25450 // LOC_Os12g42070 // LOC_Os08g02440 // LOC_Os01g54630 // LOC_Os02g47940 // LOC_Os07g01530 // LOC_Os09g27060 // LOC_Os11g14000 // LOC_Os03g02690 // LOC_Os02g38120 // LOC_Os07g18230 // LOC_Os02g40200 // LOC_Os05g31160 // LOC_Os03g22634 // LOC_Os01g66970 // LOC_Os12g04410 // LOC_Os05g41990 // LOC_Os04g03050 // LOC_Os11g47130 // …
GO:0004175	F	endopeptidase activity	35	1418	856	24075	0.99	1	// LOC_Os10g25450 // LOC_Os06g03080 // LOC_Os09g25570 // LOC_Os01g48750 // LOC_Os10g39260 // LOC_Os10g39300 // LOC_Os07g41220 // LOC_Os05g51570 // LOC_Os02g48870 // LOC_Os01g73980 // LOC_Os01g56320 // LOC_Os04g48130 // LOC_Os04g03050 // LOC_Os05g41180 // LOC_Os01g52750 // LOC_Os12g39360 // LOC_Os02g16940 // LOC_Os08g15270 // LOC_Os01g22670 // LOC_Os04g47360 // LOC_Os04g03796 // LOC_Os05g41670 // …
GO:0003676	F	nucleic acid binding	192	1418	8251	24075	1	1	// LOC_Os04g49860 // LOC_Os09g27060 // LOC_Os01g64820 // LOC_Os04g09800 // LOC_Os12g33950 // LOC_Os03g42630 // LOC_Os01g74140 // LOC_Os06g08790 // LOC_Os12g35630 // LOC_Os05g39850 // LOC_Os09g35010 // LOC_Os01g55150 // LOC_Os01g56940 // LOC_Os01g57954 // LOC_Os03g08460 // LOC_Os02g40530 // LOC_Os10g21346 // LOC_Os06g45980 // LOC_Os12g31000 // LOC_Os06g11730 // LOC_Os02g30800 // LOC_Os06g43220 // …
GO:0030246	F	carbohydrate binding	12	1418	219	24075	0.64	1	// LOC_Os04g34270 // LOC_Os03g58900 // LOC_Os04g28780 // LOC_Os03g06940 // LOC_Os01g47900 // LOC_Os11g10290 // LOC_Os01g40499 // LOC_Os02g36600 // LOC_Os05g07420 // LOC_Os01g65030 // LOC_Os01g57560 // LOC_Os01g47810
GO:0060089	F	molecular transducer activity	11	1418	152	24075	0.3	1	// LOC_Os03g43990 // LOC_Os02g54640 // LOC_Os07g49460 // LOC_Os04g49570 // LOC_Os04g36070 // LOC_Os10g02814 // LOC_Os11g34460 // LOC_Os01g54050 // LOC_Os02g38120 // LOC_Os06g08550 // LOC_Os03g10880
GO:0070001	F	aspartic-type peptidase activity	14	1418	607	24075	1	1	// LOC_Os12g39360 // LOC_Os04g45270 // LOC_Os05g31830 // LOC_Os09g25570 // LOC_Os06g03080 // LOC_Os04g37550 // LOC_Os01g48750 // LOC_Os10g39260 // LOC_Os10g39300 // LOC_Os07g41220 // LOC_Os05g51220 // LOC_Os06g03120 // LOC_Os02g48870 // LOC_Os01g72510
GO:0046872	F	metal ion binding	246	1418	5476	24075	1	1	// LOC_Os12g04480 // LOC_Os07g40300 // LOC_Os06g04920 // LOC_Os06g32990 // LOC_Os05g43610 // LOC_Os12g42070 // LOC_Os12g16540 // LOC_Os02g03030 // LOC_Os02g57040 // LOC_Os07g42730 // LOC_Os04g43300 // LOC_Os11g32770 // LOC_Os09g12720 // LOC_Os05g49050 // LOC_Os11g02710 // LOC_Os03g22830 // LOC_Os03g22634 // LOC_Os01g66970 // LOC_Os04g48200 // LOC_Os02g52460 // LOC_Os05g41990 // LOC_Os10g08319 // …
GO:0016758	F	transferase activity, transferring hexosyl groups	26	1418	489	24075	0.72	1	// LOC_Os05g47950 // LOC_Os01g65490 // LOC_Os09g03140 // LOC_Os12g37510 // LOC_Os01g45140 // LOC_Os04g51450 // LOC_Os07g32020 // LOC_Os07g31960 // LOC_Os07g05420 // LOC_Os03g58900 // LOC_Os02g30780 // LOC_Os02g14680 // LOC_Os03g18820 // LOC_Os02g46910 // LOC_Os06g04200 // LOC_Os02g38140 // LOC_Os04g46980 // LOC_Os02g38160 // LOC_Os09g30510 // LOC_Os07g13660 // LOC_Os07g30610 // LOC_Os06g09240 // …
GO:0016887	F	ATPase activity	26	1418	355	24075	0.17	1	// LOC_Os04g49860 // LOC_Os02g21340 // LOC_Os01g12260 // LOC_Os11g04460 // LOC_Os03g10640 // LOC_Os01g49190 // LOC_Os10g35180 // LOC_Os02g21750 // LOC_Os04g11820 // LOC_Os11g44910 // LOC_Os05g04610 // LOC_Os03g55874 // LOC_Os09g08880 // LOC_Os07g32880 // LOC_Os12g10570 // LOC_Os08g07010 // LOC_Os06g39756 // LOC_Os09g16380 // LOC_Os01g42370 // LOC_Os07g48360 // LOC_Os05g04600 // LOC_Os03g19350 // …
GO:0003677	F	DNA binding	143	1418	5059	24075	1	1	// LOC_Os04g49860 // LOC_Os09g27060 // LOC_Os01g64820 // LOC_Os12g33950 // LOC_Os03g42630 // LOC_Os01g74140 // LOC_Os05g39850 // LOC_Os09g35010 // LOC_Os01g55150 // LOC_Os01g56940 // LOC_Os03g08460 // LOC_Os02g40530 // LOC_Os02g30800 // LOC_Os06g43220 // LOC_Os07g36130 // LOC_Os05g41780 // LOC_Os10g26280 // LOC_Os05g09020 // LOC_Os12g34510 // LOC_Os08g37400 // LOC_Os03g14669 // LOC_Os01g12860 // …
GO:0008168	F	methyltransferase activity	16	1418	261	24075	0.47	1	// LOC_Os08g30910 // LOC_Os05g01140 // LOC_Os03g62670 // LOC_Os07g27880 // LOC_Os12g09770 // LOC_Os01g12560 // LOC_Os06g05090 // LOC_Os04g09604 // LOC_Os12g26060 // LOC_Os08g35310 // LOC_Os05g01470 // LOC_Os05g47540 // LOC_Os06g20920 // LOC_Os05g47545 // LOC_Os06g22440 // LOC_Os04g53230
GO:0042623	F	ATPase activity, coupled	20	1418	275	24075	0.21	1	// LOC_Os10g21240 // LOC_Os06g39756 // LOC_Os11g44910 // LOC_Os01g12260 // LOC_Os05g04600 // LOC_Os05g04610 // LOC_Os03g19350 // LOC_Os07g32880 // LOC_Os01g25065 // LOC_Os03g10640 // LOC_Os12g10570 // LOC_Os03g55874 // LOC_Os04g54930 // LOC_Os04g49860 // LOC_Os09g08880 // LOC_Os02g07870 // LOC_Os01g49190 // LOC_Os11g04460 // LOC_Os07g48360 // LOC_Os02g21750
GO:0005529	F	sugar binding	11	1418	166	24075	0.4	1	// LOC_Os04g34270 // LOC_Os03g58900 // LOC_Os04g28780 // LOC_Os03g06940 // LOC_Os01g47900 // LOC_Os11g10290 // LOC_Os01g40499 // LOC_Os05g07420 // LOC_Os01g65030 // LOC_Os01g57560 // LOC_Os01g47810
GO:0005525	F	GTP binding	8	1418	207	24075	0.92	1	// LOC_Os03g13860 // LOC_Os08g41340 // LOC_Os03g07840 // LOC_Os02g20850 // LOC_Os01g47730 // LOC_Os05g34170 // LOC_Os02g06340 // LOC_Os07g38730
GO:0004553	F	hydrolase activity, hydrolyzing O-glycosyl compounds	28	1418	424	24075	0.3	1	// LOC_Os01g59819 // LOC_Os11g43750 // LOC_Os01g71340 // LOC_Os03g06940 // LOC_Os09g31430 // LOC_Os03g20420 // LOC_Os01g43220 // LOC_Os04g33740 // LOC_Os04g51450 // LOC_Os07g34580 // LOC_Os02g03750 // LOC_Os06g21570 // LOC_Os01g51570 // LOC_Os06g34020 // LOC_Os12g36810 // LOC_Os05g34320 // LOC_Os07g35560 // LOC_Os11g27400 // LOC_Os02g46910 // LOC_Os04g51460 // LOC_Os04g40510 // LOC_Os01g71820 // …
GO:0003824	F	catalytic activity	743	1418	12724	24075	0.64	1	// LOC_Os02g27830 // LOC_Os02g28470 // LOC_Os12g04480 // LOC_Os12g42070 // LOC_Os08g02440 // LOC_Os02g47940 // LOC_Os10g04429 // LOC_Os04g04980 // LOC_Os02g48870 // LOC_Os03g02690 // LOC_Os06g46435 // LOC_Os03g22634 // LOC_Os03g40900 // LOC_Os02g08364 // LOC_Os05g41990 // LOC_Os04g03050 // LOC_Os10g05490 // LOC_Os12g17880 // LOC_Os07g07060 // LOC_Os07g35004 // LOC_Os03g14450 // LOC_Os10g05088 // …
GO:0016835	F	carbon-oxygen lyase activity	6	1418	79	24075	0.33	1	// LOC_Os08g32750 // LOC_Os02g33030 // LOC_Os09g20820 // LOC_Os08g44530 // LOC_Os03g14450 // LOC_Os08g12840
GO:0016836	F	hydro-lyase activity	6	1418	58	24075	0.14	1	// LOC_Os08g32750 // LOC_Os02g33030 // LOC_Os09g20820 // LOC_Os08g44530 // LOC_Os03g14450 // LOC_Os08g12840
GO:0016831	F	carboxy-lyase activity	6	1418	68	24075	0.23	1	// LOC_Os03g22060 // LOC_Os10g26110 // LOC_Os02g01920 // LOC_Os09g08130 // LOC_Os01g58020 // LOC_Os11g32770
GO:0008238	F	exopeptidase activity	8	1418	82	24075	0.13	1	// LOC_Os03g52070 // LOC_Os12g15470 // LOC_Os11g10750 // LOC_Os01g61690 // LOC_Os06g08720 // LOC_Os01g22980 // LOC_Os11g24290 // LOC_Os05g06660
GO:0008233	F	peptidase activity	50	1418	1489	24075	1	1	// LOC_Os02g27830 // LOC_Os10g25450 // LOC_Os04g12390 // LOC_Os10g24954 // LOC_Os06g03080 // LOC_Os09g25570 // LOC_Os01g48750 // LOC_Os04g44640 // LOC_Os10g39260 // LOC_Os10g39300 // LOC_Os07g41220 // LOC_Os08g38092 // LOC_Os05g51570 // LOC_Os02g48870 // LOC_Os01g73980 // LOC_Os01g56320 // LOC_Os03g52070 // LOC_Os01g53800 // LOC_Os12g15470 // LOC_Os11g10750 // LOC_Os04g48130 // LOC_Os04g03050 // …
GO:0043167	F	ion binding	264	1418	5700	24075	1	1	// LOC_Os12g04480 // LOC_Os01g71820 // LOC_Os07g40300 // LOC_Os06g04920 // LOC_Os06g32990 // LOC_Os05g43610 // LOC_Os12g42070 // LOC_Os12g16540 // LOC_Os02g03030 // LOC_Os02g57040 // LOC_Os07g42730 // LOC_Os04g43300 // LOC_Os11g32770 // LOC_Os09g12720 // LOC_Os05g49050 // LOC_Os11g02710 // LOC_Os03g22830 // LOC_Os03g22634 // LOC_Os01g66970 // LOC_Os04g48200 // LOC_Os02g52460 // LOC_Os05g41990 // …
GO:0004518	F	nuclease activity	5	1418	1337	24075	1	1	// LOC_Os01g58680 // LOC_Os01g56940 // LOC_Os04g55500 // LOC_Os04g54390 // LOC_Os09g36680
GO:0030234	F	enzyme regulator activity	17	1418	255	24075	0.35	1	// LOC_Os02g56570 // LOC_Os04g36770 // LOC_Os09g26360 // LOC_Os08g44460 // LOC_Os01g04040 // LOC_Os03g40900 // LOC_Os05g48640 // LOC_Os01g58890 // LOC_Os03g60840 // LOC_Os05g48150 // LOC_Os02g54190 // LOC_Os01g08310 // LOC_Os02g52450 // LOC_Os01g62990 // LOC_Os05g38000 // LOC_Os03g05300 // LOC_Os01g15039
GO:0016875	F	ligase activity, forming carbon-oxygen bonds	5	1418	66	24075	0.36	1	// LOC_Os12g25710 // LOC_Os01g37837 // LOC_Os01g31610 // LOC_Os07g07060 // LOC_Os03g38980
GO:0016876	F	ligase activity, forming aminoacyl-tRNA and related compounds	5	1418	66	24075	0.36	1	// LOC_Os12g25710 // LOC_Os01g37837 // LOC_Os01g31610 // LOC_Os07g07060 // LOC_Os03g38980
GO:0019842	F	vitamin binding	7	1418	180	24075	0.9	1	// LOC_Os10g26110 // LOC_Os12g40010 // LOC_Os08g41990 // LOC_Os04g54380 // LOC_Os02g47940 // LOC_Os05g01470 // LOC_Os02g20360
GO:0051287	F	NAD or NADH binding	6	1418	65	24075	0.2	1	// LOC_Os10g21394 // LOC_Os08g34720 // LOC_Os03g55280 // LOC_Os06g44460 // LOC_Os07g41300 // LOC_Os01g46610
GO:0015238	F	drug transmembrane transporter activity	7	1418	68	24075	0.12	1	// LOC_Os04g48290 // LOC_Os06g36330 // LOC_Os11g03500 // LOC_Os09g35600 // LOC_Os03g62270 // LOC_Os09g37610 // LOC_Os08g43654
GO:0008234	F	cysteine-type peptidase activity	8	1418	554	24075	1	1	// LOC_Os02g27830 // LOC_Os10g24954 // LOC_Os01g22670 // LOC_Os04g12390 // LOC_Os04g44640 // LOC_Os05g41670 // LOC_Os05g51570 // LOC_Os01g73980
GO:0043169	F	cation binding	264	1418	5696	24075	1	1	// LOC_Os12g04480 // LOC_Os01g71820 // LOC_Os07g40300 // LOC_Os06g04920 // LOC_Os06g32990 // LOC_Os05g43610 // LOC_Os12g42070 // LOC_Os12g16540 // LOC_Os02g03030 // LOC_Os02g57040 // LOC_Os07g42730 // LOC_Os04g43300 // LOC_Os11g32770 // LOC_Os09g12720 // LOC_Os05g49050 // LOC_Os11g02710 // LOC_Os03g22830 // LOC_Os03g22634 // LOC_Os01g66970 // LOC_Os04g48200 // LOC_Os02g52460 // LOC_Os05g41990 // …
GO:0004721	F	phosphoprotein phosphatase activity	8	1418	98	24075	0.24	1	// LOC_Os03g18150 // LOC_Os02g08364 // LOC_Os01g07090 // LOC_Os03g09220 // LOC_Os01g53710 // LOC_Os02g55560 // LOC_Os07g02330 // LOC_Os06g10650
GO:0045735	F	nutrient reservoir activity	5	1418	77	24075	0.48	1	// LOC_Os08g09010 // LOC_Os08g09060 // LOC_Os05g19670 // LOC_Os08g13440 // LOC_Os01g72290
GO:0015662	F	ATPase activity, coupled to transmembrane movement of ions, phosphorylative mechanism	6	1418	67	24075	0.22	1	// LOC_Os01g25065 // LOC_Os12g10570 // LOC_Os03g10640 // LOC_Os03g55874 // LOC_Os01g49190 // LOC_Os11g04460
GO:0016829	F	lyase activity	24	1418	309	24075	0.12	1	// LOC_Os08g32750 // LOC_Os02g33030 // LOC_Os02g20360 // LOC_Os08g44530 // LOC_Os11g32770 // LOC_Os09g36240 // LOC_Os10g26110 // LOC_Os03g22634 // LOC_Os01g58020 // LOC_Os09g20820 // LOC_Os04g27190 // LOC_Os03g22060 // LOC_Os09g36030 // LOC_Os09g08130 // LOC_Os02g17780 // LOC_Os03g19930 // LOC_Os02g01920 // LOC_Os03g14450 // LOC_Os04g43800 // LOC_Os09g38759 // LOC_Os05g33380 // LOC_Os09g20684 // …
GO:0015297	F	antiporter activity	9	1418	101	24075	0.16	1	// LOC_Os04g48290 // LOC_Os11g03070 // LOC_Os06g36330 // LOC_Os11g03500 // LOC_Os09g35600 // LOC_Os03g62270 // LOC_Os09g37610 // LOC_Os01g08020 // LOC_Os08g43654
GO:0003723	F	RNA binding	27	1418	3190	24075	1	1	// LOC_Os01g01060 // LOC_Os06g38980 // LOC_Os03g58050 // LOC_Os01g67134 // LOC_Os01g71200 // LOC_Os01g31610 // LOC_Os05g22724 // LOC_Os10g21372 // LOC_Os12g35630 // LOC_Os07g44190 // LOC_Os11g37080 // LOC_Os05g30530 // LOC_Os01g57954 // LOC_Os10g21346 // LOC_Os12g31000 // LOC_Os04g16764 // LOC_Os02g07740 // LOC_Os09g24416 // LOC_Os08g15306 // LOC_Os05g26040 // LOC_Os04g16834 // LOC_Os03g10060 // …
GO:0004871	F	signal transducer activity	11	1418	152	24075	0.3	1	// LOC_Os03g43990 // LOC_Os02g54640 // LOC_Os07g49460 // LOC_Os04g49570 // LOC_Os04g36070 // LOC_Os10g02814 // LOC_Os11g34460 // LOC_Os01g54050 // LOC_Os02g38120 // LOC_Os06g08550 // LOC_Os03g10880
GO:0051540	F	metal cluster binding	6	1418	95	24075	0.49	1	// LOC_Os05g42350 // LOC_Os02g15870 // LOC_Os12g19420 // LOC_Os05g48200 // LOC_Os08g01380 // LOC_Os06g22010
GO:0032991	C	macromolecular complex	160	1418	1207	24075	1.3e-19	3.5e-17	// LOC_Os01g67810 // LOC_Os01g12260 // LOC_Os02g08364 // LOC_Os12g33954 // LOC_Os06g08790 // LOC_Os04g16822 // LOC_Os08g39500 // LOC_Os02g45940 // LOC_Os11g37080 // LOC_Os01g22490 // LOC_Os10g21214 // LOC_Os07g12250 // LOC_Os02g47140 // LOC_Os03g55200 // LOC_Os01g57956 // LOC_Os07g17390 // LOC_Os11g24610 // LOC_Os09g08464 // LOC_Os03g14450 // LOC_Os05g01675 // LOC_Os04g16745 // LOC_Os01g51020 // …
GO:0005840	C	ribosome	74	1418	397	24075	5.2e-16	7.2e-14	// LOC_Os01g01060 // LOC_Os08g02340 // LOC_Os08g02400 // LOC_Os05g22712 // LOC_Os10g42860 // LOC_Os08g06040 // LOC_Os01g51020 // LOC_Os12g33954 // LOC_Os03g40180 // LOC_Os03g58050 // LOC_Os01g67134 // LOC_Os05g01110 // LOC_Os01g54540 // LOC_Os04g16822 // LOC_Os02g02130 // LOC_Os04g42270 // LOC_Os01g69950 // LOC_Os08g39500 // LOC_Os02g32760 // LOC_Os01g47330 // LOC_Os01g10820 // LOC_Os08g10608 // …
GO:0030529	C	ribonucleoprotein complex	76	1418	438	24075	6e-15	5.5e-13	// LOC_Os01g01060 // LOC_Os08g02340 // LOC_Os08g02400 // LOC_Os05g22712 // LOC_Os10g42860 // LOC_Os08g06040 // LOC_Os01g51020 // LOC_Os12g33954 // LOC_Os03g40180 // LOC_Os03g58050 // LOC_Os01g67134 // LOC_Os05g01110 // LOC_Os01g54540 // LOC_Os04g16822 // LOC_Os02g02130 // LOC_Os04g42270 // LOC_Os01g69950 // LOC_Os08g39500 // LOC_Os02g32760 // LOC_Os01g47330 // LOC_Os01g10820 // LOC_Os08g10608 // …
GO:0005737	C	cytoplasm	140	1418	1263	24075	8.7e-12	6e-10	// LOC_Os01g67810 // LOC_Os05g49050 // LOC_Os01g22490 // LOC_Os12g33954 // LOC_Os04g16822 // LOC_Os08g39500 // LOC_Os03g02690 // LOC_Os08g06040 // LOC_Os11g43960 // LOC_Os10g41710 // LOC_Os02g47140 // LOC_Os06g05080 // LOC_Os01g57956 // LOC_Os07g07060 // LOC_Os11g24610 // LOC_Os10g21346 // LOC_Os03g14450 // LOC_Os04g16745 // LOC_Os04g53230 // LOC_Os01g51020 // LOC_Os09g32200 // LOC_Os03g07290 // …
GO:0044464	C	cell part	461	1418	5945	24075	8e-11	3.7e-09	// LOC_Os06g12980 // LOC_Os06g04920 // LOC_Os02g08364 // LOC_Os06g08790 // LOC_Os06g01972 // LOC_Os03g50820 // LOC_Os06g46434 // LOC_Os09g12600 // LOC_Os03g10060 // LOC_Os12g17880 // LOC_Os07g07060 // LOC_Os12g33954 // LOC_Os03g14450 // LOC_Os04g16745 // LOC_Os06g02380 // LOC_Os09g26360 // LOC_Os08g15306 // LOC_Os10g37760 // LOC_Os09g16380 // LOC_Os01g35050 // LOC_Os01g71740 // LOC_Os04g43800 // …
GO:0005623	C	cell	461	1418	5945	24075	8e-11	3.7e-09	// LOC_Os06g12980 // LOC_Os06g04920 // LOC_Os02g08364 // LOC_Os06g08790 // LOC_Os06g01972 // LOC_Os03g50820 // LOC_Os06g46434 // LOC_Os09g12600 // LOC_Os03g10060 // LOC_Os12g17880 // LOC_Os07g07060 // LOC_Os12g33954 // LOC_Os03g14450 // LOC_Os04g16745 // LOC_Os06g02380 // LOC_Os09g26360 // LOC_Os08g15306 // LOC_Os10g37760 // LOC_Os09g16380 // LOC_Os01g35050 // LOC_Os01g71740 // LOC_Os04g43800 // …
GO:0044444	C	cytoplasmic part	108	1418	966	24075	1.6e-09	6.3e-08	// LOC_Os01g67810 // LOC_Os01g22490 // LOC_Os12g33954 // LOC_Os04g16822 // LOC_Os08g39500 // LOC_Os08g06040 // LOC_Os11g43960 // LOC_Os07g12250 // LOC_Os02g47140 // LOC_Os06g05080 // LOC_Os01g57956 // LOC_Os11g24610 // LOC_Os10g21346 // LOC_Os03g14450 // LOC_Os04g16745 // LOC_Os01g51020 // LOC_Os09g32200 // LOC_Os03g07290 // LOC_Os08g15306 // LOC_Os03g60100 // LOC_Os04g49220 // LOC_Os10g21372 // …
GO:0044424	C	intracellular part	291	1418	3529	24075	4.8e-09	1.7e-07	// LOC_Os06g12980 // LOC_Os01g67810 // LOC_Os05g49050 // LOC_Os01g22490 // LOC_Os03g56900 // LOC_Os12g33954 // LOC_Os10g21234 // LOC_Os06g08790 // LOC_Os04g16822 // LOC_Os05g34170 // LOC_Os08g39500 // LOC_Os04g51190 // LOC_Os02g45940 // LOC_Os01g42650 // LOC_Os10g21214 // LOC_Os11g43960 // LOC_Os10g41710 // LOC_Os02g47140 // LOC_Os02g52460 // LOC_Os06g05080 // LOC_Os03g55200 // LOC_Os01g48444 // …
GO:0005622	C	intracellular	327	1418	4116	24075	1.6e-08	5e-07	// LOC_Os06g12980 // LOC_Os01g67810 // LOC_Os07g40300 // LOC_Os06g04920 // LOC_Os01g22490 // LOC_Os03g55540 // LOC_Os05g43610 // LOC_Os10g21234 // LOC_Os06g08790 // LOC_Os04g16822 // LOC_Os05g34170 // LOC_Os04g43300 // LOC_Os08g39500 // LOC_Os12g35630 // LOC_Os04g51190 // LOC_Os05g49050 // LOC_Os02g45940 // LOC_Os08g06040 // LOC_Os10g21214 // LOC_Os11g43960 // LOC_Os10g41710 // LOC_Os02g47140 // …
GO:0009579	C	thylakoid	21	1418	93	24075	1.2e-06	3.2e-05	// LOC_Os06g39738 // LOC_Os02g24596 // LOC_Os06g39744 // LOC_Os12g10600 // LOC_Os10g21214 // LOC_Os05g43310 // LOC_Os05g01675 // LOC_Os09g04680 // LOC_Os10g21250 // LOC_Os01g58049 // LOC_Os02g24604 // LOC_Os07g17390 // LOC_Os04g35530 // LOC_Os06g01850 // LOC_Os10g21248 // LOC_Os08g17980 // LOC_Os01g57964 // LOC_Os10g21290 // LOC_Os01g57962 // LOC_Os10g21310 // LOC_Os06g39708
GO:0045259	C	proton-transporting ATP synthase complex	14	1418	44	24075	2.6e-06	6.4e-05	// LOC_Os10g21240 // LOC_Os06g39756 // LOC_Os09g08880 // LOC_Os01g25065 // LOC_Os10g21236 // LOC_Os03g55874 // LOC_Os10g38272 // LOC_Os10g38276 // LOC_Os09g08464 // LOC_Os01g49190 // LOC_Os06g43850 // LOC_Os12g10570 // LOC_Os07g32880 // LOC_Os02g51470
GO:0033178	C	proton-transporting two-sector ATPase complex, catalytic domain	13	1418	39	24075	3.8e-06	8.8e-05	// LOC_Os10g21240 // LOC_Os06g39756 // LOC_Os01g12260 // LOC_Os01g25065 // LOC_Os03g55874 // LOC_Os09g08880 // LOC_Os03g48471 // LOC_Os02g07870 // LOC_Os01g49190 // LOC_Os06g43850 // LOC_Os12g10570 // LOC_Os07g32880 // LOC_Os02g51470
GO:0016469	C	proton-transporting two-sector ATPase complex	17	1418	73	24075	8.3e-06	0.00018	// LOC_Os10g21240 // LOC_Os06g39756 // LOC_Os01g12260 // LOC_Os09g08880 // LOC_Os01g25065 // LOC_Os10g21236 // LOC_Os03g55874 // LOC_Os10g38272 // LOC_Os03g48471 // LOC_Os10g38276 // LOC_Os02g07870 // LOC_Os09g08464 // LOC_Os01g49190 // LOC_Os06g43850 // LOC_Os12g10570 // LOC_Os07g32880 // LOC_Os02g51470
GO:0045261	C	proton-transporting ATP synthase complex, catalytic core F(1)	10	1418	24	24075	1.1e-05	0.00021	// LOC_Os10g21240 // LOC_Os06g39756 // LOC_Os01g25065 // LOC_Os03g55874 // LOC_Os09g08880 // LOC_Os01g49190 // LOC_Os06g43850 // LOC_Os12g10570 // LOC_Os07g32880 // LOC_Os02g51470
GO:0000786	C	nucleosome	15	1418	63	24075	2.2e-05	0.00038	// LOC_Os04g49420 // LOC_Os07g36130 // LOC_Os12g25120 // LOC_Os06g06480 // LOC_Os05g38740 // LOC_Os04g18090 // LOC_Os04g34240 // LOC_Os08g33100 // LOC_Os06g06460 // LOC_Os02g45940 // LOC_Os12g34510 // LOC_Os10g28230 // LOC_Os01g62230 // LOC_Os01g61920 // LOC_Os07g36500
GO:0032993	C	protein-DNA complex	15	1418	63	24075	2.2e-05	0.00038	// LOC_Os04g49420 // LOC_Os07g36130 // LOC_Os12g25120 // LOC_Os06g06480 // LOC_Os05g38740 // LOC_Os04g18090 // LOC_Os04g34240 // LOC_Os08g33100 // LOC_Os06g06460 // LOC_Os02g45940 // LOC_Os12g34510 // LOC_Os10g28230 // LOC_Os01g62230 // LOC_Os01g61920 // LOC_Os07g36500
GO:0034357	C	photosynthetic membrane	18	1418	89	24075	2.4e-05	0.00039	// LOC_Os06g39738 // LOC_Os02g24596 // LOC_Os06g39708 // LOC_Os12g10600 // LOC_Os10g21214 // LOC_Os05g43310 // LOC_Os05g01675 // LOC_Os09g04680 // LOC_Os10g21250 // LOC_Os07g17390 // LOC_Os04g35530 // LOC_Os06g01850 // LOC_Os10g21248 // LOC_Os08g17980 // LOC_Os01g57964 // LOC_Os10g21290 // LOC_Os01g57962 // LOC_Os10g21310
GO:0043234	C	protein complex	69	1418	706	24075	8.2e-05	0.0013	// LOC_Os02g55560 // LOC_Os06g06490 // LOC_Os01g67810 // LOC_Os06g13670 // LOC_Os01g12260 // LOC_Os02g08364 // LOC_Os09g20820 // LOC_Os01g24060 // LOC_Os02g15870 // LOC_Os06g08790 // LOC_Os06g39708 // LOC_Os01g08310 // LOC_Os03g48471 // LOC_Os10g21236 // LOC_Os01g49190 // LOC_Os06g39756 // LOC_Os10g21250 // LOC_Os05g41180 // LOC_Os07g43540 // LOC_Os02g07410 // LOC_Os02g50630 // LOC_Os03g18150 // …
GO:0016020	C	membrane	167	1418	2115	24075	0.00013	0.0019	// LOC_Os04g48290 // LOC_Os01g12260 // LOC_Os02g52860 // LOC_Os02g47090 // LOC_Os12g06060 // LOC_Os06g01972 // LOC_Os04g48840 // LOC_Os03g50820 // LOC_Os02g21750 // LOC_Os05g34010 // LOC_Os10g38272 // LOC_Os10g21214 // LOC_Os09g12600 // LOC_Os03g60880 // LOC_Os07g45320 // LOC_Os09g08880 // LOC_Os02g51110 // LOC_Os09g08464 // LOC_Os10g21290 // LOC_Os05g01675 // LOC_Os08g07010 // LOC_Os08g44750 // …
GO:0044425	C	membrane part	90	1418	1007	24075	0.00014	0.002	// LOC_Os01g12260 // LOC_Os03g50820 // LOC_Os02g21750 // LOC_Os10g21214 // LOC_Os09g12600 // LOC_Os07g45320 // LOC_Os09g08880 // LOC_Os02g51110 // LOC_Os09g08464 // LOC_Os10g21290 // LOC_Os05g01675 // LOC_Os10g37760 // LOC_Os10g38272 // LOC_Os10g38276 // LOC_Os05g04600 // LOC_Os03g12910 // LOC_Os09g04680 // LOC_Os04g54930 // LOC_Os07g12890 // LOC_Os03g05620 // LOC_Os02g07870 // LOC_Os06g39708 // …
GO:0009521	C	photosystem	14	1418	72	24075	0.00027	0.0035	// LOC_Os06g39708 // LOC_Os12g10600 // LOC_Os10g21214 // LOC_Os05g43310 // LOC_Os05g01675 // LOC_Os09g04680 // LOC_Os10g21250 // LOC_Os07g17390 // LOC_Os04g35530 // LOC_Os10g21248 // LOC_Os08g17980 // LOC_Os01g57964 // LOC_Os01g57962 // LOC_Os10g21310
GO:0033279	C	ribosomal subunit	15	1418	82	24075	0.00029	0.0037	// LOC_Os01g01060 // LOC_Os09g24414 // LOC_Os09g24416 // LOC_Os12g34092 // LOC_Os12g34154 // LOC_Os12g33954 // LOC_Os03g07290 // LOC_Os10g21234 // LOC_Os10g21372 // LOC_Os06g23210 // LOC_Os01g57956 // LOC_Os04g16822 // LOC_Os10g21346 // LOC_Os04g16764 // LOC_Os03g10060
GO:0043229	C	intracellular organelle	213	1418	2859	24075	0.00034	0.0039	// LOC_Os06g12980 // LOC_Os01g22490 // LOC_Os03g56900 // LOC_Os12g33954 // LOC_Os10g21234 // LOC_Os06g08790 // LOC_Os04g16822 // LOC_Os05g34170 // LOC_Os08g39500 // LOC_Os04g51190 // LOC_Os01g42650 // LOC_Os11g43960 // LOC_Os07g12250 // LOC_Os02g47140 // LOC_Os02g52460 // LOC_Os06g05080 // LOC_Os03g55200 // LOC_Os01g48444 // LOC_Os01g51450 // LOC_Os11g24610 // LOC_Os10g21346 // LOC_Os10g21290 // …
GO:0043226	C	organelle	213	1418	2859	24075	0.00034	0.0039	// LOC_Os06g12980 // LOC_Os01g22490 // LOC_Os03g56900 // LOC_Os12g33954 // LOC_Os10g21234 // LOC_Os06g08790 // LOC_Os04g16822 // LOC_Os05g34170 // LOC_Os08g39500 // LOC_Os04g51190 // LOC_Os01g42650 // LOC_Os11g43960 // LOC_Os07g12250 // LOC_Os02g47140 // LOC_Os02g52460 // LOC_Os06g05080 // LOC_Os03g55200 // LOC_Os01g48444 // LOC_Os01g51450 // LOC_Os11g24610 // LOC_Os10g21346 // LOC_Os10g21290 // …
GO:0015935	C	small ribosomal subunit	10	1418	51	24075	0.0018	0.02	// LOC_Os01g01060 // LOC_Os09g24416 // LOC_Os12g34092 // LOC_Os12g34154 // LOC_Os12g33954 // LOC_Os10g21234 // LOC_Os10g21372 // LOC_Os10g21346 // LOC_Os04g16764 // LOC_Os03g10060
GO:0009522	C	photosystem I	5	1418	18	24075	0.0077	0.081	// LOC_Os10g21248 // LOC_Os05g01675 // LOC_Os01g57964 // LOC_Os01g57962 // LOC_Os10g21250
GO:0048046	C	apoplast	12	1418	95	24075	0.016	0.16	// LOC_Os04g51450 // LOC_Os01g72290 // LOC_Os05g19670 // LOC_Os08g09010 // LOC_Os01g62480 // LOC_Os08g13440 // LOC_Os08g09060 // LOC_Os07g34580 // LOC_Os02g46910 // LOC_Os04g51460 // LOC_Os07g01110 // LOC_Os01g61160
GO:0031224	C	intrinsic to membrane	61	1418	775	24075	0.019	0.18	// LOC_Os07g37320 // LOC_Os06g39744 // LOC_Os05g18670 // LOC_Os01g24060 // LOC_Os09g37620 // LOC_Os02g36414 // LOC_Os02g35490 // LOC_Os02g39750 // LOC_Os07g12890 // LOC_Os03g50820 // LOC_Os02g21750 // LOC_Os02g24596 // LOC_Os05g49040 // LOC_Os04g54930 // LOC_Os05g04610 // LOC_Os03g09980 // LOC_Os04g48130 // LOC_Os11g43860 // LOC_Os10g21250 // LOC_Os01g58049 // LOC_Os02g24604 // LOC_Os01g08020 // …
GO:0016021	C	integral to membrane	59	1418	752	24075	0.022	0.2	// LOC_Os06g39744 // LOC_Os05g18670 // LOC_Os01g24060 // LOC_Os02g36414 // LOC_Os02g35490 // LOC_Os02g39750 // LOC_Os07g12890 // LOC_Os03g50820 // LOC_Os02g21750 // LOC_Os02g24596 // LOC_Os05g49040 // LOC_Os04g54930 // LOC_Os05g04610 // LOC_Os03g09980 // LOC_Os04g48130 // LOC_Os11g43860 // LOC_Os10g21250 // LOC_Os01g58049 // LOC_Os02g24604 // LOC_Os01g08020 // LOC_Os04g37990 // LOC_Os08g10630 // …
GO:0005576	C	extracellular region	23	1418	251	24075	0.033	0.3	// LOC_Os08g09060 // LOC_Os01g62480 // LOC_Os08g13440 // LOC_Os04g49410 // LOC_Os04g51450 // LOC_Os04g22330 // LOC_Os01g28450 // LOC_Os07g34580 // LOC_Os01g72290 // LOC_Os05g19670 // LOC_Os07g01110 // LOC_Os01g61160 // LOC_Os07g03730 // LOC_Os01g04040 // LOC_Os03g60840 // LOC_Os07g03368 // LOC_Os08g09010 // LOC_Os10g40710 // LOC_Os02g46910 // LOC_Os04g51460 // LOC_Os04g46630 // LOC_Os06g13180 // …
GO:0015934	C	large ribosomal subunit	5	1418	31	24075	0.048	0.42	// LOC_Os06g23210 // LOC_Os01g57956 // LOC_Os04g16822 // LOC_Os09g24414 // LOC_Os03g07290
GO:0043232	C	intracellular non-membrane-bounded organelle	104	1418	1494	24075	0.052	0.43	// LOC_Os01g22490 // LOC_Os12g33954 // LOC_Os04g16822 // LOC_Os08g39500 // LOC_Os07g12250 // LOC_Os02g47140 // LOC_Os03g55200 // LOC_Os01g57956 // LOC_Os11g24610 // LOC_Os10g21346 // LOC_Os04g16745 // LOC_Os01g51020 // LOC_Os07g36130 // LOC_Os03g07290 // LOC_Os08g15306 // LOC_Os12g34510 // LOC_Os06g08790 // LOC_Os03g60100 // LOC_Os04g49420 // LOC_Os10g21372 // LOC_Os02g09590 // LOC_Os08g02340 // …
GO:0043228	C	non-membrane-bounded organelle	104	1418	1494	24075	0.052	0.43	// LOC_Os01g22490 // LOC_Os12g33954 // LOC_Os04g16822 // LOC_Os08g39500 // LOC_Os07g12250 // LOC_Os02g47140 // LOC_Os03g55200 // LOC_Os01g57956 // LOC_Os11g24610 // LOC_Os10g21346 // LOC_Os04g16745 // LOC_Os01g51020 // LOC_Os07g36130 // LOC_Os03g07290 // LOC_Os08g15306 // LOC_Os12g34510 // LOC_Os06g08790 // LOC_Os03g60100 // LOC_Os04g49420 // LOC_Os10g21372 // LOC_Os02g09590 // LOC_Os08g02340 // …
GO:0031300	C	intrinsic to organelle membrane	5	1418	37	24075	0.082	0.65	// LOC_Os06g39738 // LOC_Os02g24596 // LOC_Os10g21290 // LOC_Os07g02140 // LOC_Os09g37620
GO:0009536	C	plastid	5	1418	37	24075	0.082	0.65	// LOC_Os05g43310 // LOC_Os11g32770 // LOC_Os01g58020 // LOC_Os04g51792 // LOC_Os02g24020
GO:0044436	C	thylakoid part	6	1418	50	24075	0.09	0.69	// LOC_Os06g39738 // LOC_Os02g24596 // LOC_Os07g17390 // LOC_Os04g35530 // LOC_Os10g21290 // LOC_Os06g01850
GO:0000151	C	ubiquitin ligase complex	9	1418	92	24075	0.11	0.81	// LOC_Os02g57700 // LOC_Os06g06490 // LOC_Os02g46500 // LOC_Os06g13870 // LOC_Os12g17880 // LOC_Os02g49950 // LOC_Os02g33590 // LOC_Os10g03440 // LOC_Os02g34410
GO:0030312	C	external encapsulating structure	10	1418	107	24075	0.12	0.82	// LOC_Os04g51450 // LOC_Os09g26360 // LOC_Os02g54640 // LOC_Os04g49570 // LOC_Os07g34580 // LOC_Os02g54190 // LOC_Os09g39760 // LOC_Os02g46910 // LOC_Os01g15039 // LOC_Os04g51460
GO:0005739	C	mitochondrion	14	1418	162	24075	0.11	0.82	// LOC_Os02g07410 // LOC_Os10g37180 // LOC_Os09g32200 // LOC_Os01g42650 // LOC_Os04g49220 // LOC_Os11g43960 // LOC_Os09g19734 // LOC_Os08g40850 // LOC_Os06g05080 // LOC_Os05g33210 // LOC_Os07g45320 // LOC_Os05g11780 // LOC_Os08g44460 // LOC_Os01g49190
GO:0005618	C	cell wall	8	1418	82	24075	0.13	0.88	// LOC_Os04g51450 // LOC_Os09g26360 // LOC_Os07g34580 // LOC_Os02g54190 // LOC_Os09g39760 // LOC_Os02g46910 // LOC_Os01g15039 // LOC_Os04g51460
GO:0031975	C	envelope	14	1418	167	24075	0.13	0.9	// LOC_Os04g49220 // LOC_Os02g54640 // LOC_Os01g42650 // LOC_Os08g40850 // LOC_Os11g43960 // LOC_Os01g24060 // LOC_Os04g49570 // LOC_Os09g32200 // LOC_Os06g05080 // LOC_Os05g33210 // LOC_Os07g45320 // LOC_Os05g11780 // LOC_Os09g19734 // LOC_Os01g49190
GO:0005740	C	mitochondrial envelope	11	1418	127	24075	0.15	0.96	// LOC_Os09g32200 // LOC_Os01g42650 // LOC_Os04g49220 // LOC_Os11g43960 // LOC_Os09g19734 // LOC_Os08g40850 // LOC_Os06g05080 // LOC_Os05g33210 // LOC_Os07g45320 // LOC_Os05g11780 // LOC_Os01g49190
GO:0031967	C	organelle envelope	12	1418	142	24075	0.15	0.96	// LOC_Os09g32200 // LOC_Os01g42650 // LOC_Os04g49220 // LOC_Os11g43960 // LOC_Os01g24060 // LOC_Os08g40850 // LOC_Os06g05080 // LOC_Os05g33210 // LOC_Os07g45320 // LOC_Os05g11780 // LOC_Os09g19734 // LOC_Os01g49190
GO:0044428	C	nuclear part	8	1418	97	24075	0.23	1	// LOC_Os10g26280 // LOC_Os08g16610 // LOC_Os11g37080 // LOC_Os06g13670 // LOC_Os01g24060 // LOC_Os02g50630 // LOC_Os07g10256 // LOC_Os07g43540
GO:0044429	C	mitochondrial part	11	1418	139	24075	0.21	1	// LOC_Os09g32200 // LOC_Os01g42650 // LOC_Os04g49220 // LOC_Os11g43960 // LOC_Os09g19734 // LOC_Os08g40850 // LOC_Os06g05080 // LOC_Os05g33210 // LOC_Os07g45320 // LOC_Os05g11780 // LOC_Os01g49190
GO:0044427	C	chromosomal part	22	1418	989	24075	1	1	// LOC_Os08g06600 // LOC_Os06g08790 // LOC_Os03g38010 // LOC_Os10g28230 // LOC_Os01g62230 // LOC_Os12g25120 // LOC_Os07g43540 // LOC_Os01g61920 // LOC_Os04g34240 // LOC_Os03g55200 // LOC_Os02g45940 // LOC_Os02g55570 // LOC_Os07g36500 // LOC_Os07g36130 // LOC_Os06g06480 // LOC_Os05g38740 // LOC_Os04g18090 // LOC_Os10g26280 // LOC_Os08g33100 // LOC_Os12g34510 // LOC_Os04g49420 // LOC_Os06g06460
GO:0019866	C	organelle inner membrane	6	1418	88	24075	0.43	1	// LOC_Os09g32200 // LOC_Os08g40850 // LOC_Os11g43960 // LOC_Os07g45320 // LOC_Os05g11780 // LOC_Os01g49190
GO:0005743	C	mitochondrial inner membrane	6	1418	87	24075	0.42	1	// LOC_Os09g32200 // LOC_Os08g40850 // LOC_Os11g43960 // LOC_Os07g45320 // LOC_Os05g11780 // LOC_Os01g49190
GO:0008287	C	protein serine/threonine phosphatase complex	6	1418	67	24075	0.22	1	// LOC_Os07g02330 // LOC_Os03g18150 // LOC_Os02g08364 // LOC_Os01g08310 // LOC_Os02g55560 // LOC_Os05g48150
GO:0043231	C	intracellular membrane-bounded organelle	122	1418	2296	24075	0.89	1	// LOC_Os06g12980 // LOC_Os01g64820 // LOC_Os11g32770 // LOC_Os04g51190 // LOC_Os11g43960 // LOC_Os02g52460 // LOC_Os06g05080 // LOC_Os03g55200 // LOC_Os01g48444 // LOC_Os01g51450 // LOC_Os02g30800 // LOC_Os08g30910 // LOC_Os01g66890 // LOC_Os02g21090 // LOC_Os09g32200 // LOC_Os12g34510 // LOC_Os06g08790 // LOC_Os05g39850 // LOC_Os04g49420 // LOC_Os11g11410 // LOC_Os03g39432 // LOC_Os04g49220 // …
GO:0044422	C	organelle part	65	1418	1521	24075	1	1	// LOC_Os01g01060 // LOC_Os09g24414 // LOC_Os08g16610 // LOC_Os07g45320 // LOC_Os06g13670 // LOC_Os01g42650 // LOC_Os01g24060 // LOC_Os09g37620 // LOC_Os09g19734 // LOC_Os10g21372 // LOC_Os06g08790 // LOC_Os10g21234 // LOC_Os04g16822 // LOC_Os05g11780 // LOC_Os05g33210 // LOC_Os01g62230 // LOC_Os01g49190 // LOC_Os01g61920 // LOC_Os06g01850 // LOC_Os04g34240 // LOC_Os02g24596 // LOC_Os02g50630 // …
GO:0031090	C	organelle membrane	13	1418	228	24075	0.59	1	// LOC_Os06g39738 // LOC_Os02g24596 // LOC_Os09g32200 // LOC_Os08g40850 // LOC_Os11g43960 // LOC_Os09g19734 // LOC_Os09g37620 // LOC_Os07g45320 // LOC_Os05g11780 // LOC_Os01g49190 // LOC_Os10g21290 // LOC_Os07g02140 // LOC_Os06g01850
GO:0005783	C	endoplasmic reticulum	7	1418	123	24075	0.59	1	// LOC_Os03g56900 // LOC_Os01g12650 // LOC_Os05g43170 // LOC_Os12g43363 // LOC_Os09g37620 // LOC_Os07g02140 // LOC_Os03g53580
GO:0000785	C	chromatin	15	1418	973	24075	1	1	// LOC_Os04g49420 // LOC_Os07g36130 // LOC_Os12g25120 // LOC_Os06g06480 // LOC_Os05g38740 // LOC_Os04g18090 // LOC_Os04g34240 // LOC_Os08g33100 // LOC_Os06g06460 // LOC_Os02g45940 // LOC_Os12g34510 // LOC_Os10g28230 // LOC_Os01g62230 // LOC_Os01g61920 // LOC_Os07g36500
GO:0043227	C	membrane-bounded organelle	126	1418	2319	24075	0.83	1	// LOC_Os06g12980 // LOC_Os01g64820 // LOC_Os11g32770 // LOC_Os04g51190 // LOC_Os11g43960 // LOC_Os02g52460 // LOC_Os06g05080 // LOC_Os03g55200 // LOC_Os01g48444 // LOC_Os01g51450 // LOC_Os10g21290 // LOC_Os02g30800 // LOC_Os08g30910 // LOC_Os01g66890 // LOC_Os02g21090 // LOC_Os09g32200 // LOC_Os12g34510 // LOC_Os06g08790 // LOC_Os05g39850 // LOC_Os04g49420 // LOC_Os11g11410 // LOC_Os03g39432 // …
GO:0005634	C	nucleus	96	1418	1884	24075	0.93	1	// LOC_Os06g12980 // LOC_Os01g64820 // LOC_Os04g20560 // LOC_Os04g51190 // LOC_Os02g52460 // LOC_Os03g55200 // LOC_Os01g48444 // LOC_Os01g51450 // LOC_Os02g30800 // LOC_Os08g30910 // LOC_Os01g66890 // LOC_Os02g21090 // LOC_Os12g34510 // LOC_Os06g08790 // LOC_Os05g39850 // LOC_Os04g49420 // LOC_Os11g11410 // LOC_Os03g39432 // LOC_Os03g63150 // LOC_Os10g28230 // LOC_Os04g48510 // LOC_Os02g15810 // …
GO:0044446	C	intracellular organelle part	65	1418	1521	24075	1	1	// LOC_Os01g01060 // LOC_Os09g24414 // LOC_Os08g16610 // LOC_Os07g45320 // LOC_Os06g13670 // LOC_Os01g42650 // LOC_Os01g24060 // LOC_Os09g37620 // LOC_Os09g19734 // LOC_Os10g21372 // LOC_Os06g08790 // LOC_Os10g21234 // LOC_Os04g16822 // LOC_Os05g11780 // LOC_Os05g33210 // LOC_Os01g62230 // LOC_Os01g49190 // LOC_Os01g61920 // LOC_Os06g01850 // LOC_Os04g34240 // LOC_Os02g24596 // LOC_Os02g50630 // …
GO:0031966	C	mitochondrial membrane	7	1418	104	24075	0.42	1	// LOC_Os09g32200 // LOC_Os08g40850 // LOC_Os11g43960 // LOC_Os09g19734 // LOC_Os07g45320 // LOC_Os05g11780 // LOC_Os01g49190
GO:0005694	C	chromosome	26	1418	1018	24075	1	1	// LOC_Os08g16610 // LOC_Os08g06600 // LOC_Os06g08790 // LOC_Os05g41750 // LOC_Os03g38010 // LOC_Os10g28230 // LOC_Os01g62230 // LOC_Os12g25120 // LOC_Os07g43540 // LOC_Os01g61920 // LOC_Os04g34240 // LOC_Os03g55200 // LOC_Os02g45940 // LOC_Os02g55570 // LOC_Os07g36500 // LOC_Os07g36130 // LOC_Os06g06480 // LOC_Os05g38740 // LOC_Os04g18090 // LOC_Os10g26280 // LOC_Os01g67740 // LOC_Os08g33100 // …

## Sheet: Group IV
SUPPLEMENTARY TABLE S1. Complete lists of gene ontology (GO) terms for the genes that are expressed discordantly at transcription and translation levels in seedling shoots of "Nipponbare" (NB) under salt stress.
Notes: GO terms for the genes that are expressed discordantly at transcription and translation levels in seedling shoots of NB under salt stress are listed on separate sheets: "Group I", "Group II", "Group III", "Group IV", "Group V" and "Group VI".
Group I: genes transcriptionally down-regulated but translationally up-regulated; Group II: genes only translationally up-regulated; Group III: genes only transcriptionally down-regulated; Group IV: genes only transcriptionally up-regulated; Group V: genes only translationally down-regulated; Group VI: genes transcriptionally up-regulated but translationally down-regulated.
The term types of "P" “F” “C” represent "Biological Process", "Molecular Function" and "Cellular Component", respectively.
GO_acc	term_type	Term	queryitem	querytotal	bgitem	bgtotal	pvalue	FDR	entries
GO:0055085	P	transmembrane transport	68	1174	701	24075	3.1e-07	0.00011	// LOC_Os06g04900 // LOC_Os02g14980 // LOC_Os01g73530 // LOC_Os04g35540 // LOC_Os01g12470 // LOC_Os03g06090 // LOC_Os04g49900 // LOC_Os03g37640 // LOC_Os04g53930 // LOC_Os01g22600 // LOC_Os12g32760 // LOC_Os11g24060 // LOC_Os09g38100 // LOC_Os05g07210 // LOC_Os10g20470 // LOC_Os02g18670 // LOC_Os07g09010 // LOC_Os01g73130 // LOC_Os04g13210 // LOC_Os03g04920 // LOC_Os07g33310 // LOC_Os04g49890 // …
GO:0055114	P	oxidation reduction	110	1174	1351	24075	3.8e-07	0.00011	// LOC_Os03g36530 // LOC_Os02g30200 // LOC_Os04g39020 // LOC_Os01g09430 // LOC_Os03g04190 // LOC_Os04g57550 // LOC_Os04g40470 // LOC_Os10g37110 // LOC_Os05g25640 // LOC_Os03g45210 // LOC_Os10g37210 // LOC_Os01g62900 // LOC_Os03g18030 // LOC_Os03g06654 // LOC_Os03g25490 // LOC_Os02g05780 // LOC_Os11g25700 // LOC_Os06g30640 // LOC_Os05g38150 // LOC_Os03g13210 // LOC_Os01g73220 // LOC_Os01g60450 // …
GO:0043687	P	post-translational protein modification	140	1174	1815	24075	1.7e-07	0.00011	// LOC_Os01g68870 // LOC_Os04g54110 // LOC_Os02g19530 // LOC_Os09g25090 // LOC_Os01g05940 // LOC_Os02g32610 // LOC_Os06g45630 // LOC_Os12g02250 // LOC_Os04g12540 // LOC_Os01g03300 // LOC_Os05g47770 // LOC_Os08g40270 // LOC_Os03g10950 // LOC_Os06g09190 // LOC_Os06g40370 // LOC_Os02g12670 // LOC_Os01g10710 // LOC_Os05g06320 // LOC_Os03g31070 // LOC_Os03g48270 // LOC_Os07g48730 // LOC_Os02g12380 // …
GO:0006464	P	protein modification process	146	1174	1929	24075	2.5e-07	0.00011	// LOC_Os01g68870 // LOC_Os04g54110 // LOC_Os02g19530 // LOC_Os04g35270 // LOC_Os09g25090 // LOC_Os01g05940 // LOC_Os02g32610 // LOC_Os06g45630 // LOC_Os12g02250 // LOC_Os05g35266 // LOC_Os04g12540 // LOC_Os01g03300 // LOC_Os05g47770 // LOC_Os08g40270 // LOC_Os03g10950 // LOC_Os06g09190 // LOC_Os06g40370 // LOC_Os02g12670 // LOC_Os01g10710 // LOC_Os05g06320 // LOC_Os03g31070 // LOC_Os02g37050 // …
GO:0050794	P	regulation of cellular process	145	1174	1955	24075	8.3e-07	0.0002	// LOC_Os06g43090 // LOC_Os05g04210 // LOC_Os06g09660 // LOC_Os01g64790 // LOC_Os10g38820 // LOC_Os01g35184 // LOC_Os05g41060 // LOC_Os07g30300 // LOC_Os09g25090 // LOC_Os07g27670 // LOC_Os03g06920 // LOC_Os07g09680 // LOC_Os03g60130 // LOC_Os04g48070 // LOC_Os06g06900 // LOC_Os02g52670 // LOC_Os04g46400 // LOC_Os06g10820 // LOC_Os03g55990 // LOC_Os12g29330 // LOC_Os06g40370 // LOC_Os01g57890 // …
GO:0043412	P	macromolecule modification	146	1174	1979	24075	1e-06	0.0002	// LOC_Os01g68870 // LOC_Os04g54110 // LOC_Os02g19530 // LOC_Os04g35270 // LOC_Os09g25090 // LOC_Os01g05940 // LOC_Os02g32610 // LOC_Os06g45630 // LOC_Os12g02250 // LOC_Os05g35266 // LOC_Os04g12540 // LOC_Os01g03300 // LOC_Os05g47770 // LOC_Os08g40270 // LOC_Os03g10950 // LOC_Os06g09190 // LOC_Os06g40370 // LOC_Os02g12670 // LOC_Os01g10710 // LOC_Os05g06320 // LOC_Os03g31070 // LOC_Os02g37050 // …
GO:0050789	P	regulation of biological process	148	1174	2027	24075	1.4e-06	0.00025	// LOC_Os06g43090 // LOC_Os05g04210 // LOC_Os06g09660 // LOC_Os01g64790 // LOC_Os10g38820 // LOC_Os04g32960 // LOC_Os01g35184 // LOC_Os05g41060 // LOC_Os07g30300 // LOC_Os09g25090 // LOC_Os07g27670 // LOC_Os03g06920 // LOC_Os07g09680 // LOC_Os03g60130 // LOC_Os04g48070 // LOC_Os06g06900 // LOC_Os02g52670 // LOC_Os04g46400 // LOC_Os06g10820 // LOC_Os03g55990 // LOC_Os02g13800 // LOC_Os12g29330 // …
GO:0065007	P	biological regulation	153	1174	2125	24075	2e-06	0.00029	// LOC_Os06g43090 // LOC_Os05g04210 // LOC_Os06g09660 // LOC_Os01g64790 // LOC_Os10g38820 // LOC_Os04g32960 // LOC_Os01g35184 // LOC_Os05g41060 // LOC_Os07g30300 // LOC_Os09g25090 // LOC_Os07g27670 // LOC_Os03g06920 // LOC_Os07g09680 // LOC_Os03g60130 // LOC_Os04g48070 // LOC_Os06g06900 // LOC_Os02g52670 // LOC_Os04g46400 // LOC_Os06g10820 // LOC_Os03g55990 // LOC_Os02g13800 // LOC_Os12g29330 // …
GO:0006468	P	protein amino acid phosphorylation	120	1174	1570	24075	2.1e-06	0.00029	// LOC_Os01g68870 // LOC_Os04g54110 // LOC_Os02g19530 // LOC_Os09g25090 // LOC_Os01g05940 // LOC_Os02g32610 // LOC_Os06g45630 // LOC_Os12g02250 // LOC_Os04g12540 // LOC_Os05g47770 // LOC_Os08g40270 // LOC_Os06g09190 // LOC_Os06g40370 // LOC_Os02g12670 // LOC_Os01g10710 // LOC_Os05g06320 // LOC_Os03g31070 // LOC_Os03g48270 // LOC_Os07g48730 // LOC_Os07g05370 // LOC_Os02g05910 // LOC_Os05g03460 // …
GO:0006796	P	phosphate metabolic process	133	1174	1795	24075	2.6e-06	0.00029	// LOC_Os01g68870 // LOC_Os04g54110 // LOC_Os02g19530 // LOC_Os09g25090 // LOC_Os01g05940 // LOC_Os02g32610 // LOC_Os06g45630 // LOC_Os08g21590 // LOC_Os12g02250 // LOC_Os01g73130 // LOC_Os04g12540 // LOC_Os05g47770 // LOC_Os08g40270 // LOC_Os03g10950 // LOC_Os06g09190 // LOC_Os06g40370 // LOC_Os02g12670 // LOC_Os01g10710 // LOC_Os05g06320 // LOC_Os03g31070 // LOC_Os03g48270 // LOC_Os07g48730 // …
GO:0006793	P	phosphorus metabolic process	133	1174	1795	24075	2.6e-06	0.00029	// LOC_Os01g68870 // LOC_Os04g54110 // LOC_Os02g19530 // LOC_Os09g25090 // LOC_Os01g05940 // LOC_Os02g32610 // LOC_Os06g45630 // LOC_Os08g21590 // LOC_Os12g02250 // LOC_Os01g73130 // LOC_Os04g12540 // LOC_Os05g47770 // LOC_Os08g40270 // LOC_Os03g10950 // LOC_Os06g09190 // LOC_Os06g40370 // LOC_Os02g12670 // LOC_Os01g10710 // LOC_Os05g06320 // LOC_Os03g31070 // LOC_Os03g48270 // LOC_Os07g48730 // …
GO:0045449	P	regulation of transcription	115	1174	1513	24075	4.5e-06	0.00045	// LOC_Os06g43090 // LOC_Os05g04210 // LOC_Os01g64790 // LOC_Os07g27670 // LOC_Os03g06920 // LOC_Os03g60130 // LOC_Os04g48070 // LOC_Os06g06900 // LOC_Os02g52670 // LOC_Os04g46400 // LOC_Os06g10820 // LOC_Os03g55990 // LOC_Os12g29330 // LOC_Os01g57890 // LOC_Os03g53340 // LOC_Os02g49840 // LOC_Os06g36000 // LOC_Os01g06640 // LOC_Os09g36440 // LOC_Os01g59780 // LOC_Os08g33670 // LOC_Os02g13710 // …
GO:0009889	P	regulation of biosynthetic process	117	1174	1564	24075	7.3e-06	0.00047	// LOC_Os06g43090 // LOC_Os05g04210 // LOC_Os01g64790 // LOC_Os07g27670 // LOC_Os03g06920 // LOC_Os03g60130 // LOC_Os04g48070 // LOC_Os06g06900 // LOC_Os02g52670 // LOC_Os04g46400 // LOC_Os06g10820 // LOC_Os03g55990 // LOC_Os12g29330 // LOC_Os01g57890 // LOC_Os03g53340 // LOC_Os02g49840 // LOC_Os06g36000 // LOC_Os01g06640 // LOC_Os09g36440 // LOC_Os01g59780 // LOC_Os08g33670 // LOC_Os02g13710 // …
GO:0031326	P	regulation of cellular biosynthetic process	117	1174	1564	24075	7.3e-06	0.00047	// LOC_Os06g43090 // LOC_Os05g04210 // LOC_Os01g64790 // LOC_Os07g27670 // LOC_Os03g06920 // LOC_Os03g60130 // LOC_Os04g48070 // LOC_Os06g06900 // LOC_Os02g52670 // LOC_Os04g46400 // LOC_Os06g10820 // LOC_Os03g55990 // LOC_Os12g29330 // LOC_Os01g57890 // LOC_Os03g53340 // LOC_Os02g49840 // LOC_Os06g36000 // LOC_Os01g06640 // LOC_Os09g36440 // LOC_Os01g59780 // LOC_Os08g33670 // LOC_Os02g13710 // …
GO:0010556	P	regulation of macromolecule biosynthetic process	117	1174	1564	24075	7.3e-06	0.00047	// LOC_Os06g43090 // LOC_Os05g04210 // LOC_Os01g64790 // LOC_Os07g27670 // LOC_Os03g06920 // LOC_Os03g60130 // LOC_Os04g48070 // LOC_Os06g06900 // LOC_Os02g52670 // LOC_Os04g46400 // LOC_Os06g10820 // LOC_Os03g55990 // LOC_Os12g29330 // LOC_Os01g57890 // LOC_Os03g53340 // LOC_Os02g49840 // LOC_Os06g36000 // LOC_Os01g06640 // LOC_Os09g36440 // LOC_Os01g59780 // LOC_Os08g33670 // LOC_Os02g13710 // …
GO:0010468	P	regulation of gene expression	118	1174	1577	24075	6.6e-06	0.00047	// LOC_Os06g43090 // LOC_Os05g04210 // LOC_Os01g64790 // LOC_Os04g32960 // LOC_Os07g27670 // LOC_Os03g06920 // LOC_Os03g60130 // LOC_Os04g48070 // LOC_Os06g06900 // LOC_Os02g52670 // LOC_Os04g46400 // LOC_Os06g10820 // LOC_Os03g55990 // LOC_Os12g29330 // LOC_Os01g57890 // LOC_Os03g53340 // LOC_Os02g49840 // LOC_Os06g36000 // LOC_Os01g06640 // LOC_Os09g36440 // LOC_Os01g59780 // LOC_Os08g33670 // …
GO:0019219	P	regulation of nucleobase, nucleoside, nucleotide and nucleic acid metabolic process	115	1174	1520	24075	5.4e-06	0.00047	// LOC_Os06g43090 // LOC_Os05g04210 // LOC_Os01g64790 // LOC_Os07g27670 // LOC_Os03g06920 // LOC_Os03g60130 // LOC_Os04g48070 // LOC_Os06g06900 // LOC_Os02g52670 // LOC_Os04g46400 // LOC_Os06g10820 // LOC_Os03g55990 // LOC_Os12g29330 // LOC_Os01g57890 // LOC_Os03g53340 // LOC_Os02g49840 // LOC_Os06g36000 // LOC_Os01g06640 // LOC_Os09g36440 // LOC_Os01g59780 // LOC_Os08g33670 // LOC_Os02g13710 // …
GO:0051171	P	regulation of nitrogen compound metabolic process	115	1174	1520	24075	5.4e-06	0.00047	// LOC_Os06g43090 // LOC_Os05g04210 // LOC_Os01g64790 // LOC_Os07g27670 // LOC_Os03g06920 // LOC_Os03g60130 // LOC_Os04g48070 // LOC_Os06g06900 // LOC_Os02g52670 // LOC_Os04g46400 // LOC_Os06g10820 // LOC_Os03g55990 // LOC_Os12g29330 // LOC_Os01g57890 // LOC_Os03g53340 // LOC_Os02g49840 // LOC_Os06g36000 // LOC_Os01g06640 // LOC_Os09g36440 // LOC_Os01g59780 // LOC_Os08g33670 // LOC_Os02g13710 // …
GO:0005975	P	carbohydrate metabolic process	72	1174	833	24075	6.7e-06	0.00047	// LOC_Os03g14010 // LOC_Os04g35270 // LOC_Os06g13720 // LOC_Os02g57770 // LOC_Os07g46280 // LOC_Os01g70170 // LOC_Os07g41014 // LOC_Os07g35880 // LOC_Os03g45390 // LOC_Os10g39680 // LOC_Os09g31270 // LOC_Os01g07790 // LOC_Os11g47580 // LOC_Os07g04690 // LOC_Os04g40500 // LOC_Os01g67220 // LOC_Os05g33130 // LOC_Os05g50260 // LOC_Os01g13550 // LOC_Os05g20020 // LOC_Os09g36810 // LOC_Os02g39330 // …
GO:0080090	P	regulation of primary metabolic process	119	1174	1626	24075	1.5e-05	0.00084	// LOC_Os06g43090 // LOC_Os05g04210 // LOC_Os01g64790 // LOC_Os07g27670 // LOC_Os03g06920 // LOC_Os03g60130 // LOC_Os04g48070 // LOC_Os06g06900 // LOC_Os02g52670 // LOC_Os04g46400 // LOC_Os06g10820 // LOC_Os03g55990 // LOC_Os02g13800 // LOC_Os12g29330 // LOC_Os01g57890 // LOC_Os03g53340 // LOC_Os02g49840 // LOC_Os06g36000 // LOC_Os01g06640 // LOC_Os09g36440 // LOC_Os01g59780 // LOC_Os08g33670 // …
GO:0060255	P	regulation of macromolecule metabolic process	120	1174	1640	24075	1.4e-05	0.00084	// LOC_Os06g43090 // LOC_Os05g04210 // LOC_Os01g64790 // LOC_Os04g32960 // LOC_Os07g27670 // LOC_Os03g06920 // LOC_Os03g60130 // LOC_Os04g48070 // LOC_Os06g06900 // LOC_Os02g52670 // LOC_Os04g46400 // LOC_Os06g10820 // LOC_Os03g55990 // LOC_Os02g13800 // LOC_Os12g29330 // LOC_Os01g57890 // LOC_Os03g53340 // LOC_Os02g49840 // LOC_Os06g36000 // LOC_Os01g06640 // LOC_Os09g36440 // LOC_Os01g59780 // …
GO:0016310	P	phosphorylation	123	1174	1695	24075	1.6e-05	0.00084	// LOC_Os01g68870 // LOC_Os04g54110 // LOC_Os02g19530 // LOC_Os09g25090 // LOC_Os01g05940 // LOC_Os02g32610 // LOC_Os06g45630 // LOC_Os12g02250 // LOC_Os01g73130 // LOC_Os04g12540 // LOC_Os05g47770 // LOC_Os08g40270 // LOC_Os06g09190 // LOC_Os06g40370 // LOC_Os02g12670 // LOC_Os01g10710 // LOC_Os05g06320 // LOC_Os03g31070 // LOC_Os03g48270 // LOC_Os07g48730 // LOC_Os07g05370 // LOC_Os02g05910 // …
GO:0031323	P	regulation of cellular metabolic process	117	1174	1593	24075	1.6e-05	0.00084	// LOC_Os06g43090 // LOC_Os05g04210 // LOC_Os01g64790 // LOC_Os07g27670 // LOC_Os03g06920 // LOC_Os03g60130 // LOC_Os04g48070 // LOC_Os06g06900 // LOC_Os02g52670 // LOC_Os04g46400 // LOC_Os06g10820 // LOC_Os03g55990 // LOC_Os12g29330 // LOC_Os01g57890 // LOC_Os03g53340 // LOC_Os02g49840 // LOC_Os06g36000 // LOC_Os01g06640 // LOC_Os09g36440 // LOC_Os01g59780 // LOC_Os08g33670 // LOC_Os02g13710 // …
GO:0019222	P	regulation of metabolic process	120	1174	1664	24075	2.6e-05	0.0013	// LOC_Os06g43090 // LOC_Os05g04210 // LOC_Os01g64790 // LOC_Os04g32960 // LOC_Os07g27670 // LOC_Os03g06920 // LOC_Os03g60130 // LOC_Os04g48070 // LOC_Os06g06900 // LOC_Os02g52670 // LOC_Os04g46400 // LOC_Os06g10820 // LOC_Os03g55990 // LOC_Os02g13800 // LOC_Os12g29330 // LOC_Os01g57890 // LOC_Os03g53340 // LOC_Os02g49840 // LOC_Os06g36000 // LOC_Os01g06640 // LOC_Os09g36440 // LOC_Os01g59780 // …
GO:0051179	P	localization	119	1174	1651	24075	2.9e-05	0.0014	// LOC_Os02g30650 // LOC_Os01g73530 // LOC_Os09g26160 // LOC_Os01g12470 // LOC_Os06g12090 // LOC_Os04g49900 // LOC_Os03g37640 // LOC_Os04g53930 // LOC_Os05g41060 // LOC_Os08g37370 // LOC_Os12g03950 // LOC_Os04g51610 // LOC_Os07g09680 // LOC_Os08g05710 // LOC_Os01g73130 // LOC_Os04g13210 // LOC_Os03g04920 // LOC_Os02g03610 // LOC_Os06g13210 // LOC_Os07g32530 // LOC_Os02g46460 // LOC_Os01g19770 // …
GO:0006810	P	transport	118	1174	1638	24075	3.2e-05	0.0014	// LOC_Os02g30650 // LOC_Os01g73530 // LOC_Os09g26160 // LOC_Os01g12470 // LOC_Os06g12090 // LOC_Os04g49900 // LOC_Os03g37640 // LOC_Os04g53930 // LOC_Os05g41060 // LOC_Os08g37370 // LOC_Os12g03950 // LOC_Os04g51610 // LOC_Os07g09680 // LOC_Os08g05710 // LOC_Os01g73130 // LOC_Os04g13210 // LOC_Os03g04920 // LOC_Os02g03610 // LOC_Os06g13210 // LOC_Os07g32530 // LOC_Os02g46460 // LOC_Os01g19770 // …
GO:0051234	P	establishment of localization	118	1174	1638	24075	3.2e-05	0.0014	// LOC_Os02g30650 // LOC_Os01g73530 // LOC_Os09g26160 // LOC_Os01g12470 // LOC_Os06g12090 // LOC_Os04g49900 // LOC_Os03g37640 // LOC_Os04g53930 // LOC_Os05g41060 // LOC_Os08g37370 // LOC_Os12g03950 // LOC_Os04g51610 // LOC_Os07g09680 // LOC_Os08g05710 // LOC_Os01g73130 // LOC_Os04g13210 // LOC_Os03g04920 // LOC_Os02g03610 // LOC_Os06g13210 // LOC_Os07g32530 // LOC_Os02g46460 // LOC_Os01g19770 // …
GO:0006350	P	transcription	116	1174	1629	24075	5.9e-05	0.0026	// LOC_Os06g43090 // LOC_Os05g04210 // LOC_Os01g64790 // LOC_Os07g27670 // LOC_Os03g06920 // LOC_Os03g60130 // LOC_Os04g48070 // LOC_Os06g06900 // LOC_Os02g52670 // LOC_Os04g46400 // LOC_Os06g10820 // LOC_Os03g55990 // LOC_Os12g29330 // LOC_Os01g57890 // LOC_Os03g53340 // LOC_Os02g49840 // LOC_Os06g36000 // LOC_Os01g06640 // LOC_Os09g36440 // LOC_Os01g59780 // LOC_Os08g33670 // LOC_Os02g13710 // …
GO:0051704	P	multi-organism process	18	1174	120	24075	7.4e-05	0.0031	// LOC_Os01g47840 // LOC_Os01g12410 // LOC_Os11g37950 // LOC_Os04g54110 // LOC_Os11g03820 // LOC_Os11g10590 // LOC_Os04g53994 // LOC_Os04g01310 // LOC_Os11g05240 // LOC_Os02g32620 // LOC_Os04g34420 // LOC_Os07g36544 // LOC_Os12g07800 // LOC_Os01g12430 // LOC_Os01g12420 // LOC_Os08g13870 // LOC_Os12g03640 // LOC_Os01g10700
GO:0006355	P	regulation of transcription, DNA-dependent	60	1174	737	24075	0.00018	0.007	// LOC_Os06g09660 // LOC_Os10g38820 // LOC_Os03g05760 // LOC_Os06g07030 // LOC_Os02g09830 // LOC_Os02g55380 // LOC_Os05g34050 // LOC_Os02g09650 // LOC_Os06g10880 // LOC_Os11g06770 // LOC_Os02g43940 // LOC_Os03g53340 // LOC_Os08g36700 // LOC_Os03g10210 // LOC_Os01g36220 // LOC_Os03g06920 // LOC_Os04g34970 // LOC_Os10g28340 // LOC_Os03g60130 // LOC_Os05g29810 // LOC_Os02g52670 // LOC_Os06g36000 // …
GO:0032501	P	multicellular organismal process	20	1174	154	24075	0.00018	0.007	// LOC_Os01g47840 // LOC_Os01g12410 // LOC_Os04g54110 // LOC_Os11g03820 // LOC_Os02g47200 // LOC_Os07g36544 // LOC_Os04g53994 // LOC_Os11g05240 // LOC_Os04g01310 // LOC_Os01g03300 // LOC_Os12g07800 // LOC_Os02g32620 // LOC_Os04g34420 // LOC_Os03g24040 // LOC_Os06g02040 // LOC_Os01g12430 // LOC_Os01g12420 // LOC_Os08g13870 // LOC_Os12g03640 // LOC_Os01g10700
GO:0051252	P	regulation of RNA metabolic process	60	1174	740	24075	0.0002	0.0074	// LOC_Os06g09660 // LOC_Os10g38820 // LOC_Os03g05760 // LOC_Os06g07030 // LOC_Os02g09830 // LOC_Os02g55380 // LOC_Os05g34050 // LOC_Os02g09650 // LOC_Os06g10880 // LOC_Os11g06770 // LOC_Os02g43940 // LOC_Os03g53340 // LOC_Os08g36700 // LOC_Os03g10210 // LOC_Os01g36220 // LOC_Os03g06920 // LOC_Os04g34970 // LOC_Os10g28340 // LOC_Os03g60130 // LOC_Os05g29810 // LOC_Os02g52670 // LOC_Os06g36000 // …
GO:0000272	P	polysaccharide catabolic process	9	1174	37	24075	0.00023	0.0084	// LOC_Os11g37950 // LOC_Os06g51050 // LOC_Os02g39330 // LOC_Os07g35880 // LOC_Os01g13550 // LOC_Os10g39700 // LOC_Os10g39680 // LOC_Os05g33140 // LOC_Os05g33130
GO:0071554	P	cell wall organization or biogenesis	19	1174	148	24075	0.00029	0.01	// LOC_Os10g38040 // LOC_Os10g39110 // LOC_Os11g37950 // LOC_Os06g51050 // LOC_Os09g21210 // LOC_Os01g53990 // LOC_Os02g51040 // LOC_Os01g20980 // LOC_Os03g28090 // LOC_Os08g24750 // LOC_Os02g39330 // LOC_Os10g39700 // LOC_Os10g39680 // LOC_Os02g52560 // LOC_Os03g21820 // LOC_Os05g33140 // LOC_Os02g52590 // LOC_Os01g57854 // LOC_Os05g33130
GO:0009875	P	pollen-pistil interaction	16	1174	114	24075	0.00036	0.011	// LOC_Os01g47840 // LOC_Os01g12410 // LOC_Os04g54110 // LOC_Os11g03820 // LOC_Os04g53994 // LOC_Os04g01310 // LOC_Os11g05240 // LOC_Os02g32620 // LOC_Os04g34420 // LOC_Os07g36544 // LOC_Os12g07800 // LOC_Os01g12430 // LOC_Os01g12420 // LOC_Os08g13870 // LOC_Os12g03640 // LOC_Os01g10700
GO:0008037	P	cell recognition	16	1174	114	24075	0.00036	0.011	// LOC_Os01g47840 // LOC_Os01g12410 // LOC_Os04g54110 // LOC_Os11g03820 // LOC_Os04g53994 // LOC_Os04g01310 // LOC_Os11g05240 // LOC_Os02g32620 // LOC_Os04g34420 // LOC_Os07g36544 // LOC_Os12g07800 // LOC_Os01g12430 // LOC_Os01g12420 // LOC_Os08g13870 // LOC_Os12g03640 // LOC_Os01g10700
GO:0048544	P	recognition of pollen	16	1174	114	24075	0.00036	0.011	// LOC_Os01g47840 // LOC_Os01g12410 // LOC_Os04g54110 // LOC_Os11g03820 // LOC_Os04g53994 // LOC_Os04g01310 // LOC_Os11g05240 // LOC_Os02g32620 // LOC_Os04g34420 // LOC_Os07g36544 // LOC_Os12g07800 // LOC_Os01g12430 // LOC_Os01g12420 // LOC_Os08g13870 // LOC_Os12g03640 // LOC_Os01g10700
GO:0009856	P	pollination	16	1174	114	24075	0.00036	0.011	// LOC_Os01g47840 // LOC_Os01g12410 // LOC_Os04g54110 // LOC_Os11g03820 // LOC_Os04g53994 // LOC_Os04g01310 // LOC_Os11g05240 // LOC_Os02g32620 // LOC_Os04g34420 // LOC_Os07g36544 // LOC_Os12g07800 // LOC_Os01g12430 // LOC_Os01g12420 // LOC_Os08g13870 // LOC_Os12g03640 // LOC_Os01g10700
GO:0022414	P	reproductive process	16	1174	114	24075	0.00036	0.011	// LOC_Os01g47840 // LOC_Os01g12410 // LOC_Os04g54110 // LOC_Os11g03820 // LOC_Os04g53994 // LOC_Os04g01310 // LOC_Os11g05240 // LOC_Os02g32620 // LOC_Os04g34420 // LOC_Os07g36544 // LOC_Os12g07800 // LOC_Os01g12430 // LOC_Os01g12420 // LOC_Os08g13870 // LOC_Os12g03640 // LOC_Os01g10700
GO:0016998	P	cell wall macromolecule catabolic process	9	1174	42	24075	0.00051	0.016	// LOC_Os10g38040 // LOC_Os11g37950 // LOC_Os06g51050 // LOC_Os09g21210 // LOC_Os02g39330 // LOC_Os10g39700 // LOC_Os10g39680 // LOC_Os05g33140 // LOC_Os05g33130
GO:0006026	P	aminoglycan catabolic process	7	1174	26	24075	0.00068	0.019	// LOC_Os11g37950 // LOC_Os06g51050 // LOC_Os02g39330 // LOC_Os10g39700 // LOC_Os10g39680 // LOC_Os05g33140 // LOC_Os05g33130
GO:0006030	P	chitin metabolic process	7	1174	26	24075	0.00068	0.019	// LOC_Os11g37950 // LOC_Os06g51050 // LOC_Os02g39330 // LOC_Os10g39700 // LOC_Os10g39680 // LOC_Os05g33140 // LOC_Os05g33130
GO:0006032	P	chitin catabolic process	7	1174	26	24075	0.00068	0.019	// LOC_Os11g37950 // LOC_Os06g51050 // LOC_Os02g39330 // LOC_Os10g39700 // LOC_Os10g39680 // LOC_Os05g33140 // LOC_Os05g33130
GO:0044036	P	cell wall macromolecule metabolic process	9	1174	45	24075	0.00079	0.022	// LOC_Os10g38040 // LOC_Os11g37950 // LOC_Os06g51050 // LOC_Os09g21210 // LOC_Os02g39330 // LOC_Os10g39700 // LOC_Os10g39680 // LOC_Os05g33140 // LOC_Os05g33130
GO:0006351	P	transcription, DNA-dependent	60	1174	786	24075	0.00081	0.022	// LOC_Os06g09660 // LOC_Os10g38820 // LOC_Os03g05760 // LOC_Os06g07030 // LOC_Os02g09830 // LOC_Os02g55380 // LOC_Os05g34050 // LOC_Os02g09650 // LOC_Os06g10880 // LOC_Os11g06770 // LOC_Os02g43940 // LOC_Os03g53340 // LOC_Os08g36700 // LOC_Os03g10210 // LOC_Os01g36220 // LOC_Os03g06920 // LOC_Os04g34970 // LOC_Os10g28340 // LOC_Os03g60130 // LOC_Os05g29810 // LOC_Os02g52670 // LOC_Os06g36000 // …
GO:0032774	P	RNA biosynthetic process	60	1174	788	24075	0.00086	0.023	// LOC_Os06g09660 // LOC_Os10g38820 // LOC_Os03g05760 // LOC_Os06g07030 // LOC_Os02g09830 // LOC_Os02g55380 // LOC_Os05g34050 // LOC_Os02g09650 // LOC_Os06g10880 // LOC_Os11g06770 // LOC_Os02g43940 // LOC_Os03g53340 // LOC_Os08g36700 // LOC_Os03g10210 // LOC_Os01g36220 // LOC_Os03g06920 // LOC_Os04g34970 // LOC_Os10g28340 // LOC_Os03g60130 // LOC_Os05g29810 // LOC_Os02g52670 // LOC_Os06g36000 // …
GO:0009308	P	amine metabolic process	34	1174	380	24075	0.001	0.026	// LOC_Os06g44040 // LOC_Os06g01360 // LOC_Os09g16910 // LOC_Os10g39680 // LOC_Os10g28360 // LOC_Os05g33130 // LOC_Os05g35440 // LOC_Os07g49390 // LOC_Os05g22960 // LOC_Os02g39330 // LOC_Os01g62900 // LOC_Os04g33300 // LOC_Os04g55720 // LOC_Os03g13300 // LOC_Os02g05780 // LOC_Os08g36320 // LOC_Os08g35860 // LOC_Os03g06200 // LOC_Os04g47190 // LOC_Os05g38150 // LOC_Os02g28110 // LOC_Os05g45710 // …
GO:0006022	P	aminoglycan metabolic process	7	1174	29	24075	0.0012	0.03	// LOC_Os11g37950 // LOC_Os06g51050 // LOC_Os02g39330 // LOC_Os10g39700 // LOC_Os10g39680 // LOC_Os05g33140 // LOC_Os05g33130
GO:0000003	P	reproduction	16	1174	133	24075	0.0016	0.039	// LOC_Os01g47840 // LOC_Os01g12410 // LOC_Os04g54110 // LOC_Os11g03820 // LOC_Os04g53994 // LOC_Os04g01310 // LOC_Os11g05240 // LOC_Os02g32620 // LOC_Os04g34420 // LOC_Os07g36544 // LOC_Os12g07800 // LOC_Os01g12430 // LOC_Os01g12420 // LOC_Os08g13870 // LOC_Os12g03640 // LOC_Os01g10700
GO:0044267	P	cellular protein metabolic process	174	1174	2877	24075	0.0023	0.056	// LOC_Os01g68870 // LOC_Os04g54110 // LOC_Os02g19530 // LOC_Os04g35270 // LOC_Os09g25090 // LOC_Os01g05940 // LOC_Os02g32610 // LOC_Os06g45630 // LOC_Os09g31019 // LOC_Os12g02250 // LOC_Os05g35266 // LOC_Os04g12540 // LOC_Os01g03300 // LOC_Os01g05980 // LOC_Os05g47770 // LOC_Os08g40270 // LOC_Os03g10950 // LOC_Os06g09190 // LOC_Os06g40370 // LOC_Os02g12670 // LOC_Os01g10710 // LOC_Os05g06320 // …
GO:0023052	P	signaling	36	1174	447	24075	0.0038	0.091	// LOC_Os01g12410 // LOC_Os06g12090 // LOC_Os04g54110 // LOC_Os03g05280 // LOC_Os01g35184 // LOC_Os05g41060 // LOC_Os02g32620 // LOC_Os04g34420 // LOC_Os09g25090 // LOC_Os12g07800 // LOC_Os08g13870 // LOC_Os07g09680 // LOC_Os11g03820 // LOC_Os06g35160 // LOC_Os04g53994 // LOC_Os04g35100 // LOC_Os02g03610 // LOC_Os07g37650 // LOC_Os05g06320 // LOC_Os07g36544 // LOC_Os06g40370 // LOC_Os12g03640 // …
GO:0009069	P	serine family amino acid metabolic process	7	1174	39	24075	0.005	0.12	// LOC_Os05g35440 // LOC_Os05g45710 // LOC_Os06g04380 // LOC_Os04g55720 // LOC_Os09g16910 // LOC_Os03g06200 // LOC_Os06g05690
GO:0006811	P	ion transport	33	1174	408	24075	0.0052	0.12	// LOC_Os02g30650 // LOC_Os03g06090 // LOC_Os03g02070 // LOC_Os05g07210 // LOC_Os10g28240 // LOC_Os06g48720 // LOC_Os01g73130 // LOC_Os01g65500 // LOC_Os02g47320 // LOC_Os07g32530 // LOC_Os09g38960 // LOC_Os01g70490 // LOC_Os01g11250 // LOC_Os03g25470 // LOC_Os04g51820 // LOC_Os09g12790 // LOC_Os01g03914 // LOC_Os06g14030 // LOC_Os01g52130 // LOC_Os01g62070 // LOC_Os04g51610 // LOC_Os01g37690 // …
GO:0044281	P	small molecule metabolic process	70	1174	1034	24075	0.0054	0.12	// LOC_Os12g19304 // LOC_Os02g44550 // LOC_Os05g50380 // LOC_Os01g56380 // LOC_Os06g44040 // LOC_Os06g13720 // LOC_Os06g01360 // LOC_Os01g70170 // LOC_Os06g23684 // LOC_Os06g10210 // LOC_Os09g15420 // LOC_Os06g06100 // LOC_Os09g16910 // LOC_Os03g03370 // LOC_Os04g51610 // LOC_Os10g28360 // LOC_Os01g10940 // LOC_Os01g58380 // LOC_Os04g32320 // LOC_Os05g35440 // LOC_Os10g28240 // LOC_Os07g49390 // …
GO:0050896	P	response to stimulus	69	1174	1026	24075	0.0065	0.14	// LOC_Os03g10910 // LOC_Os02g10580 // LOC_Os12g17410 // LOC_Os06g09660 // LOC_Os09g09370 // LOC_Os12g30760 // LOC_Os04g34010 // LOC_Os11g11950 // LOC_Os03g37640 // LOC_Os08g29809 // LOC_Os03g48320 // LOC_Os04g02120 // LOC_Os06g35490 // LOC_Os02g43930 // LOC_Os12g17490 // LOC_Os01g22352 // LOC_Os10g20470 // LOC_Os01g72910 // LOC_Os06g06380 // LOC_Os04g30660 // LOC_Os06g32160 // LOC_Os05g42230 // …
GO:0007154	P	cell communication	17	1174	170	24075	0.0065	0.14	// LOC_Os01g47840 // LOC_Os01g12410 // LOC_Os04g54110 // LOC_Os11g03820 // LOC_Os04g53994 // LOC_Os04g01310 // LOC_Os11g05240 // LOC_Os02g32620 // LOC_Os07g37650 // LOC_Os04g34420 // LOC_Os07g36544 // LOC_Os12g07800 // LOC_Os01g12430 // LOC_Os01g12420 // LOC_Os08g13870 // LOC_Os12g03640 // LOC_Os01g10700
GO:0030001	P	metal ion transport	20	1174	214	24075	0.0067	0.14	// LOC_Os02g30650 // LOC_Os03g06090 // LOC_Os04g51610 // LOC_Os03g02070 // LOC_Os05g07210 // LOC_Os06g14030 // LOC_Os03g06160 // LOC_Os10g30450 // LOC_Os03g25470 // LOC_Os02g14840 // LOC_Os07g32530 // LOC_Os01g41720 // LOC_Os09g38960 // LOC_Os06g48720 // LOC_Os08g10550 // LOC_Os02g55134 // LOC_Os01g70490 // LOC_Os10g28240 // LOC_Os09g12790 // LOC_Os01g74490
GO:0016052	P	carbohydrate catabolic process	14	1174	131	24075	0.0078	0.16	// LOC_Os11g37950 // LOC_Os01g13550 // LOC_Os06g13720 // LOC_Os02g39330 // LOC_Os10g26570 // LOC_Os07g35880 // LOC_Os05g44922 // LOC_Os06g51050 // LOC_Os10g39700 // LOC_Os10g39680 // LOC_Os05g33140 // LOC_Os05g49070 // LOC_Os01g70170 // LOC_Os05g33130
GO:0006519	P	cellular amino acid and derivative metabolic process	31	1174	391	24075	0.0085	0.17	// LOC_Os01g56380 // LOC_Os06g44040 // LOC_Os06g01360 // LOC_Os06g23684 // LOC_Os09g16910 // LOC_Os10g28360 // LOC_Os05g35440 // LOC_Os07g49390 // LOC_Os05g22960 // LOC_Os01g62900 // LOC_Os04g33300 // LOC_Os04g55720 // LOC_Os03g13300 // LOC_Os02g05780 // LOC_Os08g36320 // LOC_Os03g06200 // LOC_Os04g47190 // LOC_Os06g10210 // LOC_Os05g38150 // LOC_Os02g28110 // LOC_Os01g62490 // LOC_Os01g55540 // …
GO:0006812	P	cation transport	28	1174	348	24075	0.01	0.2	// LOC_Os02g30650 // LOC_Os03g06090 // LOC_Os03g02070 // LOC_Os05g07210 // LOC_Os10g28240 // LOC_Os06g48720 // LOC_Os01g73130 // LOC_Os02g47320 // LOC_Os09g38960 // LOC_Os01g70490 // LOC_Os03g25470 // LOC_Os04g51820 // LOC_Os07g32530 // LOC_Os01g03914 // LOC_Os06g14030 // LOC_Os09g12790 // LOC_Os01g62070 // LOC_Os04g51610 // LOC_Os01g37690 // LOC_Os01g74490 // LOC_Os08g10550 // LOC_Os01g41720 // …
GO:0006813	P	potassium ion transport	8	1174	57	24075	0.01	0.2	// LOC_Os06g14030 // LOC_Os03g06160 // LOC_Os02g14840 // LOC_Os07g32530 // LOC_Os09g38960 // LOC_Os08g10550 // LOC_Os01g70490 // LOC_Os09g12790
GO:0043436	P	oxoacid metabolic process	35	1174	473	24075	0.014	0.26	// LOC_Os02g44550 // LOC_Os01g56380 // LOC_Os06g44040 // LOC_Os06g01360 // LOC_Os06g06100 // LOC_Os09g16910 // LOC_Os03g03370 // LOC_Os10g28360 // LOC_Os01g58380 // LOC_Os05g35440 // LOC_Os07g49390 // LOC_Os05g22960 // LOC_Os05g49900 // LOC_Os01g62900 // LOC_Os04g33300 // LOC_Os04g55720 // LOC_Os03g13300 // LOC_Os05g09440 // LOC_Os08g36320 // LOC_Os03g06200 // LOC_Os04g47190 // LOC_Os05g38150 // …
GO:0016311	P	dephosphorylation	10	1174	86	24075	0.014	0.26	// LOC_Os05g49730 // LOC_Os07g45170 // LOC_Os02g38494 // LOC_Os02g38580 // LOC_Os01g46760 // LOC_Os12g09640 // LOC_Os03g10950 // LOC_Os01g40094 // LOC_Os05g38290 // LOC_Os02g53160
GO:0019752	P	carboxylic acid metabolic process	35	1174	473	24075	0.014	0.26	// LOC_Os02g44550 // LOC_Os01g56380 // LOC_Os06g44040 // LOC_Os06g01360 // LOC_Os06g06100 // LOC_Os09g16910 // LOC_Os03g03370 // LOC_Os10g28360 // LOC_Os01g58380 // LOC_Os05g35440 // LOC_Os07g49390 // LOC_Os05g22960 // LOC_Os05g49900 // LOC_Os01g62900 // LOC_Os04g33300 // LOC_Os04g55720 // LOC_Os03g13300 // LOC_Os05g09440 // LOC_Os08g36320 // LOC_Os03g06200 // LOC_Os04g47190 // LOC_Os05g38150 // …
GO:0006082	P	organic acid metabolic process	35	1174	474	24075	0.014	0.26	// LOC_Os02g44550 // LOC_Os01g56380 // LOC_Os06g44040 // LOC_Os06g01360 // LOC_Os06g06100 // LOC_Os09g16910 // LOC_Os03g03370 // LOC_Os10g28360 // LOC_Os01g58380 // LOC_Os05g35440 // LOC_Os07g49390 // LOC_Os05g22960 // LOC_Os05g49900 // LOC_Os01g62900 // LOC_Os04g33300 // LOC_Os04g55720 // LOC_Os03g13300 // LOC_Os05g09440 // LOC_Os08g36320 // LOC_Os03g06200 // LOC_Os04g47190 // LOC_Os05g38150 // …
GO:0016265	P	death	39	1174	544	24075	0.015	0.27	// LOC_Os02g10580 // LOC_Os12g17410 // LOC_Os11g43410 // LOC_Os12g30760 // LOC_Os01g52330 // LOC_Os11g11950 // LOC_Os08g29809 // LOC_Os12g17490 // LOC_Os02g35210 // LOC_Os01g21240 // LOC_Os11g06210 // LOC_Os04g30660 // LOC_Os01g41890 // LOC_Os11g10770 // LOC_Os12g10400 // LOC_Os02g10550 // LOC_Os12g37740 // LOC_Os08g24380 // LOC_Os03g10910 // LOC_Os06g17920 // LOC_Os09g34160 // LOC_Os11g11940 // …
GO:0008219	P	cell death	39	1174	544	24075	0.015	0.27	// LOC_Os02g10580 // LOC_Os12g17410 // LOC_Os11g43410 // LOC_Os12g30760 // LOC_Os01g52330 // LOC_Os11g11950 // LOC_Os08g29809 // LOC_Os12g17490 // LOC_Os02g35210 // LOC_Os01g21240 // LOC_Os11g06210 // LOC_Os04g30660 // LOC_Os01g41890 // LOC_Os11g10770 // LOC_Os12g10400 // LOC_Os02g10550 // LOC_Os12g37740 // LOC_Os08g24380 // LOC_Os03g10910 // LOC_Os06g17920 // LOC_Os09g34160 // LOC_Os11g11940 // …
GO:0005976	P	polysaccharide metabolic process	14	1174	143	24075	0.015	0.27	// LOC_Os11g37950 // LOC_Os01g13550 // LOC_Os01g44220 // LOC_Os02g57770 // LOC_Os03g12320 // LOC_Os05g50380 // LOC_Os07g35880 // LOC_Os02g39330 // LOC_Os06g51050 // LOC_Os10g39700 // LOC_Os10g39680 // LOC_Os07g01200 // LOC_Os05g33140 // LOC_Os05g33130
GO:0042180	P	cellular ketone metabolic process	35	1174	480	24075	0.017	0.29	// LOC_Os02g44550 // LOC_Os01g56380 // LOC_Os06g44040 // LOC_Os06g01360 // LOC_Os06g06100 // LOC_Os09g16910 // LOC_Os03g03370 // LOC_Os10g28360 // LOC_Os01g58380 // LOC_Os05g35440 // LOC_Os07g49390 // LOC_Os05g22960 // LOC_Os05g49900 // LOC_Os01g62900 // LOC_Os04g33300 // LOC_Os04g55720 // LOC_Os03g13300 // LOC_Os05g09440 // LOC_Os08g36320 // LOC_Os03g06200 // LOC_Os04g47190 // LOC_Os05g38150 // …
GO:0006563	P	L-serine metabolic process	5	1174	28	24075	0.017	0.29	// LOC_Os05g35440 // LOC_Os05g45710 // LOC_Os03g06200 // LOC_Os06g05690 // LOC_Os04g55720
GO:0012501	P	programmed cell death	38	1174	532	24075	0.017	0.29	// LOC_Os02g10580 // LOC_Os12g17410 // LOC_Os11g43410 // LOC_Os12g30760 // LOC_Os01g52330 // LOC_Os11g11950 // LOC_Os08g29809 // LOC_Os12g17490 // LOC_Os02g35210 // LOC_Os01g21240 // LOC_Os11g06210 // LOC_Os04g30660 // LOC_Os01g41890 // LOC_Os11g10770 // LOC_Os12g10400 // LOC_Os02g10550 // LOC_Os12g37740 // LOC_Os08g24380 // LOC_Os03g10910 // LOC_Os06g17920 // LOC_Os09g34160 // LOC_Os11g11940 // …
GO:0006915	P	apoptosis	38	1174	532	24075	0.017	0.29	// LOC_Os02g10580 // LOC_Os12g17410 // LOC_Os11g43410 // LOC_Os12g30760 // LOC_Os01g52330 // LOC_Os11g11950 // LOC_Os08g29809 // LOC_Os12g17490 // LOC_Os02g35210 // LOC_Os01g21240 // LOC_Os11g06210 // LOC_Os04g30660 // LOC_Os01g41890 // LOC_Os11g10770 // LOC_Os12g10400 // LOC_Os02g10550 // LOC_Os12g37740 // LOC_Os08g24380 // LOC_Os03g10910 // LOC_Os06g17920 // LOC_Os09g34160 // LOC_Os11g11940 // …
GO:0006952	P	defense response	33	1174	452	24075	0.019	0.31	// LOC_Os02g10580 // LOC_Os12g17410 // LOC_Os12g30760 // LOC_Os11g11950 // LOC_Os08g29809 // LOC_Os12g17490 // LOC_Os02g35210 // LOC_Os01g21240 // LOC_Os04g30660 // LOC_Os06g32160 // LOC_Os01g41890 // LOC_Os11g10770 // LOC_Os12g37740 // LOC_Os02g10550 // LOC_Os08g24380 // LOC_Os03g10910 // LOC_Os06g17920 // LOC_Os09g34160 // LOC_Os11g11940 // LOC_Os08g43000 // LOC_Os03g48320 // LOC_Os04g02120 // …
GO:0034641	P	cellular nitrogen compound metabolic process	32	1174	435	24075	0.019	0.31	// LOC_Os12g19304 // LOC_Os06g44040 // LOC_Os06g01360 // LOC_Os01g70170 // LOC_Os09g16910 // LOC_Os10g28360 // LOC_Os05g35440 // LOC_Os07g49390 // LOC_Os05g22960 // LOC_Os01g62900 // LOC_Os04g33300 // LOC_Os04g55720 // LOC_Os03g13300 // LOC_Os02g05780 // LOC_Os08g36320 // LOC_Os03g06200 // LOC_Os04g47190 // LOC_Os05g38150 // LOC_Os02g28110 // LOC_Os01g55540 // LOC_Os09g30200 // LOC_Os10g28370 // …
GO:0006470	P	protein amino acid dephosphorylation	9	1174	78	24075	0.02	0.32	// LOC_Os05g49730 // LOC_Os07g45170 // LOC_Os02g38494 // LOC_Os02g38580 // LOC_Os01g46760 // LOC_Os12g09640 // LOC_Os03g10950 // LOC_Os01g40094 // LOC_Os05g38290
GO:0006950	P	response to stress	57	1174	873	24075	0.021	0.33	// LOC_Os02g10580 // LOC_Os12g17410 // LOC_Os12g30760 // LOC_Os05g42230 // LOC_Os11g11950 // LOC_Os02g10990 // LOC_Os08g29809 // LOC_Os03g48320 // LOC_Os04g02120 // LOC_Os06g35490 // LOC_Os02g43930 // LOC_Os12g17490 // LOC_Os01g22352 // LOC_Os01g72910 // LOC_Os04g30660 // LOC_Os06g32160 // LOC_Os01g41890 // LOC_Os11g10770 // LOC_Os12g02080 // LOC_Os06g02620 // LOC_Os02g10550 // LOC_Os12g37740 // …
GO:0042493	P	response to drug	8	1174	68	24075	0.025	0.38	// LOC_Os10g20470 // LOC_Os11g04030 // LOC_Os07g33310 // LOC_Os05g48040 // LOC_Os01g31980 // LOC_Os12g42130 // LOC_Os12g03950 // LOC_Os03g37640
GO:0015893	P	drug transport	8	1174	68	24075	0.025	0.38	// LOC_Os10g20470 // LOC_Os11g04030 // LOC_Os07g33310 // LOC_Os05g48040 // LOC_Os01g31980 // LOC_Os12g42130 // LOC_Os12g03950 // LOC_Os03g37640
GO:0016070	P	RNA metabolic process	68	1174	1088	24075	0.028	0.42	// LOC_Os06g09660 // LOC_Os10g38820 // LOC_Os01g49270 // LOC_Os06g07030 // LOC_Os02g09830 // LOC_Os03g05760 // LOC_Os02g55380 // LOC_Os03g49430 // LOC_Os05g34050 // LOC_Os02g09650 // LOC_Os09g30200 // LOC_Os06g10880 // LOC_Os11g06770 // LOC_Os01g58420 // LOC_Os03g53340 // LOC_Os08g36700 // LOC_Os03g10210 // LOC_Os01g36220 // LOC_Os03g06920 // LOC_Os04g34970 // LOC_Os10g28340 // LOC_Os03g60130 // …
GO:0009056	P	catabolic process	31	1174	433	24075	0.028	0.43	// LOC_Os06g44040 // LOC_Os06g13720 // LOC_Os06g01360 // LOC_Os01g70170 // LOC_Os07g35880 // LOC_Os10g39680 // LOC_Os05g33130 // LOC_Os10g38040 // LOC_Os11g38630 // LOC_Os01g13550 // LOC_Os02g39330 // LOC_Os01g03300 // LOC_Os12g40300 // LOC_Os09g21210 // LOC_Os05g44922 // LOC_Os04g40310 // LOC_Os11g43760 // LOC_Os01g62490 // LOC_Os10g26570 // LOC_Os10g39700 // LOC_Os08g41550 // LOC_Os05g33140 // …
GO:0044106	P	cellular amine metabolic process	25	1174	333	24075	0.029	0.43	// LOC_Os06g44040 // LOC_Os06g01360 // LOC_Os09g16910 // LOC_Os10g28360 // LOC_Os05g35440 // LOC_Os07g49390 // LOC_Os05g22960 // LOC_Os01g62900 // LOC_Os04g33300 // LOC_Os04g55720 // LOC_Os03g13300 // LOC_Os02g05780 // LOC_Os08g36320 // LOC_Os03g06200 // LOC_Os04g47190 // LOC_Os05g38150 // LOC_Os02g28110 // LOC_Os01g55540 // LOC_Os09g30200 // LOC_Os06g05690 // LOC_Os03g27230 // LOC_Os05g45710 // …
GO:0006520	P	cellular amino acid metabolic process	23	1174	303	24075	0.032	0.47	// LOC_Os06g44040 // LOC_Os06g01360 // LOC_Os09g16910 // LOC_Os10g28360 // LOC_Os05g35440 // LOC_Os07g49390 // LOC_Os05g22960 // LOC_Os01g62900 // LOC_Os04g33300 // LOC_Os04g55720 // LOC_Os03g13300 // LOC_Os02g05780 // LOC_Os08g36320 // LOC_Os03g06200 // LOC_Os04g47190 // LOC_Os05g38150 // LOC_Os01g55540 // LOC_Os09g30200 // LOC_Os06g05690 // LOC_Os03g27230 // LOC_Os05g45710 // LOC_Os01g03030 // …
GO:0006629	P	lipid metabolic process	36	1174	528	24075	0.035	0.51	// LOC_Os08g37210 // LOC_Os02g50690 // LOC_Os04g59540 // LOC_Os04g35100 // LOC_Os01g58380 // LOC_Os04g32320 // LOC_Os01g46080 // LOC_Os05g49900 // LOC_Os07g01200 // LOC_Os11g34370 // LOC_Os02g52830 // LOC_Os03g03370 // LOC_Os02g37050 // LOC_Os01g12304 // LOC_Os08g41780 // LOC_Os10g25400 // LOC_Os06g06520 // LOC_Os05g11910 // LOC_Os11g48020 // LOC_Os11g43760 // LOC_Os02g30200 // LOC_Os08g21590 // …
GO:0005996	P	monosaccharide metabolic process	13	1174	150	24075	0.041	0.59	// LOC_Os06g13720 // LOC_Os05g44922 // LOC_Os04g51880 // LOC_Os05g50380 // LOC_Os09g15420 // LOC_Os01g70170 // LOC_Os01g44220 // LOC_Os10g26570 // LOC_Os04g52730 // LOC_Os12g03480 // LOC_Os11g03734 // LOC_Os07g04690 // LOC_Os05g49070
GO:0009309	P	amine biosynthetic process	13	1174	153	24075	0.046	0.66	// LOC_Os05g45710 // LOC_Os07g49390 // LOC_Os02g28110 // LOC_Os06g05690 // LOC_Os01g62900 // LOC_Os04g33300 // LOC_Os04g55720 // LOC_Os02g05780 // LOC_Os04g39210 // LOC_Os05g38150 // LOC_Os03g06200 // LOC_Os10g28360 // LOC_Os03g27230
GO:0007165	P	signal transduction	18	1174	240	24075	0.057	0.81	// LOC_Os07g09680 // LOC_Os07g30300 // LOC_Os07g15540 // LOC_Os03g09140 // LOC_Os03g05280 // LOC_Os06g35160 // LOC_Os06g12090 // LOC_Os01g35184 // LOC_Os02g03610 // LOC_Os07g37650 // LOC_Os08g19410 // LOC_Os05g06320 // LOC_Os09g25090 // LOC_Os05g41060 // LOC_Os03g03510 // LOC_Os08g21590 // LOC_Os06g40370 // LOC_Os07g44330
GO:0008104	P	protein localization	10	1174	307	24075	0.93	1	// LOC_Os07g09680 // LOC_Os03g09140 // LOC_Os03g05280 // LOC_Os03g62750 // LOC_Os06g12090 // LOC_Os06g39050 // LOC_Os02g03610 // LOC_Os05g41060 // LOC_Os01g19770 // LOC_Os03g57310
GO:0009165	P	nucleotide biosynthetic process	6	1174	179	24075	0.86	1	// LOC_Os12g19304 // LOC_Os04g51610 // LOC_Os01g73130 // LOC_Os03g20949 // LOC_Os10g28240 // LOC_Os06g48720
GO:0044282	P	small molecule catabolic process	10	1174	146	24075	0.19	1	// LOC_Os06g44040 // LOC_Os06g13720 // LOC_Os06g01360 // LOC_Os01g70170 // LOC_Os06g04380 // LOC_Os05g44922 // LOC_Os01g62490 // LOC_Os10g26570 // LOC_Os03g16610 // LOC_Os05g49070
GO:0044283	P	small molecule biosynthetic process	20	1174	320	24075	0.17	1	// LOC_Os12g19304 // LOC_Os05g45710 // LOC_Os05g38150 // LOC_Os06g05690 // LOC_Os02g28110 // LOC_Os10g38940 // LOC_Os05g49900 // LOC_Os01g62900 // LOC_Os04g33300 // LOC_Os03g03370 // LOC_Os04g55720 // LOC_Os11g48020 // LOC_Os02g05780 // LOC_Os07g49390 // LOC_Os04g39210 // LOC_Os03g06200 // LOC_Os10g28360 // LOC_Os01g72250 // LOC_Os06g10210 // LOC_Os03g27230
GO:0045454	P	cell redox homeostasis	10	1174	132	24075	0.13	1	// LOC_Os01g13480 // LOC_Os07g08840 // LOC_Os07g09310 // LOC_Os07g44430 // LOC_Os02g40500 // LOC_Os01g07376 // LOC_Os07g46570 // LOC_Os05g10930 // LOC_Os07g44440 // LOC_Os03g55820
GO:0070647	P	protein modification by small protein conjugation or removal	7	1174	99	24075	0.22	1	// LOC_Os03g31070 // LOC_Os02g44610 // LOC_Os01g03300 // LOC_Os02g28720 // LOC_Os03g24040 // LOC_Os02g12670 // LOC_Os08g32060
GO:0032446	P	protein modification by small protein conjugation	7	1174	99	24075	0.22	1	// LOC_Os03g31070 // LOC_Os02g44610 // LOC_Os01g03300 // LOC_Os02g28720 // LOC_Os03g24040 // LOC_Os02g12670 // LOC_Os08g32060
GO:0009199	P	ribonucleoside triphosphate metabolic process	5	1174	134	24075	0.78	1	// LOC_Os10g28240 // LOC_Os03g20949 // LOC_Os06g48720 // LOC_Os04g51610 // LOC_Os01g73130
GO:0033036	P	macromolecule localization	12	1174	411	24075	0.98	1	// LOC_Os07g09680 // LOC_Os03g09140 // LOC_Os03g05280 // LOC_Os03g62750 // LOC_Os06g12090 // LOC_Os06g39050 // LOC_Os03g20949 // LOC_Os02g03610 // LOC_Os10g20860 // LOC_Os05g41060 // LOC_Os01g19770 // LOC_Os03g57310
GO:0019725	P	cellular homeostasis	10	1174	140	24075	0.16	1	// LOC_Os01g13480 // LOC_Os07g08840 // LOC_Os07g09310 // LOC_Os07g44430 // LOC_Os02g40500 // LOC_Os01g07376 // LOC_Os07g46570 // LOC_Os05g10930 // LOC_Os07g44440 // LOC_Os03g55820
GO:0009206	P	purine ribonucleoside triphosphate biosynthetic process	5	1174	132	24075	0.77	1	// LOC_Os10g28240 // LOC_Os03g20949 // LOC_Os06g48720 // LOC_Os04g51610 // LOC_Os01g73130
GO:0009205	P	purine ribonucleoside triphosphate metabolic process	5	1174	134	24075	0.78	1	// LOC_Os10g28240 // LOC_Os03g20949 // LOC_Os06g48720 // LOC_Os04g51610 // LOC_Os01g73130
GO:0009201	P	ribonucleoside triphosphate biosynthetic process	5	1174	132	24075	0.77	1	// LOC_Os10g28240 // LOC_Os03g20949 // LOC_Os06g48720 // LOC_Os04g51610 // LOC_Os01g73130
GO:0046034	P	ATP metabolic process	5	1174	129	24075	0.75	1	// LOC_Os10g28240 // LOC_Os03g20949 // LOC_Os06g48720 // LOC_Os04g51610 // LOC_Os01g73130
GO:0032787	P	monocarboxylic acid metabolic process	8	1174	130	24075	0.31	1	// LOC_Os03g03370 // LOC_Os10g38940 // LOC_Os05g49900 // LOC_Os06g06100 // LOC_Os03g30950 // LOC_Os11g48020 // LOC_Os02g30200 // LOC_Os01g58380
GO:0045184	P	establishment of protein localization	9	1174	294	24075	0.95	1	// LOC_Os07g09680 // LOC_Os03g09140 // LOC_Os03g05280 // LOC_Os06g12090 // LOC_Os06g39050 // LOC_Os02g03610 // LOC_Os05g41060 // LOC_Os01g19770 // LOC_Os03g57310
GO:0030163	P	protein catabolic process	6	1174	184	24075	0.88	1	// LOC_Os11g38630 // LOC_Os09g38730 // LOC_Os01g03300 // LOC_Os08g41550 // LOC_Os03g24040 // LOC_Os12g40300
GO:0009628	P	response to abiotic stimulus	6	1174	74	24075	0.17	1	// LOC_Os01g50700 // LOC_Os09g09370 // LOC_Os03g44620 // LOC_Os02g34600 // LOC_Os06g02620 // LOC_Os02g43930
GO:0006575	P	cellular amino acid derivative metabolic process	5	1174	92	24075	0.47	1	// LOC_Os04g39210 // LOC_Os01g62490 // LOC_Os06g10210 // LOC_Os02g28110 // LOC_Os03g16610
GO:0019538	P	protein metabolic process	203	1174	4333	24075	0.74	1	// LOC_Os01g68870 // LOC_Os04g54110 // LOC_Os09g36110 // LOC_Os03g24040 // LOC_Os03g05430 // LOC_Os02g19530 // LOC_Os04g35270 // LOC_Os09g25090 // LOC_Os02g48860 // LOC_Os01g05940 // LOC_Os02g32610 // LOC_Os06g45630 // LOC_Os09g31019 // LOC_Os12g02250 // LOC_Os05g35266 // LOC_Os04g12540 // LOC_Os01g03300 // LOC_Os01g05980 // LOC_Os05g47770 // LOC_Os08g40270 // LOC_Os03g10950 // LOC_Os11g27329 // …
GO:0016053	P	organic acid biosynthetic process	15	1174	222	24075	0.14	1	// LOC_Os03g03370 // LOC_Os05g45710 // LOC_Os05g38150 // LOC_Os06g05690 // LOC_Os10g38940 // LOC_Os05g49900 // LOC_Os01g62900 // LOC_Os04g33300 // LOC_Os04g55720 // LOC_Os11g48020 // LOC_Os02g05780 // LOC_Os07g49390 // LOC_Os03g06200 // LOC_Os10g28360 // LOC_Os03g27230
GO:0046483	P	heterocycle metabolic process	15	1174	312	24075	0.56	1	// LOC_Os06g48720 // LOC_Os10g28240 // LOC_Os05g38150 // LOC_Os06g44040 // LOC_Os06g06100 // LOC_Os10g28370 // LOC_Os01g73130 // LOC_Os01g62900 // LOC_Os03g20949 // LOC_Os01g71310 // LOC_Os08g35860 // LOC_Os04g51610 // LOC_Os01g72250 // LOC_Os06g40080 // LOC_Os09g32025
GO:0006855	P	multidrug transport	6	1174	65	24075	0.11	1	// LOC_Os10g20470 // LOC_Os07g33310 // LOC_Os05g48040 // LOC_Os12g42130 // LOC_Os01g31980 // LOC_Os03g37640
GO:0016567	P	protein ubiquitination	7	1174	98	24075	0.22	1	// LOC_Os03g31070 // LOC_Os02g44610 // LOC_Os01g03300 // LOC_Os02g28720 // LOC_Os03g24040 // LOC_Os02g12670 // LOC_Os08g32060
GO:0023060	P	signal transmission	18	1174	279	24075	0.15	1	// LOC_Os07g09680 // LOC_Os07g30300 // LOC_Os07g15540 // LOC_Os03g09140 // LOC_Os03g05280 // LOC_Os06g35160 // LOC_Os06g12090 // LOC_Os01g35184 // LOC_Os02g03610 // LOC_Os07g37650 // LOC_Os08g19410 // LOC_Os05g06320 // LOC_Os09g25090 // LOC_Os05g41060 // LOC_Os03g03510 // LOC_Os08g21590 // LOC_Os06g40370 // LOC_Os07g44330
GO:0006164	P	purine nucleotide biosynthetic process	5	1174	150	24075	0.85	1	// LOC_Os10g28240 // LOC_Os03g20949 // LOC_Os06g48720 // LOC_Os04g51610 // LOC_Os01g73130
GO:0019637	P	organophosphate metabolic process	6	1174	84	24075	0.24	1	// LOC_Os02g37050 // LOC_Os06g10280 // LOC_Os04g59540 // LOC_Os07g01200 // LOC_Os03g12320 // LOC_Os08g21590
GO:0019320	P	hexose catabolic process	5	1174	88	24075	0.44	1	// LOC_Os05g44922 // LOC_Os10g26570 // LOC_Os05g49070 // LOC_Os01g70170 // LOC_Os06g13720
GO:0022607	P	cellular component assembly	5	1174	172	24075	0.92	1	// LOC_Os09g36440 // LOC_Os05g02140 // LOC_Os05g47550 // LOC_Os01g46580 // LOC_Os10g39870
GO:0006457	P	protein folding	11	1174	202	24075	0.4	1	// LOC_Os02g43930 // LOC_Os03g44620 // LOC_Os01g62610 // LOC_Os05g03630 // LOC_Os02g03600 // LOC_Os06g02620 // LOC_Os08g44520 // LOC_Os04g28420 // LOC_Os01g50700 // LOC_Os05g25210 // LOC_Os03g01090
GO:0009141	P	nucleoside triphosphate metabolic process	5	1174	135	24075	0.78	1	// LOC_Os10g28240 // LOC_Os03g20949 // LOC_Os06g48720 // LOC_Os04g51610 // LOC_Os01g73130
GO:0009142	P	nucleoside triphosphate biosynthetic process	5	1174	132	24075	0.77	1	// LOC_Os10g28240 // LOC_Os03g20949 // LOC_Os06g48720 // LOC_Os04g51610 // LOC_Os01g73130
GO:0009144	P	purine nucleoside triphosphate metabolic process	5	1174	134	24075	0.78	1	// LOC_Os10g28240 // LOC_Os03g20949 // LOC_Os06g48720 // LOC_Os04g51610 // LOC_Os01g73130
GO:0009145	P	purine nucleoside triphosphate biosynthetic process	5	1174	132	24075	0.77	1	// LOC_Os10g28240 // LOC_Os03g20949 // LOC_Os06g48720 // LOC_Os04g51610 // LOC_Os01g73130
GO:0006807	P	nitrogen compound metabolic process	179	1174	7073	24075	1	1	// LOC_Os06g43090 // LOC_Os05g04210 // LOC_Os01g49270 // LOC_Os06g44040 // LOC_Os01g64790 // LOC_Os09g16910 // LOC_Os04g51610 // LOC_Os03g06920 // LOC_Os03g60130 // LOC_Os05g22960 // LOC_Os01g73130 // LOC_Os02g47605 // LOC_Os02g52670 // LOC_Os01g62900 // LOC_Os04g33300 // LOC_Os04g46400 // LOC_Os06g10820 // LOC_Os05g48590 // LOC_Os06g40080 // LOC_Os02g35660 // LOC_Os09g10840 // LOC_Os01g57890 // …
GO:0016051	P	carbohydrate biosynthetic process	6	1174	121	24075	0.54	1	// LOC_Os03g26910 // LOC_Os05g50380 // LOC_Os01g44220 // LOC_Os07g01200 // LOC_Os03g12320 // LOC_Os02g55470
GO:0044264	P	cellular polysaccharide metabolic process	5	1174	103	24075	0.57	1	// LOC_Os02g57770 // LOC_Os03g12320 // LOC_Os05g50380 // LOC_Os07g01200 // LOC_Os01g44220
GO:0044265	P	cellular macromolecule catabolic process	10	1174	254	24075	0.79	1	// LOC_Os11g38630 // LOC_Os06g13720 // LOC_Os05g44922 // LOC_Os01g70170 // LOC_Os01g03300 // LOC_Os10g26570 // LOC_Os08g41550 // LOC_Os03g24040 // LOC_Os12g40300 // LOC_Os05g49070
GO:0044262	P	cellular carbohydrate metabolic process	23	1174	385	24075	0.2	1	// LOC_Os04g35270 // LOC_Os06g13720 // LOC_Os02g57770 // LOC_Os01g70170 // LOC_Os04g32320 // LOC_Os04g51880 // LOC_Os05g35266 // LOC_Os09g15420 // LOC_Os01g63970 // LOC_Os07g01200 // LOC_Os04g52730 // LOC_Os12g03480 // LOC_Os05g44922 // LOC_Os03g12320 // LOC_Os07g09670 // LOC_Os01g44220 // LOC_Os10g26570 // LOC_Os10g37660 // LOC_Os11g03734 // LOC_Os03g26910 // LOC_Os05g50380 // LOC_Os07g04690 // …
GO:0044260	P	cellular macromolecule metabolic process	312	1174	9350	24075	1	1	// LOC_Os06g43090 // LOC_Os03g56010 // LOC_Os01g68870 // LOC_Os04g54110 // LOC_Os05g04210 // LOC_Os01g49270 // LOC_Os03g42230 // LOC_Os03g24040 // LOC_Os01g64790 // LOC_Os03g48220 // LOC_Os02g19530 // LOC_Os04g35270 // LOC_Os09g25090 // LOC_Os07g27670 // LOC_Os02g13710 // LOC_Os06g45630 // LOC_Os03g05760 // LOC_Os09g31019 // LOC_Os02g32610 // LOC_Os03g60130 // LOC_Os12g02250 // LOC_Os04g48070 // …
GO:0006886	P	intracellular protein transport	8	1174	202	24075	0.77	1	// LOC_Os07g09680 // LOC_Os03g09140 // LOC_Os03g05280 // LOC_Os06g12090 // LOC_Os06g39050 // LOC_Os02g03610 // LOC_Os05g41060 // LOC_Os03g57310
GO:0016043	P	cellular component organization	12	1174	1240	24075	1	1	// LOC_Os05g02140 // LOC_Os01g46580 // LOC_Os03g62750 // LOC_Os02g12350 // LOC_Os01g71270 // LOC_Os02g55150 // LOC_Os09g36440 // LOC_Os02g12380 // LOC_Os10g39870 // LOC_Os05g47550 // LOC_Os11g09370 // LOC_Os03g19010
GO:0065003	P	macromolecular complex assembly	5	1174	169	24075	0.91	1	// LOC_Os09g36440 // LOC_Os05g02140 // LOC_Os05g47550 // LOC_Os01g46580 // LOC_Os10g39870
GO:0065008	P	regulation of biological quality	13	1174	176	24075	0.1	1	// LOC_Os01g13480 // LOC_Os07g08840 // LOC_Os07g09310 // LOC_Os01g71310 // LOC_Os07g44430 // LOC_Os02g40500 // LOC_Os01g07376 // LOC_Os07g46570 // LOC_Os01g46580 // LOC_Os05g10930 // LOC_Os08g35860 // LOC_Os07g44440 // LOC_Os03g55820
GO:0009150	P	purine ribonucleotide metabolic process	5	1174	147	24075	0.84	1	// LOC_Os10g28240 // LOC_Os03g20949 // LOC_Os06g48720 // LOC_Os04g51610 // LOC_Os01g73130
GO:0006461	P	protein complex assembly	5	1174	94	24075	0.49	1	// LOC_Os09g36440 // LOC_Os05g02140 // LOC_Os05g47550 // LOC_Os01g46580 // LOC_Os10g39870
GO:0019318	P	hexose metabolic process	11	1174	133	24075	0.073	1	// LOC_Os06g13720 // LOC_Os05g44922 // LOC_Os04g51880 // LOC_Os05g50380 // LOC_Os09g15420 // LOC_Os01g70170 // LOC_Os01g44220 // LOC_Os10g26570 // LOC_Os04g52730 // LOC_Os07g04690 // LOC_Os05g49070
GO:0009152	P	purine ribonucleotide biosynthetic process	5	1174	145	24075	0.83	1	// LOC_Os10g28240 // LOC_Os03g20949 // LOC_Os06g48720 // LOC_Os04g51610 // LOC_Os01g73130
GO:0008152	P	metabolic process	671	1174	14398	24075	0.97	1	// LOC_Os04g35270 // LOC_Os03g05430 // LOC_Os02g50690 // LOC_Os01g09430 // LOC_Os09g16910 // LOC_Os09g25090 // LOC_Os07g27670 // LOC_Os01g54890 // LOC_Os06g48350 // LOC_Os06g45630 // LOC_Os05g22960 // LOC_Os08g40680 // LOC_Os04g33300 // LOC_Os04g12540 // LOC_Os03g18030 // LOC_Os05g47770 // LOC_Os06g07040 // LOC_Os03g10950 // LOC_Os03g25490 // LOC_Os02g35660 // LOC_Os07g39520 // LOC_Os06g40370 // …
GO:0019748	P	secondary metabolic process	5	1174	64	24075	0.22	1	// LOC_Os12g19304 // LOC_Os03g16610 // LOC_Os01g62490 // LOC_Os01g70170 // LOC_Os05g49070
GO:0008652	P	cellular amino acid biosynthetic process	11	1174	133	24075	0.073	1	// LOC_Os05g45710 // LOC_Os05g38150 // LOC_Os06g05690 // LOC_Os01g62900 // LOC_Os04g33300 // LOC_Os04g55720 // LOC_Os02g05780 // LOC_Os07g49390 // LOC_Os03g06200 // LOC_Os10g28360 // LOC_Os03g27230
GO:0044271	P	cellular nitrogen compound biosynthetic process	15	1174	231	24075	0.17	1	// LOC_Os05g45710 // LOC_Os05g38150 // LOC_Os02g28110 // LOC_Os06g05690 // LOC_Os01g62900 // LOC_Os04g33300 // LOC_Os04g55720 // LOC_Os02g05780 // LOC_Os07g49390 // LOC_Os04g39210 // LOC_Os03g06200 // LOC_Os10g28360 // LOC_Os01g72250 // LOC_Os03g27230 // LOC_Os09g32025
GO:0046907	P	intracellular transport	10	1174	233	24075	0.7	1	// LOC_Os07g09680 // LOC_Os04g55200 // LOC_Os03g09140 // LOC_Os03g05280 // LOC_Os06g12090 // LOC_Os06g39050 // LOC_Os02g03610 // LOC_Os08g37370 // LOC_Os05g41060 // LOC_Os03g57310
GO:0009260	P	ribonucleotide biosynthetic process	5	1174	149	24075	0.85	1	// LOC_Os10g28240 // LOC_Os03g20949 // LOC_Os06g48720 // LOC_Os04g51610 // LOC_Os01g73130
GO:0046394	P	carboxylic acid biosynthetic process	15	1174	222	24075	0.14	1	// LOC_Os03g03370 // LOC_Os05g45710 // LOC_Os05g38150 // LOC_Os06g05690 // LOC_Os10g38940 // LOC_Os05g49900 // LOC_Os01g62900 // LOC_Os04g33300 // LOC_Os04g55720 // LOC_Os11g48020 // LOC_Os02g05780 // LOC_Os07g49390 // LOC_Os03g06200 // LOC_Os10g28360 // LOC_Os03g27230
GO:0070727	P	cellular macromolecule localization	9	1174	207	24075	0.68	1	// LOC_Os07g09680 // LOC_Os03g09140 // LOC_Os03g05280 // LOC_Os03g62750 // LOC_Os06g12090 // LOC_Os06g39050 // LOC_Os02g03610 // LOC_Os05g41060 // LOC_Os03g57310
GO:0006511	P	ubiquitin-dependent protein catabolic process	5	1174	143	24075	0.82	1	// LOC_Os08g41550 // LOC_Os11g38630 // LOC_Os03g24040 // LOC_Os12g40300 // LOC_Os01g03300
GO:0006754	P	ATP biosynthetic process	5	1174	127	24075	0.74	1	// LOC_Os10g28240 // LOC_Os03g20949 // LOC_Os06g48720 // LOC_Os04g51610 // LOC_Os01g73130
GO:0006631	P	fatty acid metabolic process	7	1174	97	24075	0.21	1	// LOC_Os03g03370 // LOC_Os10g38940 // LOC_Os05g49900 // LOC_Os03g30950 // LOC_Os11g48020 // LOC_Os02g30200 // LOC_Os01g58380
GO:0070271	P	protein complex biogenesis	5	1174	94	24075	0.49	1	// LOC_Os09g36440 // LOC_Os05g02140 // LOC_Os05g47550 // LOC_Os01g46580 // LOC_Os10g39870
GO:0006732	P	coenzyme metabolic process	7	1174	101	24075	0.24	1	// LOC_Os12g19304 // LOC_Os06g46900 // LOC_Os01g70170 // LOC_Os04g40310 // LOC_Os06g06100 // LOC_Os02g48330 // LOC_Os05g49070
GO:0044248	P	cellular catabolic process	18	1174	337	24075	0.39	1	// LOC_Os11g38630 // LOC_Os06g44040 // LOC_Os06g13720 // LOC_Os06g01360 // LOC_Os01g70170 // LOC_Os04g40310 // LOC_Os06g04380 // LOC_Os01g03300 // LOC_Os05g44922 // LOC_Os01g62490 // LOC_Os10g26570 // LOC_Os06g40080 // LOC_Os08g41550 // LOC_Os03g16610 // LOC_Os10g28370 // LOC_Os03g24040 // LOC_Os12g40300 // LOC_Os05g49070
GO:0044249	P	cellular biosynthetic process	172	1174	5890	24075	1	1	// LOC_Os06g43090 // LOC_Os04g35270 // LOC_Os05g04210 // LOC_Os06g46900 // LOC_Os01g64790 // LOC_Os04g51610 // LOC_Os03g06920 // LOC_Os09g31019 // LOC_Os03g60130 // LOC_Os01g73130 // LOC_Os02g47605 // LOC_Os02g52670 // LOC_Os05g49900 // LOC_Os01g62900 // LOC_Os04g33300 // LOC_Os04g46400 // LOC_Os06g10820 // LOC_Os05g48590 // LOC_Os02g35660 // LOC_Os01g57890 // LOC_Os05g35266 // LOC_Os05g38150 // …
GO:0015833	P	peptide transport	7	1174	86	24075	0.14	1	// LOC_Os04g41400 // LOC_Os04g41410 // LOC_Os06g13210 // LOC_Os02g48570 // LOC_Os06g15370 // LOC_Os05g33960 // LOC_Os02g46460
GO:0034645	P	cellular macromolecule biosynthetic process	140	1174	5248	24075	1	1	// LOC_Os06g43090 // LOC_Os04g35270 // LOC_Os05g04210 // LOC_Os01g64790 // LOC_Os07g27670 // LOC_Os03g06920 // LOC_Os03g60130 // LOC_Os04g48070 // LOC_Os02g47605 // LOC_Os02g52670 // LOC_Os05g35266 // LOC_Os04g46400 // LOC_Os06g10820 // LOC_Os03g55990 // LOC_Os12g29330 // LOC_Os01g57890 // LOC_Os03g53340 // LOC_Os02g49840 // LOC_Os02g37050 // LOC_Os01g06640 // LOC_Os09g36440 // LOC_Os01g59780 // …
GO:0006163	P	purine nucleotide metabolic process	5	1174	154	24075	0.87	1	// LOC_Os10g28240 // LOC_Os03g20949 // LOC_Os06g48720 // LOC_Os04g51610 // LOC_Os01g73130
GO:0009259	P	ribonucleotide metabolic process	5	1174	151	24075	0.86	1	// LOC_Os10g28240 // LOC_Os03g20949 // LOC_Os06g48720 // LOC_Os04g51610 // LOC_Os01g73130
GO:0006139	P	nucleobase, nucleoside, nucleotide and nucleic acid metabolic process	144	1174	6695	24075	1	1	// LOC_Os06g43090 // LOC_Os05g04210 // LOC_Os01g49270 // LOC_Os01g64790 // LOC_Os04g51610 // LOC_Os03g06920 // LOC_Os03g60130 // LOC_Os01g73130 // LOC_Os02g47605 // LOC_Os02g52670 // LOC_Os04g46400 // LOC_Os06g10820 // LOC_Os03g55990 // LOC_Os12g29330 // LOC_Os01g57890 // LOC_Os05g05810 // LOC_Os03g53340 // LOC_Os02g49840 // LOC_Os06g36000 // LOC_Os02g18460 // LOC_Os09g36440 // LOC_Os04g57540 // …
GO:0009057	P	macromolecule catabolic process	20	1174	322	24075	0.17	1	// LOC_Os11g37950 // LOC_Os01g13550 // LOC_Os05g44922 // LOC_Os06g13720 // LOC_Os09g38730 // LOC_Os10g26570 // LOC_Os07g35880 // LOC_Os11g38630 // LOC_Os01g70170 // LOC_Os01g03300 // LOC_Os02g39330 // LOC_Os06g51050 // LOC_Os10g39700 // LOC_Os10g39680 // LOC_Os08g41550 // LOC_Os05g33140 // LOC_Os05g33130 // LOC_Os03g24040 // LOC_Os12g40300 // LOC_Os05g49070
GO:0043933	P	macromolecular complex subunit organization	6	1174	190	24075	0.9	1	// LOC_Os05g02140 // LOC_Os10g39870 // LOC_Os01g71270 // LOC_Os09g36440 // LOC_Os01g46580 // LOC_Os05g47550
GO:0015672	P	monovalent inorganic cation transport	10	1174	155	24075	0.24	1	// LOC_Os06g14030 // LOC_Os01g73130 // LOC_Os02g47320 // LOC_Os02g14840 // LOC_Os07g32530 // LOC_Os09g38960 // LOC_Os08g10550 // LOC_Os01g70490 // LOC_Os09g12790 // LOC_Os03g06160
GO:0044275	P	cellular carbohydrate catabolic process	5	1174	94	24075	0.49	1	// LOC_Os05g44922 // LOC_Os10g26570 // LOC_Os05g49070 // LOC_Os01g70170 // LOC_Os06g13720
GO:0006644	P	phospholipid metabolic process	6	1174	77	24075	0.19	1	// LOC_Os02g37050 // LOC_Os06g10280 // LOC_Os04g59540 // LOC_Os07g01200 // LOC_Os03g12320 // LOC_Os08g21590
GO:0008610	P	lipid biosynthetic process	10	1174	180	24075	0.39	1	// LOC_Os03g03370 // LOC_Os05g50250 // LOC_Os02g37050 // LOC_Os06g10280 // LOC_Os05g49900 // LOC_Os03g12320 // LOC_Os11g48020 // LOC_Os07g01200 // LOC_Os10g38940 // LOC_Os01g50050
GO:0051603	P	proteolysis involved in cellular protein catabolic process	5	1174	153	24075	0.86	1	// LOC_Os08g41550 // LOC_Os11g38630 // LOC_Os03g24040 // LOC_Os12g40300 // LOC_Os01g03300
GO:0009987	P	cellular process	554	1174	12839	24075	1	1	// LOC_Os04g35270 // LOC_Os01g12470 // LOC_Os03g37640 // LOC_Os01g73530 // LOC_Os09g16910 // LOC_Os09g25090 // LOC_Os07g27670 // LOC_Os06g45630 // LOC_Os05g22960 // LOC_Os02g52670 // LOC_Os04g33300 // LOC_Os04g12540 // LOC_Os05g47770 // LOC_Os06g07040 // LOC_Os03g10950 // LOC_Os02g35660 // LOC_Os06g40370 // LOC_Os07g10960 // LOC_Os02g12670 // LOC_Os01g10710 // LOC_Os02g04630 // LOC_Os05g38150 // …
GO:0019941	P	modification-dependent protein catabolic process	5	1174	143	24075	0.82	1	// LOC_Os08g41550 // LOC_Os11g38630 // LOC_Os03g24040 // LOC_Os12g40300 // LOC_Os01g03300
GO:0034637	P	cellular carbohydrate biosynthetic process	5	1174	114	24075	0.65	1	// LOC_Os03g26910 // LOC_Os05g50380 // LOC_Os01g44220 // LOC_Os07g01200 // LOC_Os03g12320
GO:0023046	P	signaling process	18	1174	279	24075	0.15	1	// LOC_Os07g09680 // LOC_Os07g30300 // LOC_Os07g15540 // LOC_Os03g09140 // LOC_Os03g05280 // LOC_Os06g35160 // LOC_Os06g12090 // LOC_Os01g35184 // LOC_Os02g03610 // LOC_Os07g37650 // LOC_Os08g19410 // LOC_Os05g06320 // LOC_Os09g25090 // LOC_Os05g41060 // LOC_Os03g03510 // LOC_Os08g21590 // LOC_Os06g40370 // LOC_Os07g44330
GO:0006508	P	proteolysis	31	1174	1579	24075	1	1	// LOC_Os02g50730 // LOC_Os04g01710 // LOC_Os02g57060 // LOC_Os03g05430 // LOC_Os05g44590 // LOC_Os04g35140 // LOC_Os02g50880 // LOC_Os02g48860 // LOC_Os04g24750 // LOC_Os05g33400 // LOC_Os11g38630 // LOC_Os07g29760 // LOC_Os03g26920 // LOC_Os09g38920 // LOC_Os01g03300 // LOC_Os06g50390 // LOC_Os11g27329 // LOC_Os09g36110 // LOC_Os04g13140 // LOC_Os12g40300 // LOC_Os01g73910 // LOC_Os02g49800 // …
GO:0044257	P	cellular protein catabolic process	5	1174	153	24075	0.86	1	// LOC_Os08g41550 // LOC_Os11g38630 // LOC_Os03g24040 // LOC_Os12g40300 // LOC_Os01g03300
GO:0044255	P	cellular lipid metabolic process	15	1174	229	24075	0.17	1	// LOC_Os03g03370 // LOC_Os02g37050 // LOC_Os06g10280 // LOC_Os05g49900 // LOC_Os03g12320 // LOC_Os01g50050 // LOC_Os03g30950 // LOC_Os01g64750 // LOC_Os11g48020 // LOC_Os07g01200 // LOC_Os10g38940 // LOC_Os02g30200 // LOC_Os08g21590 // LOC_Os04g59540 // LOC_Os01g58380
GO:0006979	P	response to oxidative stress	8	1174	174	24075	0.61	1	// LOC_Os03g24380 // LOC_Os03g13210 // LOC_Os01g73220 // LOC_Os12g02080 // LOC_Os03g55420 // LOC_Os11g02130 // LOC_Os06g35490 // LOC_Os01g22352
GO:0055086	P	nucleobase, nucleoside and nucleotide metabolic process	11	1174	244	24075	0.64	1	// LOC_Os12g19304 // LOC_Os04g51610 // LOC_Os05g13970 // LOC_Os01g70170 // LOC_Os01g73130 // LOC_Os03g20949 // LOC_Os10g28240 // LOC_Os06g48720 // LOC_Os02g48330 // LOC_Os01g72250 // LOC_Os05g49070
GO:0007242	P	intracellular signaling cascade	9	1174	132	24075	0.21	1	// LOC_Os07g09680 // LOC_Os07g15540 // LOC_Os03g09140 // LOC_Os03g05280 // LOC_Os06g12090 // LOC_Os02g03610 // LOC_Os07g37650 // LOC_Os05g41060 // LOC_Os08g21590
GO:0043170	P	macromolecule metabolic process	353	1174	10433	24075	1	1	// LOC_Os04g35270 // LOC_Os03g05430 // LOC_Os09g25090 // LOC_Os07g27670 // LOC_Os06g45630 // LOC_Os02g52670 // LOC_Os04g12540 // LOC_Os05g47770 // LOC_Os06g07040 // LOC_Os03g10950 // LOC_Os02g35660 // LOC_Os06g40370 // LOC_Os02g12670 // LOC_Os01g10710 // LOC_Os08g40270 // LOC_Os06g36000 // LOC_Os03g48270 // LOC_Os05g03460 // LOC_Os09g15320 // LOC_Os01g02400 // LOC_Os12g40300 // LOC_Os10g30530 // …
GO:0051186	P	cofactor metabolic process	11	1174	143	24075	0.1	1	// LOC_Os12g19304 // LOC_Os01g61400 // LOC_Os06g46900 // LOC_Os01g70170 // LOC_Os12g30030 // LOC_Os04g40310 // LOC_Os06g06100 // LOC_Os10g28370 // LOC_Os02g48330 // LOC_Os06g40080 // LOC_Os05g49070
GO:0034621	P	cellular macromolecular complex subunit organization	5	1174	142	24075	0.82	1	// LOC_Os01g71270 // LOC_Os01g46580 // LOC_Os05g02140 // LOC_Os10g39870 // LOC_Os05g47550
GO:0006006	P	glucose metabolic process	7	1174	109	24075	0.29	1	// LOC_Os06g13720 // LOC_Os05g44922 // LOC_Os01g70170 // LOC_Os05g50380 // LOC_Os01g44220 // LOC_Os10g26570 // LOC_Os05g49070
GO:0006007	P	glucose catabolic process	5	1174	88	24075	0.44	1	// LOC_Os05g44922 // LOC_Os10g26570 // LOC_Os05g49070 // LOC_Os01g70170 // LOC_Os06g13720
GO:0046365	P	monosaccharide catabolic process	5	1174	88	24075	0.44	1	// LOC_Os05g44922 // LOC_Os10g26570 // LOC_Os05g49070 // LOC_Os01g70170 // LOC_Os06g13720
GO:0042592	P	homeostatic process	10	1174	147	24075	0.2	1	// LOC_Os01g13480 // LOC_Os07g08840 // LOC_Os07g09310 // LOC_Os07g44430 // LOC_Os02g40500 // LOC_Os01g07376 // LOC_Os07g46570 // LOC_Os05g10930 // LOC_Os07g44440 // LOC_Os03g55820
GO:0015031	P	protein transport	9	1174	294	24075	0.95	1	// LOC_Os07g09680 // LOC_Os03g09140 // LOC_Os03g05280 // LOC_Os06g12090 // LOC_Os06g39050 // LOC_Os02g03610 // LOC_Os05g41060 // LOC_Os01g19770 // LOC_Os03g57310
GO:0043632	P	modification-dependent macromolecule catabolic process	5	1174	143	24075	0.82	1	// LOC_Os08g41550 // LOC_Os11g38630 // LOC_Os03g24040 // LOC_Os12g40300 // LOC_Os01g03300
GO:0071555	P	cell wall organization	7	1174	83	24075	0.13	1	// LOC_Os10g39110 // LOC_Os01g53990 // LOC_Os02g51040 // LOC_Os01g20980 // LOC_Os03g28090 // LOC_Os03g21820 // LOC_Os01g57854
GO:0010467	P	gene expression	134	1174	2424	24075	0.076	1	// LOC_Os06g43090 // LOC_Os05g04210 // LOC_Os01g49270 // LOC_Os01g64790 // LOC_Os04g32960 // LOC_Os07g27670 // LOC_Os03g06920 // LOC_Os03g60130 // LOC_Os04g48070 // LOC_Os06g06900 // LOC_Os02g52670 // LOC_Os04g46400 // LOC_Os06g10820 // LOC_Os03g55990 // LOC_Os12g29330 // LOC_Os01g57890 // LOC_Os03g53340 // LOC_Os02g49840 // LOC_Os06g36000 // LOC_Os02g18460 // LOC_Os09g36440 // LOC_Os01g59780 // …
GO:0006857	P	oligopeptide transport	7	1174	86	24075	0.14	1	// LOC_Os04g41400 // LOC_Os04g41410 // LOC_Os06g13210 // LOC_Os02g48570 // LOC_Os06g15370 // LOC_Os05g33960 // LOC_Os02g46460
GO:0046164	P	alcohol catabolic process	5	1174	94	24075	0.49	1	// LOC_Os05g44922 // LOC_Os10g26570 // LOC_Os05g49070 // LOC_Os01g70170 // LOC_Os06g13720
GO:0006725	P	cellular aromatic compound metabolic process	9	1174	145	24075	0.29	1	// LOC_Os07g49390 // LOC_Os06g01360 // LOC_Os06g06100 // LOC_Os01g62490 // LOC_Os01g71310 // LOC_Os03g16610 // LOC_Os08g35860 // LOC_Os01g72250 // LOC_Os03g27230
GO:0034613	P	cellular protein localization	9	1174	207	24075	0.68	1	// LOC_Os07g09680 // LOC_Os03g09140 // LOC_Os03g05280 // LOC_Os03g62750 // LOC_Os06g12090 // LOC_Os06g39050 // LOC_Os02g03610 // LOC_Os05g41060 // LOC_Os03g57310
GO:0009058	P	biosynthetic process	179	1174	6085	24075	1	1	// LOC_Os06g43090 // LOC_Os04g35270 // LOC_Os05g04210 // LOC_Os06g46900 // LOC_Os01g64790 // LOC_Os04g51610 // LOC_Os03g06920 // LOC_Os09g31019 // LOC_Os03g60130 // LOC_Os08g36700 // LOC_Os01g73130 // LOC_Os02g47605 // LOC_Os02g52670 // LOC_Os05g49900 // LOC_Os01g62900 // LOC_Os04g33300 // LOC_Os04g46400 // LOC_Os06g10820 // LOC_Os05g48590 // LOC_Os02g35660 // LOC_Os01g57890 // LOC_Os05g35266 // …
GO:0009059	P	macromolecule biosynthetic process	140	1174	5252	24075	1	1	// LOC_Os06g43090 // LOC_Os04g35270 // LOC_Os05g04210 // LOC_Os01g64790 // LOC_Os07g27670 // LOC_Os03g06920 // LOC_Os03g60130 // LOC_Os04g48070 // LOC_Os02g47605 // LOC_Os02g52670 // LOC_Os05g35266 // LOC_Os04g46400 // LOC_Os06g10820 // LOC_Os03g55990 // LOC_Os12g29330 // LOC_Os01g57890 // LOC_Os03g53340 // LOC_Os02g49840 // LOC_Os02g37050 // LOC_Os01g06640 // LOC_Os09g36440 // LOC_Os01g59780 // …
GO:0009117	P	nucleotide metabolic process	9	1174	218	24075	0.73	1	// LOC_Os12g19304 // LOC_Os04g51610 // LOC_Os01g73130 // LOC_Os01g70170 // LOC_Os03g20949 // LOC_Os10g28240 // LOC_Os06g48720 // LOC_Os02g48330 // LOC_Os05g49070
GO:0051649	P	establishment of localization in cell	14	1174	299	24075	0.6	1	// LOC_Os06g12090 // LOC_Os04g55200 // LOC_Os03g09140 // LOC_Os03g05280 // LOC_Os09g17810 // LOC_Os06g39050 // LOC_Os05g41060 // LOC_Os02g03610 // LOC_Os07g09680 // LOC_Os08g37370 // LOC_Os04g58870 // LOC_Os03g33520 // LOC_Os03g57310 // LOC_Os07g10960
GO:0042221	P	response to chemical stimulus	20	1174	301	24075	0.11	1	// LOC_Os10g20470 // LOC_Os12g42130 // LOC_Os03g24380 // LOC_Os11g04030 // LOC_Os07g15540 // LOC_Os06g09660 // LOC_Os01g73220 // LOC_Os04g34010 // LOC_Os07g33310 // LOC_Os03g13210 // LOC_Os05g48040 // LOC_Os01g31980 // LOC_Os12g02080 // LOC_Os03g55420 // LOC_Os11g02130 // LOC_Os01g50700 // LOC_Os06g35490 // LOC_Os12g03950 // LOC_Os03g37640 // LOC_Os01g22352
GO:0007264	P	small GTPase mediated signal transduction	7	1174	121	24075	0.39	1	// LOC_Os07g09680 // LOC_Os03g09140 // LOC_Os03g05280 // LOC_Os06g12090 // LOC_Os02g03610 // LOC_Os07g37650 // LOC_Os05g41060
GO:0006091	P	generation of precursor metabolites and energy	7	1174	243	24075	0.95	1	// LOC_Os06g13720 // LOC_Os01g73130 // LOC_Os05g44922 // LOC_Os05g50380 // LOC_Os04g40310 // LOC_Os01g44220 // LOC_Os10g26570
GO:0051641	P	cellular localization	15	1174	309	24075	0.54	1	// LOC_Os06g12090 // LOC_Os04g55200 // LOC_Os03g09140 // LOC_Os03g05280 // LOC_Os03g62750 // LOC_Os09g17810 // LOC_Os06g39050 // LOC_Os05g41060 // LOC_Os02g03610 // LOC_Os07g09680 // LOC_Os08g37370 // LOC_Os04g58870 // LOC_Os03g33520 // LOC_Os03g57310 // LOC_Os07g10960
GO:0006996	P	organelle organization	8	1174	1129	24075	1	1	// LOC_Os05g02140 // LOC_Os02g12350 // LOC_Os02g55150 // LOC_Os02g12380 // LOC_Os01g46580 // LOC_Os05g47550 // LOC_Os11g09370 // LOC_Os03g19010
GO:0044238	P	primary metabolic process	468	1174	11969	24075	1	1	// LOC_Os04g35270 // LOC_Os03g05430 // LOC_Os02g50690 // LOC_Os09g16910 // LOC_Os09g25090 // LOC_Os07g27670 // LOC_Os01g54890 // LOC_Os06g45630 // LOC_Os05g22960 // LOC_Os08g40680 // LOC_Os04g33300 // LOC_Os04g12540 // LOC_Os05g47770 // LOC_Os06g07040 // LOC_Os03g10950 // LOC_Os02g35660 // LOC_Os06g40370 // LOC_Os02g12670 // LOC_Os01g10710 // LOC_Os08g40270 // LOC_Os05g38150 // LOC_Os06g36000 // …
GO:0006753	P	nucleoside phosphate metabolic process	9	1174	218	24075	0.73	1	// LOC_Os12g19304 // LOC_Os04g51610 // LOC_Os01g73130 // LOC_Os01g70170 // LOC_Os03g20949 // LOC_Os10g28240 // LOC_Os06g48720 // LOC_Os02g48330 // LOC_Os05g49070
GO:0044237	P	cellular metabolic process	404	1174	10696	24075	1	1	// LOC_Os04g35270 // LOC_Os09g16910 // LOC_Os09g25090 // LOC_Os07g27670 // LOC_Os06g45630 // LOC_Os05g22960 // LOC_Os02g52670 // LOC_Os04g33300 // LOC_Os04g12540 // LOC_Os05g47770 // LOC_Os06g07040 // LOC_Os03g10950 // LOC_Os02g35660 // LOC_Os06g40370 // LOC_Os02g12670 // LOC_Os01g10710 // LOC_Os03g03370 // LOC_Os06g36000 // LOC_Os03g48270 // LOC_Os05g03460 // LOC_Os09g15320 // LOC_Os01g02400 // …
GO:0006066	P	alcohol metabolic process	15	1174	202	24075	0.082	1	// LOC_Os04g32320 // LOC_Os06g13720 // LOC_Os05g44922 // LOC_Os04g51880 // LOC_Os05g50380 // LOC_Os09g15420 // LOC_Os01g70170 // LOC_Os01g44220 // LOC_Os10g26570 // LOC_Os04g52730 // LOC_Os12g03480 // LOC_Os11g03734 // LOC_Os10g38050 // LOC_Os07g04690 // LOC_Os05g49070
GO:0044085	P	cellular component biogenesis	8	1174	239	24075	0.89	1	// LOC_Os05g02140 // LOC_Os10g39870 // LOC_Os08g24750 // LOC_Os09g36440 // LOC_Os02g52560 // LOC_Os05g47550 // LOC_Os02g52590 // LOC_Os01g46580
GO:0006790	P	sulfur metabolic process	5	1174	63	24075	0.21	1	// LOC_Os10g28360 // LOC_Os05g45710 // LOC_Os09g16910 // LOC_Os06g05690 // LOC_Os12g08270
GO:0006259	P	DNA metabolic process	8	1174	4515	24075	1	1	// LOC_Os05g05810 // LOC_Os07g41564 // LOC_Os03g01100 // LOC_Os01g71690 // LOC_Os08g36330 // LOC_Os03g06900 // LOC_Os02g47605 // LOC_Os02g10990
GO:0006412	P	translation	13	1174	595	24075	1	1	// LOC_Os07g34589 // LOC_Os09g31019 // LOC_Os01g07300 // LOC_Os01g03030 // LOC_Os01g71270 // LOC_Os09g31031 // LOC_Os12g30490 // LOC_Os09g36440 // LOC_Os09g30200 // LOC_Os06g48350 // LOC_Os03g48220 // LOC_Os01g59950 // LOC_Os06g48355
GO:0006396	P	RNA processing	6	1174	198	24075	0.92	1	// LOC_Os04g44890 // LOC_Os01g49270 // LOC_Os07g48890 // LOC_Os03g49430 // LOC_Os03g63740 // LOC_Os03g59550
GO:0016192	P	vesicle-mediated transport	11	1174	186	24075	0.31	1	// LOC_Os09g17810 // LOC_Os04g55200 // LOC_Os05g02140 // LOC_Os05g47550 // LOC_Os06g39050 // LOC_Os03g57760 // LOC_Os03g58840 // LOC_Os04g58870 // LOC_Os03g33520 // LOC_Os03g57310 // LOC_Os07g10960
GO:0016491	F	oxidoreductase activity	136	1174	1672	24075	1.4e-08	1.2e-05	// LOC_Os04g33970 // LOC_Os08g44590 // LOC_Os06g29220 // LOC_Os03g36530 // LOC_Os02g30200 // LOC_Os04g39020 // LOC_Os01g09430 // LOC_Os03g04190 // LOC_Os04g57550 // LOC_Os04g40470 // LOC_Os10g37110 // LOC_Os06g44040 // LOC_Os05g25640 // LOC_Os03g45210 // LOC_Os10g37210 // LOC_Os01g62900 // LOC_Os07g44430 // LOC_Os03g18030 // LOC_Os03g06654 // LOC_Os05g34854 // LOC_Os03g25490 // LOC_Os02g05780 // …
GO:0001883	F	purine nucleoside binding	225	1174	3247	24075	8.1e-08	1.7e-05	// LOC_Os01g68870 // LOC_Os04g54110 // LOC_Os12g17410 // LOC_Os03g36530 // LOC_Os02g10580 // LOC_Os11g11950 // LOC_Os01g41890 // LOC_Os02g19530 // LOC_Os01g73530 // LOC_Os09g25090 // LOC_Os04g51610 // LOC_Os02g32610 // LOC_Os12g17490 // LOC_Os08g05710 // LOC_Os12g02250 // LOC_Os04g13210 // LOC_Os01g12660 // LOC_Os03g04920 // LOC_Os04g12540 // LOC_Os03g06654 // LOC_Os11g10770 // LOC_Os05g47770 // …
GO:0004553	F	hydrolase activity, hydrolyzing O-glycosyl compounds	50	1174	424	24075	6.5e-08	1.7e-05	// LOC_Os03g14010 // LOC_Os03g10478 // LOC_Os02g57770 // LOC_Os07g46280 // LOC_Os07g41014 // LOC_Os07g35880 // LOC_Os03g45390 // LOC_Os10g39680 // LOC_Os09g31270 // LOC_Os01g07790 // LOC_Os11g47580 // LOC_Os04g40500 // LOC_Os01g67220 // LOC_Os05g33130 // LOC_Os05g50260 // LOC_Os01g13550 // LOC_Os05g20020 // LOC_Os09g36810 // LOC_Os02g39330 // LOC_Os08g40680 // LOC_Os05g37700 // LOC_Os05g15880 // …
GO:0030554	F	adenyl nucleotide binding	225	1174	3247	24075	8.1e-08	1.7e-05	// LOC_Os01g68870 // LOC_Os04g54110 // LOC_Os12g17410 // LOC_Os03g36530 // LOC_Os02g10580 // LOC_Os11g11950 // LOC_Os01g41890 // LOC_Os02g19530 // LOC_Os01g73530 // LOC_Os09g25090 // LOC_Os04g51610 // LOC_Os02g32610 // LOC_Os12g17490 // LOC_Os08g05710 // LOC_Os12g02250 // LOC_Os04g13210 // LOC_Os01g12660 // LOC_Os03g04920 // LOC_Os04g12540 // LOC_Os03g06654 // LOC_Os11g10770 // LOC_Os05g47770 // …
GO:0001882	F	nucleoside binding	225	1174	3257	24075	1e-07	1.7e-05	// LOC_Os01g68870 // LOC_Os04g54110 // LOC_Os12g17410 // LOC_Os03g36530 // LOC_Os02g10580 // LOC_Os11g11950 // LOC_Os01g41890 // LOC_Os02g19530 // LOC_Os01g73530 // LOC_Os09g25090 // LOC_Os04g51610 // LOC_Os02g32610 // LOC_Os12g17490 // LOC_Os08g05710 // LOC_Os12g02250 // LOC_Os04g13210 // LOC_Os01g12660 // LOC_Os03g04920 // LOC_Os04g12540 // LOC_Os03g06654 // LOC_Os11g10770 // LOC_Os05g47770 // …
GO:0032559	F	adenyl ribonucleotide binding	214	1174	3087	24075	1.8e-07	2.1e-05	// LOC_Os01g68870 // LOC_Os04g54110 // LOC_Os12g17410 // LOC_Os02g10580 // LOC_Os11g11950 // LOC_Os01g41890 // LOC_Os02g19530 // LOC_Os01g73530 // LOC_Os09g25090 // LOC_Os04g51610 // LOC_Os02g32610 // LOC_Os12g17490 // LOC_Os08g05710 // LOC_Os12g02250 // LOC_Os04g13210 // LOC_Os01g12660 // LOC_Os03g04920 // LOC_Os04g12540 // LOC_Os11g10770 // LOC_Os05g47770 // LOC_Os08g40270 // LOC_Os06g16450 // …
GO:0005524	F	ATP binding	214	1174	3085	24075	1.7e-07	2.1e-05	// LOC_Os01g68870 // LOC_Os04g54110 // LOC_Os12g17410 // LOC_Os02g10580 // LOC_Os11g11950 // LOC_Os01g41890 // LOC_Os02g19530 // LOC_Os01g73530 // LOC_Os09g25090 // LOC_Os04g51610 // LOC_Os02g32610 // LOC_Os12g17490 // LOC_Os08g05710 // LOC_Os12g02250 // LOC_Os04g13210 // LOC_Os01g12660 // LOC_Os03g04920 // LOC_Os04g12540 // LOC_Os11g10770 // LOC_Os05g47770 // LOC_Os08g40270 // LOC_Os06g16450 // …
GO:0017076	F	purine nucleotide binding	234	1174	3456	24075	2.4e-07	2.5e-05	// LOC_Os09g39960 // LOC_Os01g68870 // LOC_Os04g54110 // LOC_Os12g17410 // LOC_Os03g36530 // LOC_Os02g10580 // LOC_Os11g11950 // LOC_Os01g41890 // LOC_Os02g19530 // LOC_Os01g73530 // LOC_Os09g25090 // LOC_Os04g51610 // LOC_Os02g32610 // LOC_Os12g17490 // LOC_Os07g09680 // LOC_Os08g05710 // LOC_Os12g02250 // LOC_Os04g13210 // LOC_Os01g12660 // LOC_Os03g04920 // LOC_Os04g12540 // LOC_Os03g06654 // …
GO:0032555	F	purine ribonucleotide binding	223	1174	3292	24075	4.9e-07	3.4e-05	// LOC_Os09g39960 // LOC_Os01g68870 // LOC_Os04g54110 // LOC_Os12g17410 // LOC_Os02g10580 // LOC_Os11g11950 // LOC_Os01g41890 // LOC_Os02g19530 // LOC_Os01g73530 // LOC_Os09g25090 // LOC_Os04g51610 // LOC_Os02g32610 // LOC_Os12g17490 // LOC_Os07g09680 // LOC_Os08g05710 // LOC_Os12g02250 // LOC_Os04g13210 // LOC_Os01g12660 // LOC_Os03g04920 // LOC_Os04g12540 // LOC_Os11g10770 // LOC_Os05g47770 // …
GO:0032553	F	ribonucleotide binding	223	1174	3292	24075	4.9e-07	3.4e-05	// LOC_Os09g39960 // LOC_Os01g68870 // LOC_Os04g54110 // LOC_Os12g17410 // LOC_Os02g10580 // LOC_Os11g11950 // LOC_Os01g41890 // LOC_Os02g19530 // LOC_Os01g73530 // LOC_Os09g25090 // LOC_Os04g51610 // LOC_Os02g32610 // LOC_Os12g17490 // LOC_Os07g09680 // LOC_Os08g05710 // LOC_Os12g02250 // LOC_Os04g13210 // LOC_Os01g12660 // LOC_Os03g04920 // LOC_Os04g12540 // LOC_Os11g10770 // LOC_Os05g47770 // …
GO:0016798	F	hydrolase activity, acting on glycosyl bonds	52	1174	480	24075	4e-07	3.4e-05	// LOC_Os03g14010 // LOC_Os03g10478 // LOC_Os02g57770 // LOC_Os07g46280 // LOC_Os07g41014 // LOC_Os07g35880 // LOC_Os03g45390 // LOC_Os10g39680 // LOC_Os09g31270 // LOC_Os01g07790 // LOC_Os11g47580 // LOC_Os01g07300 // LOC_Os04g40500 // LOC_Os01g67220 // LOC_Os05g33130 // LOC_Os05g50260 // LOC_Os01g13550 // LOC_Os05g20020 // LOC_Os09g36810 // LOC_Os02g39330 // LOC_Os08g40680 // LOC_Os05g37700 // …
GO:0003700	F	transcription factor activity	64	1174	651	24075	4.6e-07	3.4e-05	// LOC_Os03g56010 // LOC_Os10g38820 // LOC_Os02g53100 // LOC_Os03g05760 // LOC_Os06g07030 // LOC_Os02g09830 // LOC_Os02g55380 // LOC_Os05g34050 // LOC_Os02g09650 // LOC_Os06g10880 // LOC_Os02g43940 // LOC_Os03g53340 // LOC_Os08g36700 // LOC_Os07g27670 // LOC_Os01g36220 // LOC_Os03g06920 // LOC_Os04g34970 // LOC_Os10g28340 // LOC_Os03g10210 // LOC_Os11g06770 // LOC_Os05g29810 // LOC_Os02g52670 // …
GO:0000166	F	nucleotide binding	255	1174	3874	24075	5.4e-07	3.5e-05	// LOC_Os09g39960 // LOC_Os01g68870 // LOC_Os04g54110 // LOC_Os12g17410 // LOC_Os06g29220 // LOC_Os03g36530 // LOC_Os02g10580 // LOC_Os11g11950 // LOC_Os01g41890 // LOC_Os02g19530 // LOC_Os01g73530 // LOC_Os09g25090 // LOC_Os04g51610 // LOC_Os02g32610 // LOC_Os06g45630 // LOC_Os07g09680 // LOC_Os08g05710 // LOC_Os12g02250 // LOC_Os04g13210 // LOC_Os01g12660 // LOC_Os03g04920 // LOC_Os04g12540 // …
GO:0004674	F	protein serine/threonine kinase activity	116	1174	1478	24075	9.8e-07	5.8e-05	// LOC_Os01g68870 // LOC_Os04g54110 // LOC_Os02g19530 // LOC_Os09g25090 // LOC_Os01g05940 // LOC_Os02g32610 // LOC_Os06g45630 // LOC_Os12g02250 // LOC_Os04g12540 // LOC_Os05g47770 // LOC_Os08g40270 // LOC_Os06g09190 // LOC_Os06g40370 // LOC_Os02g12670 // LOC_Os01g10710 // LOC_Os03g31070 // LOC_Os03g48270 // LOC_Os07g48730 // LOC_Os07g05370 // LOC_Os02g05910 // LOC_Os05g03460 // LOC_Os11g46860 // …
GO:0016301	F	kinase activity	132	1174	1750	24075	1.2e-06	6.7e-05	// LOC_Os01g68870 // LOC_Os04g54110 // LOC_Os02g19530 // LOC_Os09g25090 // LOC_Os01g05940 // LOC_Os02g32610 // LOC_Os06g45630 // LOC_Os12g02250 // LOC_Os01g62900 // LOC_Os04g12540 // LOC_Os05g47770 // LOC_Os08g40270 // LOC_Os06g09190 // LOC_Os06g40370 // LOC_Os02g12670 // LOC_Os01g10710 // LOC_Os05g38150 // LOC_Os05g06320 // LOC_Os03g31070 // LOC_Os03g48270 // LOC_Os07g48730 // LOC_Os07g05370 // …
GO:0004672	F	protein kinase activity	121	1174	1575	24075	1.5e-06	7.4e-05	// LOC_Os01g68870 // LOC_Os04g54110 // LOC_Os02g19530 // LOC_Os09g25090 // LOC_Os01g05940 // LOC_Os02g32610 // LOC_Os06g45630 // LOC_Os12g02250 // LOC_Os04g12540 // LOC_Os05g47770 // LOC_Os08g40270 // LOC_Os06g09190 // LOC_Os06g40370 // LOC_Os02g12670 // LOC_Os01g10710 // LOC_Os05g06320 // LOC_Os03g31070 // LOC_Os03g48270 // LOC_Os07g48730 // LOC_Os07g05370 // LOC_Os02g05910 // LOC_Os05g03460 // …
GO:0016758	F	transferase activity, transferring hexosyl groups	51	1174	489	24075	1.4e-06	7.4e-05	// LOC_Os04g35270 // LOC_Os07g47550 // LOC_Os01g04220 // LOC_Os02g57770 // LOC_Os09g34230 // LOC_Os02g11680 // LOC_Os01g53430 // LOC_Os04g55680 // LOC_Os01g08090 // LOC_Os06g18140 // LOC_Os03g46400 // LOC_Os04g12900 // LOC_Os05g08480 // LOC_Os01g53390 // LOC_Os06g39330 // LOC_Os05g45090 // LOC_Os10g13810 // LOC_Os10g09990 // LOC_Os08g38130 // LOC_Os08g24750 // LOC_Os04g23580 // LOC_Os06g40060 // …
GO:0016773	F	phosphotransferase activity, alcohol group as acceptor	129	1174	1726	24075	2.5e-06	0.00012	// LOC_Os01g68870 // LOC_Os04g54110 // LOC_Os02g19530 // LOC_Os09g25090 // LOC_Os01g05940 // LOC_Os02g32610 // LOC_Os06g45630 // LOC_Os08g21590 // LOC_Os12g02250 // LOC_Os04g12540 // LOC_Os05g47770 // LOC_Os08g40270 // LOC_Os06g09190 // LOC_Os06g40370 // LOC_Os02g12670 // LOC_Os01g10710 // LOC_Os05g06320 // LOC_Os03g31070 // LOC_Os03g48270 // LOC_Os07g48730 // LOC_Os07g05370 // LOC_Os02g05910 // …
GO:0016757	F	transferase activity, transferring glycosyl groups	57	1174	595	24075	4e-06	0.00017	// LOC_Os04g35270 // LOC_Os07g47550 // LOC_Os01g04220 // LOC_Os02g57770 // LOC_Os09g34230 // LOC_Os02g11680 // LOC_Os01g53430 // LOC_Os04g55680 // LOC_Os01g08090 // LOC_Os11g37980 // LOC_Os03g46400 // LOC_Os04g12900 // LOC_Os05g08480 // LOC_Os01g53390 // LOC_Os06g39330 // LOC_Os05g45090 // LOC_Os10g13810 // LOC_Os10g09990 // LOC_Os08g38130 // LOC_Os04g23580 // LOC_Os08g24750 // LOC_Os01g63970 // …
GO:0030528	F	transcription regulator activity	81	1174	987	24075	1.1e-05	0.00044	// LOC_Os03g56010 // LOC_Os10g38820 // LOC_Os02g53100 // LOC_Os03g05760 // LOC_Os06g07030 // LOC_Os04g53990 // LOC_Os02g09830 // LOC_Os02g55380 // LOC_Os01g06640 // LOC_Os05g34050 // LOC_Os02g09650 // LOC_Os06g10880 // LOC_Os11g06770 // LOC_Os02g43940 // LOC_Os09g20940 // LOC_Os03g53340 // LOC_Os08g36700 // LOC_Os07g27670 // LOC_Os01g36220 // LOC_Os03g06920 // LOC_Os04g34970 // LOC_Os09g28210 // …
GO:0005215	F	transporter activity	77	1174	941	24075	1.9e-05	0.00076	// LOC_Os02g57720 // LOC_Os01g73530 // LOC_Os04g41410 // LOC_Os06g15370 // LOC_Os01g07730 // LOC_Os01g12470 // LOC_Os04g49900 // LOC_Os03g37640 // LOC_Os04g53930 // LOC_Os08g29720 // LOC_Os07g42910 // LOC_Os12g32760 // LOC_Os11g24060 // LOC_Os04g51610 // LOC_Os09g12790 // LOC_Os04g35540 // LOC_Os10g20470 // LOC_Os02g18670 // LOC_Os07g32530 // LOC_Os10g28240 // LOC_Os09g25960 // LOC_Os04g13210 // …
GO:0004497	F	monooxygenase activity	45	1174	458	24075	2.3e-05	0.00087	// LOC_Os03g59110 // LOC_Os05g29750 // LOC_Os06g44040 // LOC_Os02g30110 // LOC_Os05g43910 // LOC_Os09g28390 // LOC_Os02g09390 // LOC_Os03g04190 // LOC_Os05g12040 // LOC_Os10g37110 // LOC_Os03g55240 // LOC_Os05g25640 // LOC_Os01g43740 // LOC_Os04g40470 // LOC_Os01g12760 // LOC_Os03g06654 // LOC_Os06g22340 // LOC_Os03g25490 // LOC_Os05g31740 // LOC_Os01g24810 // LOC_Os10g36960 // LOC_Os06g30640 // …
GO:0030246	F	carbohydrate binding	27	1174	219	24075	3.3e-05	0.0012	// LOC_Os01g12410 // LOC_Os04g54110 // LOC_Os02g32620 // LOC_Os04g34420 // LOC_Os12g07800 // LOC_Os08g13870 // LOC_Os05g33130 // LOC_Os11g03820 // LOC_Os09g36810 // LOC_Os02g39330 // LOC_Os04g53994 // LOC_Os04g12540 // LOC_Os09g28180 // LOC_Os07g36544 // LOC_Os01g12420 // LOC_Os12g03640 // LOC_Os04g01310 // LOC_Os01g10710 // LOC_Os01g47840 // LOC_Os05g33140 // LOC_Os07g09670 // LOC_Os04g39910 // …
GO:0022857	F	transmembrane transporter activity	56	1174	643	24075	5.8e-05	0.002	// LOC_Os01g73530 // LOC_Os07g32530 // LOC_Os04g35540 // LOC_Os04g49900 // LOC_Os03g37640 // LOC_Os12g32760 // LOC_Os10g28240 // LOC_Os05g07210 // LOC_Os10g20470 // LOC_Os02g18670 // LOC_Os06g48720 // LOC_Os09g25960 // LOC_Os04g13210 // LOC_Os02g47320 // LOC_Os03g04920 // LOC_Os07g33310 // LOC_Os04g49890 // LOC_Os09g38960 // LOC_Os01g70490 // LOC_Os01g11250 // LOC_Os03g25470 // LOC_Os04g51820 // …
GO:0005529	F	sugar binding	22	1174	166	24075	6.7e-05	0.0022	// LOC_Os01g12410 // LOC_Os04g54110 // LOC_Os02g32620 // LOC_Os04g34420 // LOC_Os12g07800 // LOC_Os08g13870 // LOC_Os11g03820 // LOC_Os09g36810 // LOC_Os04g53994 // LOC_Os04g12540 // LOC_Os09g28180 // LOC_Os07g36544 // LOC_Os01g12420 // LOC_Os12g03640 // LOC_Os04g01310 // LOC_Os01g10710 // LOC_Os01g47840 // LOC_Os07g09670 // LOC_Os04g39910 // LOC_Os11g05240 // LOC_Os01g12430 // LOC_Os01g10700
GO:0005509	F	calcium ion binding	32	1174	316	24075	0.0002	0.0065	// LOC_Os02g14980 // LOC_Os01g51420 // LOC_Os11g04560 // LOC_Os09g31025 // LOC_Os02g18880 // LOC_Os04g58480 // LOC_Os04g57350 // LOC_Os11g46870 // LOC_Os12g06100 // LOC_Os11g47150 // LOC_Os06g49790 // LOC_Os09g20330 // LOC_Os02g10470 // LOC_Os04g30010 // LOC_Os01g26174 // LOC_Os01g04330 // LOC_Os02g09840 // LOC_Os03g44140 // LOC_Os12g42040 // LOC_Os07g48229 // LOC_Os03g48270 // LOC_Os02g03020 // …
GO:0048037	F	cofactor binding	47	1174	543	24075	0.00025	0.0077	// LOC_Os03g51740 // LOC_Os01g56380 // LOC_Os06g29220 // LOC_Os05g29990 // LOC_Os09g15420 // LOC_Os01g18230 // LOC_Os09g16910 // LOC_Os02g48330 // LOC_Os06g11290 // LOC_Os05g35440 // LOC_Os04g53780 // LOC_Os08g08500 // LOC_Os09g31498 // LOC_Os06g05690 // LOC_Os07g04690 // LOC_Os11g37890 // LOC_Os01g21320 // LOC_Os03g06654 // LOC_Os04g55720 // LOC_Os03g13300 // LOC_Os05g09440 // LOC_Os08g36320 // …
GO:0005506	F	iron ion binding	57	1174	713	24075	0.00039	0.012	// LOC_Os01g66100 // LOC_Os05g29750 // LOC_Os02g30110 // LOC_Os05g43910 // LOC_Os09g28390 // LOC_Os02g09390 // LOC_Os03g04190 // LOC_Os05g12040 // LOC_Os06g35490 // LOC_Os03g18030 // LOC_Os10g27340 // LOC_Os01g22352 // LOC_Os10g37110 // LOC_Os06g42130 // LOC_Os03g55240 // LOC_Os05g25640 // LOC_Os01g43740 // LOC_Os04g40470 // LOC_Os01g12760 // LOC_Os06g22340 // LOC_Os03g25490 // LOC_Os05g31740 // …
GO:0043565	F	sequence-specific DNA binding	40	1174	453	24075	0.00049	0.014	// LOC_Os10g38820 // LOC_Os02g09830 // LOC_Os06g10880 // LOC_Os03g53340 // LOC_Os08g36700 // LOC_Os07g27670 // LOC_Os09g28354 // LOC_Os10g28340 // LOC_Os03g10210 // LOC_Os09g28310 // LOC_Os03g12860 // LOC_Os02g01355 // LOC_Os05g34050 // LOC_Os04g48070 // LOC_Os03g55990 // LOC_Os09g10840 // LOC_Os11g29870 // LOC_Os06g30830 // LOC_Os02g49840 // LOC_Os10g32070 // LOC_Os05g41450 // LOC_Os05g46020 // …
GO:0050662	F	coenzyme binding	35	1174	382	24075	0.00059	0.016	// LOC_Os06g29220 // LOC_Os05g29990 // LOC_Os09g15420 // LOC_Os01g18230 // LOC_Os02g48330 // LOC_Os01g58380 // LOC_Os04g53780 // LOC_Os08g08500 // LOC_Os09g31498 // LOC_Os07g04690 // LOC_Os11g37890 // LOC_Os01g21320 // LOC_Os03g06654 // LOC_Os04g55720 // LOC_Os05g09440 // LOC_Os08g06170 // LOC_Os08g35860 // LOC_Os09g31514 // LOC_Os03g36530 // LOC_Os06g44260 // LOC_Os04g44890 // LOC_Os06g11290 // …
GO:0009055	F	electron carrier activity	49	1174	599	24075	0.00061	0.016	// LOC_Os01g13480 // LOC_Os05g29750 // LOC_Os03g44630 // LOC_Os08g33140 // LOC_Os05g43910 // LOC_Os09g28390 // LOC_Os02g09390 // LOC_Os03g04190 // LOC_Os05g12040 // LOC_Os05g10930 // LOC_Os10g37110 // LOC_Os03g55240 // LOC_Os05g25640 // LOC_Os01g43740 // LOC_Os09g39940 // LOC_Os01g12760 // LOC_Os06g22340 // LOC_Os04g40470 // LOC_Os03g25490 // LOC_Os05g31740 // LOC_Os01g24810 // LOC_Os10g36960 // …
GO:0004568	F	chitinase activity	7	1174	26	24075	0.00068	0.018	// LOC_Os11g37950 // LOC_Os06g51050 // LOC_Os02g39330 // LOC_Os10g39700 // LOC_Os10g39680 // LOC_Os05g33140 // LOC_Os05g33130
GO:0004722	F	protein serine/threonine phosphatase activity	9	1174	54	24075	0.0024	0.061	// LOC_Os05g49730 // LOC_Os07g45170 // LOC_Os02g38494 // LOC_Os02g38580 // LOC_Os01g46760 // LOC_Os12g09640 // LOC_Os03g10950 // LOC_Os01g40094 // LOC_Os05g38290
GO:0015075	F	ion transmembrane transporter activity	33	1174	389	24075	0.0026	0.065	// LOC_Os05g07210 // LOC_Os10g28240 // LOC_Os06g48720 // LOC_Os09g25960 // LOC_Os01g65500 // LOC_Os03g06160 // LOC_Os07g32530 // LOC_Os09g38960 // LOC_Os01g70490 // LOC_Os01g11250 // LOC_Os03g25470 // LOC_Os04g51820 // LOC_Os09g12790 // LOC_Os01g03914 // LOC_Os07g42910 // LOC_Os06g14030 // LOC_Os01g52130 // LOC_Os01g62070 // LOC_Os04g51610 // LOC_Os03g20949 // LOC_Os01g37690 // LOC_Os03g27960 // …
GO:0020037	F	heme binding	46	1174	600	24075	0.0029	0.069	// LOC_Os05g29750 // LOC_Os02g30110 // LOC_Os05g43910 // LOC_Os09g28390 // LOC_Os02g09390 // LOC_Os03g04190 // LOC_Os05g12040 // LOC_Os06g35490 // LOC_Os10g37110 // LOC_Os01g22352 // LOC_Os03g55240 // LOC_Os05g25640 // LOC_Os01g43740 // LOC_Os04g40470 // LOC_Os01g12760 // LOC_Os06g22340 // LOC_Os03g25490 // LOC_Os05g31740 // LOC_Os01g24810 // LOC_Os10g36960 // LOC_Os06g30640 // LOC_Os09g23820 // …
GO:0046906	F	tetrapyrrole binding	46	1174	608	24075	0.0036	0.084	// LOC_Os05g29750 // LOC_Os02g30110 // LOC_Os05g43910 // LOC_Os09g28390 // LOC_Os02g09390 // LOC_Os03g04190 // LOC_Os05g12040 // LOC_Os06g35490 // LOC_Os10g37110 // LOC_Os01g22352 // LOC_Os03g55240 // LOC_Os05g25640 // LOC_Os01g43740 // LOC_Os04g40470 // LOC_Os01g12760 // LOC_Os06g22340 // LOC_Os03g25490 // LOC_Os05g31740 // LOC_Os01g24810 // LOC_Os10g36960 // LOC_Os06g30640 // LOC_Os09g23820 // …
GO:0051213	F	dioxygenase activity	7	1174	37	24075	0.0039	0.088	// LOC_Os09g14700 // LOC_Os08g37874 // LOC_Os06g01360 // LOC_Os03g49350 // LOC_Os03g45210 // LOC_Os08g39840 // LOC_Os10g28360
GO:0022891	F	substrate-specific transmembrane transporter activity	40	1174	517	24075	0.0045	0.1	// LOC_Os04g35540 // LOC_Os12g32760 // LOC_Os10g28240 // LOC_Os05g07210 // LOC_Os06g48720 // LOC_Os09g25960 // LOC_Os01g65500 // LOC_Os03g06160 // LOC_Os07g32530 // LOC_Os09g38960 // LOC_Os01g70490 // LOC_Os01g11250 // LOC_Os03g25470 // LOC_Os04g51820 // LOC_Os09g12790 // LOC_Os01g03914 // LOC_Os07g42910 // LOC_Os06g14030 // LOC_Os11g41870 // LOC_Os01g52130 // LOC_Os01g62070 // LOC_Os04g51610 // …
GO:0016705	F	oxidoreductase activity, acting on paired donors, with incorporation or reduction of molecular oxygen	11	1174	86	24075	0.0054	0.11	// LOC_Os04g33970 // LOC_Os06g44040 // LOC_Os01g12490 // LOC_Os07g44430 // LOC_Os03g06654 // LOC_Os03g30950 // LOC_Os10g40570 // LOC_Os02g30200 // LOC_Os07g44440 // LOC_Os10g27340 // LOC_Os06g40080
GO:0046873	F	metal ion transmembrane transporter activity	13	1174	112	24075	0.0055	0.11	// LOC_Os01g41720 // LOC_Os07g32530 // LOC_Os05g07210 // LOC_Os06g14030 // LOC_Os03g06160 // LOC_Os03g25470 // LOC_Os02g14840 // LOC_Os04g51610 // LOC_Os09g38960 // LOC_Os08g10550 // LOC_Os01g70490 // LOC_Os10g28240 // LOC_Os09g12790
GO:0008375	F	acetylglucosaminyltransferase activity	7	1174	40	24075	0.0057	0.12	// LOC_Os01g50040 // LOC_Os01g04220 // LOC_Os04g23580 // LOC_Os06g40060 // LOC_Os12g43880 // LOC_Os02g55470 // LOC_Os01g56570
GO:0008324	F	cation transmembrane transporter activity	24	1174	280	24075	0.0084	0.17	// LOC_Os05g07210 // LOC_Os10g28240 // LOC_Os04g51610 // LOC_Os01g73130 // LOC_Os03g06160 // LOC_Os09g38960 // LOC_Os01g70490 // LOC_Os03g25470 // LOC_Os04g51820 // LOC_Os07g32530 // LOC_Os01g03914 // LOC_Os07g42910 // LOC_Os06g14030 // LOC_Os09g12790 // LOC_Os01g62070 // LOC_Os01g37690 // LOC_Os03g27960 // LOC_Os08g10550 // LOC_Os01g41720 // LOC_Os11g04030 // LOC_Os02g14840 // LOC_Os03g61290 // …
GO:0016702	F	oxidoreductase activity, acting on single donors with incorporation of molecular oxygen, incorporation of two atoms of oxygen	6	1174	33	24075	0.0087	0.17	// LOC_Os09g14700 // LOC_Os08g37874 // LOC_Os06g01360 // LOC_Os03g49350 // LOC_Os03g45210 // LOC_Os08g39840
GO:0016701	F	oxidoreductase activity, acting on single donors with incorporation of molecular oxygen	7	1174	44	24075	0.0089	0.17	// LOC_Os09g14700 // LOC_Os08g37874 // LOC_Os06g01360 // LOC_Os03g49350 // LOC_Os03g59110 // LOC_Os03g45210 // LOC_Os08g39840
GO:0022804	F	active transmembrane transporter activity	27	1174	333	24075	0.01	0.19	// LOC_Os01g73530 // LOC_Os04g35540 // LOC_Os04g49900 // LOC_Os03g37640 // LOC_Os04g45950 // LOC_Os07g33310 // LOC_Os10g28240 // LOC_Os10g20470 // LOC_Os02g18670 // LOC_Os08g05710 // LOC_Os04g13210 // LOC_Os03g04920 // LOC_Os01g25386 // LOC_Os04g49890 // LOC_Os06g36650 // LOC_Os12g42130 // LOC_Os01g52130 // LOC_Os05g48040 // LOC_Os04g51610 // LOC_Os03g20949 // LOC_Os06g48720 // LOC_Os03g06520 // …
GO:0016791	F	phosphatase activity	18	1174	197	24075	0.012	0.21	// LOC_Os05g49730 // LOC_Os05g38290 // LOC_Os07g45170 // LOC_Os02g38494 // LOC_Os01g58640 // LOC_Os12g05540 // LOC_Os02g38580 // LOC_Os06g43640 // LOC_Os01g46760 // LOC_Os01g47540 // LOC_Os12g09640 // LOC_Os08g17784 // LOC_Os03g10950 // LOC_Os11g05400 // LOC_Os01g40094 // LOC_Os02g13290 // LOC_Os02g53160 // LOC_Os12g08270
GO:0022892	F	substrate-specific transporter activity	42	1174	593	24075	0.014	0.25	// LOC_Os04g35540 // LOC_Os12g32760 // LOC_Os10g28240 // LOC_Os05g07210 // LOC_Os06g48720 // LOC_Os09g25960 // LOC_Os01g65500 // LOC_Os03g06160 // LOC_Os07g32530 // LOC_Os01g19770 // LOC_Os06g02160 // LOC_Os09g38960 // LOC_Os01g70490 // LOC_Os01g11250 // LOC_Os03g25470 // LOC_Os04g51820 // LOC_Os09g12790 // LOC_Os01g03914 // LOC_Os07g42910 // LOC_Os06g14030 // LOC_Os11g41870 // LOC_Os01g52130 // …
GO:0016820	F	hydrolase activity, acting on acid anhydrides, catalyzing transmembrane movement of substances	14	1174	147	24075	0.018	0.32	// LOC_Os02g18670 // LOC_Os06g48720 // LOC_Os04g51610 // LOC_Os08g05710 // LOC_Os04g13210 // LOC_Os02g47320 // LOC_Os03g04920 // LOC_Os01g25386 // LOC_Os04g49900 // LOC_Os04g49890 // LOC_Os03g20949 // LOC_Os01g73530 // LOC_Os10g28240 // LOC_Os06g36650
GO:0016765	F	transferase activity, transferring alkyl or aryl (other than methyl) groups	7	1174	52	24075	0.019	0.33	// LOC_Os07g29440 // LOC_Os06g04280 // LOC_Os01g10940 // LOC_Os03g10080 // LOC_Os01g22010 // LOC_Os01g18860 // LOC_Os03g27230
GO:0042578	F	phosphoric ester hydrolase activity	20	1174	244	24075	0.023	0.38	// LOC_Os05g49730 // LOC_Os04g32320 // LOC_Os05g38290 // LOC_Os07g45170 // LOC_Os02g38494 // LOC_Os01g58640 // LOC_Os12g05540 // LOC_Os02g38580 // LOC_Os01g47540 // LOC_Os06g43640 // LOC_Os01g46760 // LOC_Os02g53160 // LOC_Os12g09640 // LOC_Os08g17784 // LOC_Os03g10950 // LOC_Os11g05400 // LOC_Os01g40094 // LOC_Os02g13290 // LOC_Os04g35100 // LOC_Os12g08270
GO:0015267	F	channel activity	8	1174	69	24075	0.026	0.4	// LOC_Os06g14030 // LOC_Os09g25960 // LOC_Os01g65500 // LOC_Os03g06160 // LOC_Os02g14840 // LOC_Os09g26160 // LOC_Os01g11250 // LOC_Os09g12790
GO:0005216	F	ion channel activity	8	1174	69	24075	0.026	0.4	// LOC_Os06g14030 // LOC_Os09g25960 // LOC_Os01g65500 // LOC_Os03g06160 // LOC_Os02g14840 // LOC_Os09g26160 // LOC_Os01g11250 // LOC_Os09g12790
GO:0022838	F	substrate-specific channel activity	8	1174	69	24075	0.026	0.4	// LOC_Os06g14030 // LOC_Os09g25960 // LOC_Os01g65500 // LOC_Os03g06160 // LOC_Os02g14840 // LOC_Os09g26160 // LOC_Os01g11250 // LOC_Os09g12790
GO:0015238	F	drug transmembrane transporter activity	8	1174	68	24075	0.025	0.4	// LOC_Os10g20470 // LOC_Os11g04030 // LOC_Os07g33310 // LOC_Os05g48040 // LOC_Os01g31980 // LOC_Os12g42130 // LOC_Os12g03950 // LOC_Os03g37640
GO:0022803	F	passive transmembrane transporter activity	8	1174	69	24075	0.026	0.4	// LOC_Os06g14030 // LOC_Os09g25960 // LOC_Os01g65500 // LOC_Os03g06160 // LOC_Os02g14840 // LOC_Os09g26160 // LOC_Os01g11250 // LOC_Os09g12790
GO:0016810	F	hydrolase activity, acting on carbon-nitrogen (but not peptide) bonds	7	1174	57	24075	0.029	0.41	// LOC_Os12g40550 // LOC_Os03g12320 // LOC_Os02g12380 // LOC_Os02g12350 // LOC_Os04g39210 // LOC_Os01g51540 // LOC_Os11g09370
GO:0042626	F	ATPase activity, coupled to transmembrane movement of substances	13	1174	142	24075	0.029	0.41	// LOC_Os04g49890 // LOC_Os06g48720 // LOC_Os08g05710 // LOC_Os04g13210 // LOC_Os03g04920 // LOC_Os01g25386 // LOC_Os04g49900 // LOC_Os04g51610 // LOC_Os03g20949 // LOC_Os01g73530 // LOC_Os10g28240 // LOC_Os06g36650 // LOC_Os02g18670
GO:0043492	F	ATPase activity, coupled to movement of substances	13	1174	142	24075	0.029	0.41	// LOC_Os04g49890 // LOC_Os06g48720 // LOC_Os08g05710 // LOC_Os04g13210 // LOC_Os03g04920 // LOC_Os01g25386 // LOC_Os04g49900 // LOC_Os04g51610 // LOC_Os03g20949 // LOC_Os01g73530 // LOC_Os10g28240 // LOC_Os06g36650 // LOC_Os02g18670
GO:0004721	F	phosphoprotein phosphatase activity	10	1174	98	24075	0.029	0.41	// LOC_Os05g49730 // LOC_Os07g45170 // LOC_Os02g38494 // LOC_Os02g38580 // LOC_Os01g46760 // LOC_Os12g09640 // LOC_Os03g10950 // LOC_Os01g40094 // LOC_Os05g38290 // LOC_Os02g53160
GO:0015291	F	secondary active transmembrane transporter activity	12	1174	136	24075	0.044	0.6	// LOC_Os10g20470 // LOC_Os11g04030 // LOC_Os01g52130 // LOC_Os07g33310 // LOC_Os05g48040 // LOC_Os01g31980 // LOC_Os12g42130 // LOC_Os04g10750 // LOC_Os03g61290 // LOC_Os12g03950 // LOC_Os03g37640 // LOC_Os03g06520
GO:0003824	F	catalytic activity	649	1174	12724	24075	0.055	0.75	// LOC_Os04g35270 // LOC_Os08g40200 // LOC_Os11g19880 // LOC_Os03g05430 // LOC_Os02g50690 // LOC_Os01g09430 // LOC_Os01g73530 // LOC_Os09g16910 // LOC_Os09g25090 // LOC_Os12g40550 // LOC_Os06g45630 // LOC_Os08g21590 // LOC_Os08g44590 // LOC_Os05g22960 // LOC_Os08g40680 // LOC_Os04g12540 // LOC_Os03g18030 // LOC_Os05g47770 // LOC_Os08g40270 // LOC_Os03g10950 // LOC_Os03g25490 // LOC_Os04g12980 // …
GO:0003993	F	acid phosphatase activity	5	1174	41	24075	0.061	0.82	// LOC_Os08g17784 // LOC_Os06g43640 // LOC_Os11g05400 // LOC_Os01g58640 // LOC_Os12g05540
GO:0016747	F	transferase activity, transferring acyl groups other than amino-acyl groups	24	1174	348	24075	0.067	0.89	// LOC_Os03g58010 // LOC_Os06g22080 // LOC_Os04g46140 // LOC_Os02g28220 // LOC_Os06g49790 // LOC_Os06g05320 // LOC_Os01g26039 // LOC_Os05g49900 // LOC_Os06g49130 // LOC_Os07g36560 // LOC_Os01g63480 // LOC_Os03g58020 // LOC_Os09g33530 // LOC_Os08g02020 // LOC_Os04g42830 // LOC_Os09g37180 // LOC_Os04g42250 // LOC_Os06g05790 // LOC_Os05g45710 // LOC_Os01g26000 // LOC_Os10g23310 // LOC_Os03g46200 // …
GO:0030170	F	pyridoxal phosphate binding	11	1174	132	24075	0.07	0.89	// LOC_Os05g35440 // LOC_Os03g51740 // LOC_Os01g56380 // LOC_Os03g13300 // LOC_Os01g55540 // LOC_Os06g23684 // LOC_Os08g36320 // LOC_Os09g16910 // LOC_Os03g06200 // LOC_Os06g05690 // LOC_Os08g04560
GO:0070279	F	vitamin B6 binding	11	1174	132	24075	0.07	0.89	// LOC_Os05g35440 // LOC_Os03g51740 // LOC_Os01g56380 // LOC_Os03g13300 // LOC_Os01g55540 // LOC_Os06g23684 // LOC_Os08g36320 // LOC_Os09g16910 // LOC_Os03g06200 // LOC_Os06g05690 // LOC_Os08g04560
GO:0015297	F	antiporter activity	9	1174	101	24075	0.071	0.89	// LOC_Os10g20470 // LOC_Os11g04030 // LOC_Os07g33310 // LOC_Os05g48040 // LOC_Os01g31980 // LOC_Os12g42130 // LOC_Os03g61290 // LOC_Os12g03950 // LOC_Os03g37640
GO:0016614	F	oxidoreductase activity, acting on CH-OH group of donors	11	1174	133	24075	0.073	0.91	// LOC_Os02g44550 // LOC_Os02g05780 // LOC_Os06g29220 // LOC_Os03g36530 // LOC_Os04g40310 // LOC_Os05g50250 // LOC_Os04g55720 // LOC_Os05g09440 // LOC_Os10g38050 // LOC_Os02g48330 // LOC_Os05g49070
GO:0016887	F	ATPase activity	24	1174	355	24075	0.079	0.97	// LOC_Os10g28240 // LOC_Os01g73530 // LOC_Os04g49900 // LOC_Os05g44590 // LOC_Os07g41564 // LOC_Os04g51610 // LOC_Os01g52560 // LOC_Os08g05710 // LOC_Os04g13210 // LOC_Os03g04920 // LOC_Os01g25386 // LOC_Os04g49890 // LOC_Os08g43120 // LOC_Os05g32370 // LOC_Os01g71690 // LOC_Os06g36650 // LOC_Os05g05810 // LOC_Os03g20949 // LOC_Os06g48720 // LOC_Os02g18180 // LOC_Os02g18670 // LOC_Os08g45010 // …
GO:0004650	F	polygalacturonase activity	5	1174	45	24075	0.082	0.97	// LOC_Os01g07790 // LOC_Os05g50260 // LOC_Os05g20020 // LOC_Os09g31270 // LOC_Os01g44970
GO:0022836	F	gated channel activity	6	1174	59	24075	0.081	0.97	// LOC_Os06g14030 // LOC_Os09g25960 // LOC_Os01g65500 // LOC_Os03g06160 // LOC_Os02g14840 // LOC_Os09g26160
GO:0015399	F	primary active transmembrane transporter activity	13	1174	170	24075	0.086	0.99	// LOC_Os04g49890 // LOC_Os06g48720 // LOC_Os08g05710 // LOC_Os04g13210 // LOC_Os03g04920 // LOC_Os01g25386 // LOC_Os04g49900 // LOC_Os04g51610 // LOC_Os03g20949 // LOC_Os01g73530 // LOC_Os10g28240 // LOC_Os06g36650 // LOC_Os02g18670
GO:0015405	F	P-P-bond-hydrolysis-driven transmembrane transporter activity	13	1174	170	24075	0.086	0.99	// LOC_Os04g49890 // LOC_Os06g48720 // LOC_Os08g05710 // LOC_Os04g13210 // LOC_Os03g04920 // LOC_Os01g25386 // LOC_Os04g49900 // LOC_Os04g51610 // LOC_Os03g20949 // LOC_Os01g73530 // LOC_Os10g28240 // LOC_Os06g36650 // LOC_Os02g18670
GO:0004252	F	serine-type endopeptidase activity	5	1174	119	24075	0.69	1	// LOC_Os04g35140 // LOC_Os09g36110 // LOC_Os02g50880 // LOC_Os06g41880 // LOC_Os06g06810
GO:0017171	F	serine hydrolase activity	10	1174	201	24075	0.52	1	// LOC_Os02g50880 // LOC_Os03g26920 // LOC_Os02g57060 // LOC_Os06g41880 // LOC_Os03g05430 // LOC_Os04g35140 // LOC_Os11g27329 // LOC_Os09g36110 // LOC_Os06g06810 // LOC_Os11g24374
GO:0003924	F	GTPase activity	5	1174	117	24075	0.68	1	// LOC_Os04g57350 // LOC_Os07g09680 // LOC_Os09g39960 // LOC_Os03g05280 // LOC_Os03g09140
GO:0030599	F	pectinesterase activity	5	1174	100	24075	0.54	1	// LOC_Os01g20980 // LOC_Os04g01570 // LOC_Os01g57854 // LOC_Os03g28090 // LOC_Os01g53990
GO:0016818	F	hydrolase activity, acting on acid anhydrides, in phosphorus-containing anhydrides	42	1174	759	24075	0.23	1	// LOC_Os06g15380 // LOC_Os01g73530 // LOC_Os03g05280 // LOC_Os01g45450 // LOC_Os04g49900 // LOC_Os05g44590 // LOC_Os08g29809 // LOC_Os09g39960 // LOC_Os05g46030 // LOC_Os07g41564 // LOC_Os04g57350 // LOC_Os10g28240 // LOC_Os03g06920 // LOC_Os01g52560 // LOC_Os07g09680 // LOC_Os04g51610 // LOC_Os04g13210 // LOC_Os01g12660 // LOC_Os03g04920 // LOC_Os01g25386 // LOC_Os04g49890 // LOC_Os05g44340 // …
GO:0016817	F	hydrolase activity, acting on acid anhydrides	43	1174	764	24075	0.2	1	// LOC_Os06g15380 // LOC_Os01g73530 // LOC_Os03g05280 // LOC_Os01g45450 // LOC_Os04g49900 // LOC_Os05g44590 // LOC_Os08g29809 // LOC_Os09g39960 // LOC_Os05g46030 // LOC_Os07g41564 // LOC_Os04g57350 // LOC_Os10g28240 // LOC_Os03g06920 // LOC_Os01g52560 // LOC_Os07g09680 // LOC_Os04g51610 // LOC_Os04g13210 // LOC_Os02g47320 // LOC_Os03g04920 // LOC_Os01g25386 // LOC_Os04g49890 // LOC_Os05g44340 // …
GO:0004091	F	carboxylesterase activity	10	1174	172	24075	0.34	1	// LOC_Os04g01570 // LOC_Os01g53990 // LOC_Os01g67420 // LOC_Os01g20980 // LOC_Os02g43340 // LOC_Os11g43760 // LOC_Os03g28090 // LOC_Os10g28370 // LOC_Os02g52830 // LOC_Os01g57854
GO:0031072	F	heat shock protein binding	9	1174	119	24075	0.14	1	// LOC_Os02g43930 // LOC_Os03g44620 // LOC_Os05g03630 // LOC_Os02g03600 // LOC_Os06g02620 // LOC_Os02g54130 // LOC_Os01g25320 // LOC_Os01g50700 // LOC_Os05g25210
GO:0016787	F	hydrolase activity	195	1174	4901	24075	1	1	// LOC_Os01g73530 // LOC_Os08g40200 // LOC_Os01g53990 // LOC_Os06g08390 // LOC_Os03g05430 // LOC_Os02g50690 // LOC_Os07g41014 // LOC_Os08g17784 // LOC_Os09g31270 // LOC_Os02g48860 // LOC_Os11g13670 // LOC_Os12g40550 // LOC_Os03g06920 // LOC_Os04g40500 // LOC_Os04g49890 // LOC_Os07g09680 // LOC_Os10g28370 // LOC_Os05g20020 // LOC_Os01g58640 // LOC_Os04g13210 // LOC_Os08g40680 // LOC_Os03g04920 // …
GO:0016788	F	hydrolase activity, acting on ester bonds	46	1174	1949	24075	1	1	// LOC_Os05g49730 // LOC_Os01g07200 // LOC_Os04g01570 // LOC_Os01g53990 // LOC_Os06g43640 // LOC_Os02g50690 // LOC_Os01g66240 // LOC_Os12g09640 // LOC_Os08g17784 // LOC_Os04g35100 // LOC_Os01g57854 // LOC_Os04g32320 // LOC_Os11g38630 // LOC_Os10g28370 // LOC_Os01g58640 // LOC_Os02g38580 // LOC_Os01g20980 // LOC_Os02g43340 // LOC_Os03g28090 // LOC_Os03g63740 // LOC_Os03g10950 // LOC_Os01g46080 // …
GO:0004842	F	ubiquitin-protein ligase activity	7	1174	101	24075	0.24	1	// LOC_Os03g31070 // LOC_Os02g44610 // LOC_Os01g03300 // LOC_Os02g28720 // LOC_Os03g24040 // LOC_Os02g12670 // LOC_Os08g32060
GO:0016779	F	nucleotidyltransferase activity	7	1174	2981	24075	1	1	// LOC_Os12g18530 // LOC_Os07g48170 // LOC_Os01g44220 // LOC_Os07g48890 // LOC_Os05g50380 // LOC_Os02g02970 // LOC_Os08g36330
GO:0016772	F	transferase activity, transferring phosphorus-containing groups	141	1174	4781	24075	1	1	// LOC_Os01g68870 // LOC_Os04g54110 // LOC_Os02g19530 // LOC_Os09g25090 // LOC_Os01g05940 // LOC_Os02g32610 // LOC_Os06g45630 // LOC_Os08g21590 // LOC_Os12g02250 // LOC_Os01g62900 // LOC_Os04g12540 // LOC_Os05g47770 // LOC_Os08g40270 // LOC_Os06g09190 // LOC_Os06g40370 // LOC_Os02g12670 // LOC_Os01g10710 // LOC_Os05g38150 // LOC_Os05g06320 // LOC_Os03g31070 // LOC_Os03g48270 // LOC_Os07g48730 // …
GO:0051536	F	iron-sulfur cluster binding	5	1174	95	24075	0.5	1	// LOC_Os03g59110 // LOC_Os12g30030 // LOC_Os05g45730 // LOC_Os02g18180 // LOC_Os08g33140
GO:0008415	F	acyltransferase activity	7	1174	166	24075	0.7	1	// LOC_Os03g58010 // LOC_Os05g45710 // LOC_Os06g49130 // LOC_Os03g46200 // LOC_Os06g49790 // LOC_Os02g02340 // LOC_Os03g58020
GO:0015077	F	monovalent inorganic cation transmembrane transporter activity	6	1174	126	24075	0.58	1	// LOC_Os07g42910 // LOC_Os01g73130 // LOC_Os07g32530 // LOC_Os09g38960 // LOC_Os08g10550 // LOC_Os01g70490
GO:0005507	F	copper ion binding	6	1174	130	24075	0.61	1	// LOC_Os03g44630 // LOC_Os09g39940 // LOC_Os01g62490 // LOC_Os03g50160 // LOC_Os02g55134 // LOC_Os03g16610
GO:0016853	F	isomerase activity	10	1174	161	24075	0.27	1	// LOC_Os06g10210 // LOC_Os07g04690 // LOC_Os09g15420 // LOC_Os11g38810 // LOC_Os08g44520 // LOC_Os03g06900 // LOC_Os04g52730 // LOC_Os02g04750 // LOC_Os01g37470 // LOC_Os03g01090
GO:0004190	F	aspartic-type endopeptidase activity	9	1174	607	24075	1	1	// LOC_Os11g08100 // LOC_Os09g27940 // LOC_Os04g37570 // LOC_Os06g50390 // LOC_Os02g48860 // LOC_Os02g49800 // LOC_Os04g24750 // LOC_Os05g33400 // LOC_Os11g08200
GO:0070011	F	peptidase activity, acting on L-amino acid peptides	27	1174	1470	24075	1	1	// LOC_Os02g50730 // LOC_Os04g01710 // LOC_Os02g57060 // LOC_Os03g05430 // LOC_Os05g44590 // LOC_Os04g35140 // LOC_Os02g50880 // LOC_Os02g48860 // LOC_Os04g24750 // LOC_Os05g33400 // LOC_Os07g29760 // LOC_Os03g26920 // LOC_Os09g38920 // LOC_Os06g50390 // LOC_Os11g27329 // LOC_Os09g36110 // LOC_Os11g23770 // LOC_Os04g13140 // LOC_Os01g73910 // LOC_Os02g49800 // LOC_Os11g08200 // LOC_Os11g08100 // …
GO:0016597	F	amino acid binding	5	1174	47	24075	0.093	1	// LOC_Os03g14370 // LOC_Os04g55720 // LOC_Os07g49390 // LOC_Os06g02160 // LOC_Os02g02780
GO:0016740	F	transferase activity	252	1174	6190	24075	1	1	// LOC_Os01g68870 // LOC_Os04g35270 // LOC_Os11g19880 // LOC_Os06g22080 // LOC_Os04g42250 // LOC_Os02g19530 // LOC_Os04g54110 // LOC_Os09g16910 // LOC_Os11g37980 // LOC_Os09g25090 // LOC_Os01g05940 // LOC_Os02g32610 // LOC_Os06g45630 // LOC_Os05g03620 // LOC_Os08g21590 // LOC_Os09g37180 // LOC_Os12g02250 // LOC_Os02g35010 // LOC_Os06g05320 // LOC_Os10g09990 // LOC_Os05g49900 // LOC_Os01g62900 // …
GO:0016741	F	transferase activity, transferring one-carbon groups	14	1174	263	24075	0.41	1	// LOC_Os11g15040 // LOC_Os05g35440 // LOC_Os06g21820 // LOC_Os06g13560 // LOC_Os06g20960 // LOC_Os11g19880 // LOC_Os06g13310 // LOC_Os06g04380 // LOC_Os07g08200 // LOC_Os03g12110 // LOC_Os02g48770 // LOC_Os09g17560 // LOC_Os01g20206 // LOC_Os04g56950
GO:0016746	F	transferase activity, transferring acyl groups	24	1174	367	24075	0.1	1	// LOC_Os03g58010 // LOC_Os06g22080 // LOC_Os04g46140 // LOC_Os02g28220 // LOC_Os06g49790 // LOC_Os06g05320 // LOC_Os01g26039 // LOC_Os05g49900 // LOC_Os06g49130 // LOC_Os07g36560 // LOC_Os01g63480 // LOC_Os03g58020 // LOC_Os09g33530 // LOC_Os08g02020 // LOC_Os04g42830 // LOC_Os09g37180 // LOC_Os04g42250 // LOC_Os06g05790 // LOC_Os05g45710 // LOC_Os01g26000 // LOC_Os10g23310 // LOC_Os03g46200 // …
GO:0016209	F	antioxidant activity	12	1174	203	24075	0.3	1	// LOC_Os03g24380 // LOC_Os03g17600 // LOC_Os04g33970 // LOC_Os03g13210 // LOC_Os01g73220 // LOC_Os12g02080 // LOC_Os03g55420 // LOC_Os11g02130 // LOC_Os07g44430 // LOC_Os06g35490 // LOC_Os07g44440 // LOC_Os01g22352
GO:0004386	F	helicase activity	5	1174	165	24075	0.9	1	// LOC_Os05g05810 // LOC_Os08g14610 // LOC_Os03g06920 // LOC_Os05g32370 // LOC_Os07g41564
GO:0046914	F	transition metal ion binding	158	1174	4875	24075	1	1	// LOC_Os01g74320 // LOC_Os02g30200 // LOC_Os03g04190 // LOC_Os01g50900 // LOC_Os01g68060 // LOC_Os10g37110 // LOC_Os09g37720 // LOC_Os03g60130 // LOC_Os03g57900 // LOC_Os01g15460 // LOC_Os05g47670 // LOC_Os01g03300 // LOC_Os05g10690 // LOC_Os03g25490 // LOC_Os09g29310 // LOC_Os06g30640 // LOC_Os08g08970 // LOC_Os01g65600 // LOC_Os02g09060 // LOC_Os01g52110 // LOC_Os02g32980 // LOC_Os11g29710 // …
GO:0022890	F	inorganic cation transmembrane transporter activity	11	1174	180	24075	0.28	1	// LOC_Os03g25470 // LOC_Os05g07210 // LOC_Os01g73130 // LOC_Os07g32530 // LOC_Os04g51610 // LOC_Os07g42910 // LOC_Os09g38960 // LOC_Os08g10550 // LOC_Os01g70490 // LOC_Os10g28240 // LOC_Os02g34580
GO:0016879	F	ligase activity, forming carbon-nitrogen bonds	10	1174	226	24075	0.66	1	// LOC_Os03g31070 // LOC_Os02g44610 // LOC_Os05g38830 // LOC_Os01g03300 // LOC_Os02g12670 // LOC_Os01g13280 // LOC_Os02g28720 // LOC_Os03g24040 // LOC_Os09g15320 // LOC_Os08g32060
GO:0019001	F	guanyl nucleotide binding	9	1174	211	24075	0.7	1	// LOC_Os07g09680 // LOC_Os03g09140 // LOC_Os03g05280 // LOC_Os06g12090 // LOC_Os05g41060 // LOC_Os09g39960 // LOC_Os04g57350 // LOC_Os01g55650 // LOC_Os02g03610
GO:0046983	F	protein dimerization activity	19	1174	418	24075	0.65	1	// LOC_Os06g09660 // LOC_Os10g38820 // LOC_Os08g38020 // LOC_Os09g28310 // LOC_Os11g19880 // LOC_Os09g10840 // LOC_Os05g34050 // LOC_Os02g09830 // LOC_Os02g56120 // LOC_Os06g07040 // LOC_Os06g10880 // LOC_Os05g48590 // LOC_Os09g17560 // LOC_Os05g49420 // LOC_Os01g64730 // LOC_Os11g05640 // LOC_Os01g36220 // LOC_Os05g44810 // LOC_Os03g56010
GO:0004857	F	enzyme inhibitor activity	9	1174	157	24075	0.37	1	// LOC_Os04g01570 // LOC_Os01g03380 // LOC_Os01g20980 // LOC_Os11g40030 // LOC_Os03g28090 // LOC_Os04g28250 // LOC_Os03g52390 // LOC_Os12g36210 // LOC_Os01g57854
GO:0008194	F	UDP-glycosyltransferase activity	8	1174	118	24075	0.23	1	// LOC_Os01g50040 // LOC_Os01g04220 // LOC_Os10g13810 // LOC_Os04g23580 // LOC_Os06g40060 // LOC_Os12g43880 // LOC_Os02g55470 // LOC_Os01g56570
GO:0032561	F	guanyl ribonucleotide binding	9	1174	207	24075	0.68	1	// LOC_Os07g09680 // LOC_Os03g09140 // LOC_Os03g05280 // LOC_Os06g12090 // LOC_Os05g41060 // LOC_Os09g39960 // LOC_Os04g57350 // LOC_Os01g55650 // LOC_Os02g03610
GO:0016667	F	oxidoreductase activity, acting on sulfur group of donors	6	1174	75	24075	0.17	1	// LOC_Os01g13480 // LOC_Os07g08840 // LOC_Os02g40500 // LOC_Os10g41400 // LOC_Os07g46570 // LOC_Os05g10930
GO:0008135	F	translation factor activity, nucleic acid binding	6	1174	75	24075	0.17	1	// LOC_Os07g34589 // LOC_Os03g60130 // LOC_Os01g71270 // LOC_Os09g36440 // LOC_Os06g48350 // LOC_Os06g48355
GO:0016407	F	acetyltransferase activity	5	1174	62	24075	0.2	1	// LOC_Os03g58010 // LOC_Os06g49130 // LOC_Os05g45710 // LOC_Os03g58020 // LOC_Os03g46200
GO:0005515	F	protein binding	134	1174	2460	24075	0.1	1	// LOC_Os11g31550 // LOC_Os01g68870 // LOC_Os10g38450 // LOC_Os11g19880 // LOC_Os04g32960 // LOC_Os12g40550 // LOC_Os06g45630 // LOC_Os07g09680 // LOC_Os02g06205 // LOC_Os03g60130 // LOC_Os05g47670 // LOC_Os01g03300 // LOC_Os05g48590 // LOC_Os09g29310 // LOC_Os01g65600 // LOC_Os02g09060 // LOC_Os01g52110 // LOC_Os03g48270 // LOC_Os01g74320 // LOC_Os02g17400 // LOC_Os02g05910 // LOC_Os09g36440 // …
GO:0005488	F	binding	726	1174	16823	24075	1	1	// LOC_Os03g24820 // LOC_Os05g48340 // LOC_Os01g12470 // LOC_Os11g19880 // LOC_Os01g73530 // LOC_Os09g16910 // LOC_Os09g25090 // LOC_Os12g40550 // LOC_Os06g45630 // LOC_Os05g22960 // LOC_Os01g15460 // LOC_Os08g40680 // LOC_Os05g47670 // LOC_Os04g12540 // LOC_Os03g18030 // LOC_Os05g47770 // LOC_Os06g07040 // LOC_Os03g25490 // LOC_Os06g40370 // LOC_Os02g12670 // LOC_Os01g10710 // LOC_Os08g40270 // …
GO:0004175	F	endopeptidase activity	20	1174	856	24075	1	1	// LOC_Os02g50730 // LOC_Os02g50880 // LOC_Os07g29760 // LOC_Os09g36110 // LOC_Os11g08100 // LOC_Os09g38920 // LOC_Os09g27940 // LOC_Os06g41880 // LOC_Os06g06810 // LOC_Os04g35140 // LOC_Os04g37570 // LOC_Os06g50390 // LOC_Os04g01710 // LOC_Os02g48860 // LOC_Os02g49800 // LOC_Os04g24750 // LOC_Os05g33400 // LOC_Os11g08200 // LOC_Os04g13140 // LOC_Os01g73910
GO:0017111	F	nucleoside-triphosphatase activity	41	1174	726	24075	0.2	1	// LOC_Os01g73530 // LOC_Os03g05280 // LOC_Os01g45450 // LOC_Os04g49900 // LOC_Os05g44590 // LOC_Os08g29809 // LOC_Os09g39960 // LOC_Os05g46030 // LOC_Os07g41564 // LOC_Os04g57350 // LOC_Os10g28240 // LOC_Os03g06920 // LOC_Os01g52560 // LOC_Os07g09680 // LOC_Os04g51610 // LOC_Os04g13210 // LOC_Os01g12660 // LOC_Os03g04920 // LOC_Os01g25386 // LOC_Os04g49890 // LOC_Os05g44340 // LOC_Os08g43120 // …
GO:0060089	F	molecular transducer activity	8	1174	152	24075	0.47	1	// LOC_Os12g34460 // LOC_Os07g15540 // LOC_Os09g26160 // LOC_Os09g25960 // LOC_Os09g09370 // LOC_Os02g04230 // LOC_Os05g06320 // LOC_Os07g44330
GO:0070001	F	aspartic-type peptidase activity	9	1174	607	24075	1	1	// LOC_Os11g08100 // LOC_Os09g27940 // LOC_Os04g37570 // LOC_Os06g50390 // LOC_Os02g48860 // LOC_Os02g49800 // LOC_Os04g24750 // LOC_Os05g33400 // LOC_Os11g08200
GO:0046872	F	metal ion binding	210	1174	5476	24075	1	1	// LOC_Os02g30650 // LOC_Os01g74320 // LOC_Os02g30200 // LOC_Os06g43640 // LOC_Os01g51420 // LOC_Os03g04190 // LOC_Os08g17784 // LOC_Os01g50900 // LOC_Os01g68060 // LOC_Os10g37110 // LOC_Os12g06100 // LOC_Os03g60130 // LOC_Os01g58640 // LOC_Os01g15460 // LOC_Os05g47670 // LOC_Os01g03300 // LOC_Os05g10690 // LOC_Os03g25490 // LOC_Os02g10470 // LOC_Os09g29310 // LOC_Os06g30640 // LOC_Os03g50160 // …
GO:0016881	F	acid-amino acid ligase activity	10	1174	170	24075	0.33	1	// LOC_Os03g31070 // LOC_Os02g44610 // LOC_Os05g38830 // LOC_Os01g03300 // LOC_Os02g12670 // LOC_Os01g13280 // LOC_Os02g28720 // LOC_Os03g24040 // LOC_Os09g15320 // LOC_Os08g32060
GO:0003676	F	nucleic acid binding	168	1174	8251	24075	1	1	// LOC_Os06g43090 // LOC_Os08g34170 // LOC_Os05g04210 // LOC_Os06g14190 // LOC_Os01g64790 // LOC_Os04g32960 // LOC_Os02g36880 // LOC_Os07g27670 // LOC_Os07g47284 // LOC_Os11g47830 // LOC_Os03g60130 // LOC_Os03g57900 // LOC_Os04g48070 // LOC_Os01g15460 // LOC_Os02g52670 // LOC_Os04g12540 // LOC_Os05g10690 // LOC_Os03g55990 // LOC_Os12g29330 // LOC_Os09g37720 // LOC_Os08g06240 // LOC_Os01g57890 // …
GO:0003677	F	DNA binding	120	1174	5059	24075	1	1	// LOC_Os06g43090 // LOC_Os05g04210 // LOC_Os01g64790 // LOC_Os02g36880 // LOC_Os07g27670 // LOC_Os03g06920 // LOC_Os03g60130 // LOC_Os03g57900 // LOC_Os04g48070 // LOC_Os02g47605 // LOC_Os02g52670 // LOC_Os04g46400 // LOC_Os05g10690 // LOC_Os03g55990 // LOC_Os12g29330 // LOC_Os08g06240 // LOC_Os01g57890 // LOC_Os03g53340 // LOC_Os02g49840 // LOC_Os06g36000 // LOC_Os01g59780 // LOC_Os08g33670 // …
GO:0008168	F	methyltransferase activity	14	1174	261	24075	0.4	1	// LOC_Os11g15040 // LOC_Os05g35440 // LOC_Os06g21820 // LOC_Os06g13560 // LOC_Os06g20960 // LOC_Os11g19880 // LOC_Os06g13310 // LOC_Os06g04380 // LOC_Os07g08200 // LOC_Os03g12110 // LOC_Os02g48770 // LOC_Os09g17560 // LOC_Os01g20206 // LOC_Os04g56950
GO:0042623	F	ATPase activity, coupled	18	1174	275	24075	0.14	1	// LOC_Os05g05810 // LOC_Os06g48720 // LOC_Os04g51610 // LOC_Os08g05710 // LOC_Os04g13210 // LOC_Os03g04920 // LOC_Os01g25386 // LOC_Os04g49900 // LOC_Os05g44590 // LOC_Os04g49890 // LOC_Os03g20949 // LOC_Os01g73530 // LOC_Os01g71690 // LOC_Os05g32370 // LOC_Os07g41564 // LOC_Os10g28240 // LOC_Os06g36650 // LOC_Os02g18670
GO:0005525	F	GTP binding	9	1174	207	24075	0.68	1	// LOC_Os07g09680 // LOC_Os03g09140 // LOC_Os03g05280 // LOC_Os06g12090 // LOC_Os05g41060 // LOC_Os09g39960 // LOC_Os04g57350 // LOC_Os01g55650 // LOC_Os02g03610
GO:0016830	F	carbon-carbon lyase activity	8	1174	99	24075	0.13	1	// LOC_Os01g56380 // LOC_Os01g16350 // LOC_Os01g72250 // LOC_Os06g06100 // LOC_Os03g13300 // LOC_Os08g36320 // LOC_Os02g10990 // LOC_Os08g04560
GO:0016831	F	carboxy-lyase activity	5	1174	68	24075	0.25	1	// LOC_Os08g36320 // LOC_Os01g56380 // LOC_Os03g13300 // LOC_Os01g72250 // LOC_Os08g04560
GO:0004601	F	peroxidase activity	8	1174	181	24075	0.66	1	// LOC_Os03g24380 // LOC_Os03g13210 // LOC_Os01g73220 // LOC_Os12g02080 // LOC_Os03g55420 // LOC_Os11g02130 // LOC_Os06g35490 // LOC_Os01g22352
GO:0008233	F	peptidase activity	27	1174	1489	24075	1	1	// LOC_Os02g50730 // LOC_Os04g01710 // LOC_Os02g57060 // LOC_Os03g05430 // LOC_Os05g44590 // LOC_Os04g35140 // LOC_Os02g50880 // LOC_Os02g48860 // LOC_Os04g24750 // LOC_Os05g33400 // LOC_Os07g29760 // LOC_Os03g26920 // LOC_Os09g38920 // LOC_Os06g50390 // LOC_Os11g27329 // LOC_Os09g36110 // LOC_Os11g23770 // LOC_Os04g13140 // LOC_Os01g73910 // LOC_Os02g49800 // LOC_Os11g08200 // LOC_Os11g08100 // …
GO:0008234	F	cysteine-type peptidase activity	5	1174	554	24075	1	1	// LOC_Os11g23770 // LOC_Os09g38920 // LOC_Os07g29760 // LOC_Os04g01710 // LOC_Os04g13140
GO:0008236	F	serine-type peptidase activity	10	1174	201	24075	0.52	1	// LOC_Os02g50880 // LOC_Os03g26920 // LOC_Os02g57060 // LOC_Os06g41880 // LOC_Os03g05430 // LOC_Os04g35140 // LOC_Os11g27329 // LOC_Os09g36110 // LOC_Os06g06810 // LOC_Os11g24374
GO:0019787	F	small conjugating protein ligase activity	9	1174	148	24075	0.31	1	// LOC_Os03g31070 // LOC_Os02g44610 // LOC_Os01g03300 // LOC_Os02g12670 // LOC_Os01g13280 // LOC_Os02g28720 // LOC_Os03g24040 // LOC_Os09g15320 // LOC_Os08g32060
GO:0051082	F	unfolded protein binding	7	1174	117	24075	0.36	1	// LOC_Os01g50700 // LOC_Os03g44620 // LOC_Os05g03630 // LOC_Os02g03600 // LOC_Os06g02620 // LOC_Os02g43930 // LOC_Os05g25210
GO:0043167	F	ion binding	238	1174	5700	24075	1	1	// LOC_Os02g30650 // LOC_Os01g74320 // LOC_Os02g30200 // LOC_Os06g43640 // LOC_Os01g51420 // LOC_Os03g04190 // LOC_Os08g17784 // LOC_Os01g50900 // LOC_Os01g68060 // LOC_Os06g46366 // LOC_Os12g06100 // LOC_Os07g41014 // LOC_Os03g60130 // LOC_Os01g58640 // LOC_Os01g15460 // LOC_Os08g40680 // LOC_Os05g47670 // LOC_Os01g03300 // LOC_Os05g10690 // LOC_Os03g25490 // LOC_Os02g10470 // LOC_Os09g29310 // …
GO:0031406	F	carboxylic acid binding	6	1174	71	24075	0.15	1	// LOC_Os07g49390 // LOC_Os02g02780 // LOC_Os03g14370 // LOC_Os04g55720 // LOC_Os06g02160 // LOC_Os10g27340
GO:0030234	F	enzyme regulator activity	12	1174	255	24075	0.59	1	// LOC_Os06g49030 // LOC_Os04g01570 // LOC_Os01g03380 // LOC_Os01g20980 // LOC_Os11g40030 // LOC_Os03g28090 // LOC_Os07g37650 // LOC_Os02g04650 // LOC_Os04g28250 // LOC_Os03g52390 // LOC_Os12g36210 // LOC_Os01g57854
GO:0016874	F	ligase activity	12	1174	305	24075	0.81	1	// LOC_Os03g31070 // LOC_Os02g44610 // LOC_Os01g03030 // LOC_Os05g38830 // LOC_Os01g03300 // LOC_Os02g12670 // LOC_Os01g13280 // LOC_Os09g30200 // LOC_Os02g28720 // LOC_Os03g24040 // LOC_Os09g15320 // LOC_Os08g32060
GO:0019842	F	vitamin binding	13	1174	180	24075	0.12	1	// LOC_Os05g35440 // LOC_Os03g51740 // LOC_Os01g56380 // LOC_Os06g02160 // LOC_Os03g13300 // LOC_Os01g55540 // LOC_Os06g23684 // LOC_Os08g36320 // LOC_Os09g16910 // LOC_Os03g06200 // LOC_Os06g05690 // LOC_Os10g27340 // LOC_Os08g04560
GO:0008270	F	zinc ion binding	90	1174	3939	24075	1	1	// LOC_Os01g68060 // LOC_Os09g37720 // LOC_Os03g60130 // LOC_Os03g57900 // LOC_Os01g15460 // LOC_Os05g47670 // LOC_Os01g03300 // LOC_Os05g10690 // LOC_Os09g29310 // LOC_Os01g65600 // LOC_Os02g09060 // LOC_Os01g52110 // LOC_Os01g74320 // LOC_Os09g36440 // LOC_Os09g06464 // LOC_Os01g63980 // LOC_Os12g12580 // LOC_Os11g06130 // LOC_Os06g40070 // LOC_Os10g35300 // LOC_Os02g50730 // LOC_Os05g07070 // …
GO:0016616	F	oxidoreductase activity, acting on the CH-OH group of donors, NAD or NADP as acceptor	9	1174	107	24075	0.091	1	// LOC_Os02g44550 // LOC_Os02g05780 // LOC_Os06g29220 // LOC_Os04g40310 // LOC_Os05g50250 // LOC_Os04g55720 // LOC_Os05g09440 // LOC_Os02g48330 // LOC_Os05g49070
GO:0016684	F	oxidoreductase activity, acting on peroxide as acceptor	8	1174	181	24075	0.66	1	// LOC_Os03g24380 // LOC_Os03g13210 // LOC_Os01g73220 // LOC_Os12g02080 // LOC_Os03g55420 // LOC_Os11g02130 // LOC_Os06g35490 // LOC_Os01g22352
GO:0043169	F	cation binding	238	1174	5696	24075	1	1	// LOC_Os02g30650 // LOC_Os01g74320 // LOC_Os02g30200 // LOC_Os06g43640 // LOC_Os01g51420 // LOC_Os03g04190 // LOC_Os08g17784 // LOC_Os01g50900 // LOC_Os01g68060 // LOC_Os06g46366 // LOC_Os12g06100 // LOC_Os07g41014 // LOC_Os03g60130 // LOC_Os01g58640 // LOC_Os01g15460 // LOC_Os08g40680 // LOC_Os05g47670 // LOC_Os01g03300 // LOC_Os05g10690 // LOC_Os03g25490 // LOC_Os02g10470 // LOC_Os09g29310 // …
GO:0016462	F	pyrophosphatase activity	41	1174	743	24075	0.24	1	// LOC_Os01g73530 // LOC_Os03g05280 // LOC_Os01g45450 // LOC_Os04g49900 // LOC_Os05g44590 // LOC_Os08g29809 // LOC_Os09g39960 // LOC_Os05g46030 // LOC_Os07g41564 // LOC_Os04g57350 // LOC_Os10g28240 // LOC_Os03g06920 // LOC_Os01g52560 // LOC_Os07g09680 // LOC_Os04g51610 // LOC_Os04g13210 // LOC_Os01g12660 // LOC_Os03g04920 // LOC_Os01g25386 // LOC_Os04g49890 // LOC_Os05g44340 // LOC_Os08g43120 // …
GO:0016829	F	lyase activity	14	1174	309	24075	0.64	1	// LOC_Os03g51740 // LOC_Os07g49390 // LOC_Os01g56380 // LOC_Os04g27720 // LOC_Os01g16350 // LOC_Os01g72250 // LOC_Os06g06100 // LOC_Os03g13300 // LOC_Os06g23684 // LOC_Os08g36320 // LOC_Os08g04560 // LOC_Os06g05690 // LOC_Os02g10990 // LOC_Os09g32025
GO:0043176	F	amine binding	5	1174	47	24075	0.093	1	// LOC_Os03g14370 // LOC_Os04g55720 // LOC_Os07g49390 // LOC_Os06g02160 // LOC_Os02g02780
GO:0003723	F	RNA binding	8	1174	3190	24075	1	1	// LOC_Os12g38590 // LOC_Os07g48890 // LOC_Os03g02420 // LOC_Os03g63740 // LOC_Os07g43600 // LOC_Os09g30200 // LOC_Os11g01869 // LOC_Os03g59550
GO:0004871	F	signal transducer activity	8	1174	152	24075	0.47	1	// LOC_Os12g34460 // LOC_Os07g15540 // LOC_Os09g26160 // LOC_Os09g25960 // LOC_Os09g09370 // LOC_Os02g04230 // LOC_Os05g06320 // LOC_Os07g44330
GO:0050660	F	FAD binding	11	1174	156	24075	0.16	1	// LOC_Os04g44890 // LOC_Os08g06170 // LOC_Os01g12490 // LOC_Os03g36530 // LOC_Os08g06190 // LOC_Os03g06654 // LOC_Os01g18230 // LOC_Os01g71310 // LOC_Os10g40570 // LOC_Os08g35860 // LOC_Os10g38050
GO:0051540	F	metal cluster binding	5	1174	95	24075	0.5	1	// LOC_Os03g59110 // LOC_Os12g30030 // LOC_Os05g45730 // LOC_Os02g18180 // LOC_Os08g33140
GO:0005198	F	structural molecule activity	7	1174	462	24075	1	1	// LOC_Os02g42940 // LOC_Os04g55200 // LOC_Os12g30030 // LOC_Os09g31031 // LOC_Os12g30490 // LOC_Os09g31019 // LOC_Os01g59950
GO:0015035	F	protein disulfide oxidoreductase activity	5	1174	54	24075	0.14	1	// LOC_Os05g10930 // LOC_Os01g13480 // LOC_Os02g40500 // LOC_Os07g46570 // LOC_Os07g08840
GO:0015036	F	disulfide oxidoreductase activity	5	1174	56	24075	0.15	1	// LOC_Os05g10930 // LOC_Os01g13480 // LOC_Os02g40500 // LOC_Os07g46570 // LOC_Os07g08840
GO:0016020	C	membrane	152	1174	2115	24075	2.4e-06	0.00039	// LOC_Os02g08320 // LOC_Os04g35270 // LOC_Os06g15370 // LOC_Os06g44040 // LOC_Os01g12470 // LOC_Os03g36530 // LOC_Os03g05430 // LOC_Os04g49900 // LOC_Os03g37640 // LOC_Os04g53930 // LOC_Os01g73530 // LOC_Os08g37370 // LOC_Os04g45950 // LOC_Os04g51610 // LOC_Os01g41720 // LOC_Os01g73130 // LOC_Os04g13210 // LOC_Os05g49900 // LOC_Os03g04920 // LOC_Os04g23580 // LOC_Os08g24750 // LOC_Os06g13210 // …
GO:0031224	C	intrinsic to membrane	55	1174	775	24075	0.0055	0.3	// LOC_Os02g08320 // LOC_Os02g57720 // LOC_Os02g14980 // LOC_Os01g73530 // LOC_Os04g35540 // LOC_Os06g44040 // LOC_Os03g05430 // LOC_Os04g49900 // LOC_Os01g25386 // LOC_Os04g53930 // LOC_Os12g32760 // LOC_Os05g07210 // LOC_Os02g18670 // LOC_Os05g50110 // LOC_Os08g05710 // LOC_Os01g07730 // LOC_Os04g58420 // LOC_Os04g13210 // LOC_Os03g06160 // LOC_Os03g04920 // LOC_Os01g63970 // LOC_Os02g55470 // …
GO:0016021	C	integral to membrane	54	1174	752	24075	0.0047	0.3	// LOC_Os02g08320 // LOC_Os02g57720 // LOC_Os02g14980 // LOC_Os01g73530 // LOC_Os04g35540 // LOC_Os06g44040 // LOC_Os03g05430 // LOC_Os04g49900 // LOC_Os01g25386 // LOC_Os04g53930 // LOC_Os12g32760 // LOC_Os05g07210 // LOC_Os02g18670 // LOC_Os05g50110 // LOC_Os08g05710 // LOC_Os01g07730 // LOC_Os04g58420 // LOC_Os04g13210 // LOC_Os03g06160 // LOC_Os03g04920 // LOC_Os01g63970 // LOC_Os02g55470 // …
GO:0008287	C	protein serine/threonine phosphatase complex	9	1174	67	24075	0.0086	0.36	// LOC_Os05g49730 // LOC_Os07g45170 // LOC_Os02g38494 // LOC_Os02g38580 // LOC_Os01g46760 // LOC_Os12g09640 // LOC_Os03g10950 // LOC_Os01g40094 // LOC_Os05g38290
GO:0044429	C	mitochondrial part	8	1174	139	24075	0.38	1	// LOC_Os01g12470 // LOC_Os02g13300 // LOC_Os08g29720 // LOC_Os03g18550 // LOC_Os01g38990 // LOC_Os02g55134 // LOC_Os01g19770 // LOC_Os02g47200
GO:0044424	C	intracellular part	118	1174	3529	24075	1	1	// LOC_Os08g34170 // LOC_Os01g12470 // LOC_Os04g32960 // LOC_Os05g49420 // LOC_Os08g37370 // LOC_Os08g21590 // LOC_Os03g60130 // LOC_Os06g06900 // LOC_Os11g40030 // LOC_Os01g62900 // LOC_Os01g03300 // LOC_Os06g10820 // LOC_Os05g48590 // LOC_Os02g35660 // LOC_Os01g19770 // LOC_Os07g10960 // LOC_Os02g12670 // LOC_Os05g38150 // LOC_Os02g49840 // LOC_Os03g31070 // LOC_Os02g37050 // LOC_Os05g02140 // …
GO:0044425	C	membrane part	63	1174	1007	24075	0.033	1	// LOC_Os02g08320 // LOC_Os02g57720 // LOC_Os02g14980 // LOC_Os01g73530 // LOC_Os04g55200 // LOC_Os04g35540 // LOC_Os06g44040 // LOC_Os03g05430 // LOC_Os04g49900 // LOC_Os01g25386 // LOC_Os04g53930 // LOC_Os12g32760 // LOC_Os05g47550 // LOC_Os05g07210 // LOC_Os02g18670 // LOC_Os05g50110 // LOC_Os08g05710 // LOC_Os01g07730 // LOC_Os04g58420 // LOC_Os04g13210 // LOC_Os02g47320 // LOC_Os03g62750 // …
GO:0030312	C	external encapsulating structure	7	1174	107	24075	0.28	1	// LOC_Os01g53990 // LOC_Os02g57770 // LOC_Os01g20980 // LOC_Os09g25960 // LOC_Os03g28090 // LOC_Os09g26160 // LOC_Os01g57854
GO:0044464	C	cell part	289	1174	5945	24075	0.54	1	// LOC_Os02g08320 // LOC_Os04g35270 // LOC_Os01g49270 // LOC_Os06g44040 // LOC_Os01g12470 // LOC_Os01g53990 // LOC_Os03g36530 // LOC_Os01g70820 // LOC_Os03g05430 // LOC_Os04g32960 // LOC_Os03g37640 // LOC_Os04g53930 // LOC_Os08g29720 // LOC_Os01g73530 // LOC_Os08g37370 // LOC_Os04g45950 // LOC_Os04g51610 // LOC_Os07g09680 // LOC_Os06g48720 // LOC_Os03g60130 // LOC_Os01g73130 // LOC_Os04g49900 // …
GO:0005618	C	cell wall	5	1174	82	24075	0.38	1	// LOC_Os02g57770 // LOC_Os01g20980 // LOC_Os01g57854 // LOC_Os03g28090 // LOC_Os01g53990
GO:0043234	C	protein complex	33	1174	706	24075	0.62	1	// LOC_Os05g49730 // LOC_Os04g55200 // LOC_Os03g05760 // LOC_Os12g09640 // LOC_Os05g46030 // LOC_Os05g47550 // LOC_Os09g17810 // LOC_Os08g21590 // LOC_Os01g73130 // LOC_Os02g38580 // LOC_Os02g47320 // LOC_Os03g10950 // LOC_Os01g70820 // LOC_Os01g40094 // LOC_Os07g10960 // LOC_Os02g12670 // LOC_Os07g45170 // LOC_Os03g31070 // LOC_Os02g44610 // LOC_Os05g44922 // LOC_Os02g36990 // LOC_Os04g58870 // …
GO:0043231	C	intracellular membrane-bounded organelle	79	1174	2296	24075	1	1	// LOC_Os06g30750 // LOC_Os11g40030 // LOC_Os04g55200 // LOC_Os03g05760 // LOC_Os01g12470 // LOC_Os02g09830 // LOC_Os03g24040 // LOC_Os01g06640 // LOC_Os02g16620 // LOC_Os06g27910 // LOC_Os08g29720 // LOC_Os06g48870 // LOC_Os08g37370 // LOC_Os08g37920 // LOC_Os03g53340 // LOC_Os08g36700 // LOC_Os03g10210 // LOC_Os06g09660 // LOC_Os09g28354 // LOC_Os12g34460 // LOC_Os05g50110 // LOC_Os03g60130 // …
GO:0043232	C	intracellular non-membrane-bounded organelle	8	1174	1494	24075	1	1	// LOC_Os01g46580 // LOC_Os02g36990 // LOC_Os09g31031 // LOC_Os12g30490 // LOC_Os05g46030 // LOC_Os03g06900 // LOC_Os09g31019 // LOC_Os01g59950
GO:0000151	C	ubiquitin ligase complex	5	1174	92	24075	0.47	1	// LOC_Os02g28720 // LOC_Os02g44610 // LOC_Os03g31070 // LOC_Os02g12670 // LOC_Os08g32060
GO:0044422	C	organelle part	24	1174	1521	24075	1	1	// LOC_Os04g55200 // LOC_Os03g05760 // LOC_Os01g12470 // LOC_Os03g49430 // LOC_Os05g46030 // LOC_Os12g34460 // LOC_Os02g47320 // LOC_Os01g63970 // LOC_Os01g70820 // LOC_Os01g19770 // LOC_Os02g13300 // LOC_Os03g19010 // LOC_Os02g37050 // LOC_Os02g36990 // LOC_Os02g55134 // LOC_Os01g38990 // LOC_Os08g29720 // LOC_Os02g55470 // LOC_Os07g15540 // LOC_Os01g28690 // LOC_Os09g35920 // LOC_Os03g48010 // …
GO:0031090	C	organelle membrane	13	1174	228	24075	0.33	1	// LOC_Os07g15540 // LOC_Os02g37050 // LOC_Os02g47320 // LOC_Os01g12470 // LOC_Os04g55200 // LOC_Os08g29720 // LOC_Os03g48010 // LOC_Os01g63970 // LOC_Os01g38990 // LOC_Os03g18550 // LOC_Os01g19770 // LOC_Os02g13300 // LOC_Os03g19010
GO:0048046	C	apoplast	6	1174	95	24075	0.33	1	// LOC_Os08g08970 // LOC_Os02g32980 // LOC_Os02g57770 // LOC_Os01g62490 // LOC_Os01g50900 // LOC_Os03g16610
GO:0019866	C	organelle inner membrane	6	1174	88	24075	0.27	1	// LOC_Os01g12470 // LOC_Os08g29720 // LOC_Os01g38990 // LOC_Os03g18550 // LOC_Os01g19770 // LOC_Os02g13300
GO:0005783	C	endoplasmic reticulum	10	1174	123	24075	0.092	1	// LOC_Os12g34460 // LOC_Os06g30750 // LOC_Os07g15540 // LOC_Os02g37050 // LOC_Os10g38940 // LOC_Os02g16620 // LOC_Os03g48010 // LOC_Os11g48020 // LOC_Os03g03370 // LOC_Os05g24770
GO:0031975	C	envelope	11	1174	167	24075	0.21	1	// LOC_Os01g28690 // LOC_Os01g12470 // LOC_Os09g25960 // LOC_Os02g13300 // LOC_Os08g29720 // LOC_Os03g18550 // LOC_Os01g38990 // LOC_Os09g26160 // LOC_Os02g55134 // LOC_Os01g19770 // LOC_Os02g47200
GO:0043229	C	intracellular organelle	88	1174	2859	24075	1	1	// LOC_Os08g34170 // LOC_Os01g12470 // LOC_Os05g49420 // LOC_Os08g37370 // LOC_Os03g60130 // LOC_Os06g06900 // LOC_Os11g40030 // LOC_Os01g03300 // LOC_Os06g10820 // LOC_Os05g48590 // LOC_Os02g35660 // LOC_Os01g19770 // LOC_Os01g57890 // LOC_Os03g53340 // LOC_Os02g49840 // LOC_Os02g37050 // LOC_Os03g49430 // LOC_Os02g32860 // LOC_Os11g48020 // LOC_Os01g46580 // LOC_Os09g31019 // LOC_Os08g37730 // …
GO:0043228	C	non-membrane-bounded organelle	8	1174	1494	24075	1	1	// LOC_Os01g46580 // LOC_Os02g36990 // LOC_Os09g31031 // LOC_Os12g30490 // LOC_Os05g46030 // LOC_Os03g06900 // LOC_Os09g31019 // LOC_Os01g59950
GO:0005622	C	intracellular	146	1174	4116	24075	1	1	// LOC_Os08g34170 // LOC_Os01g49270 // LOC_Os01g12470 // LOC_Os04g32960 // LOC_Os05g49420 // LOC_Os07g30300 // LOC_Os08g37370 // LOC_Os07g09680 // LOC_Os08g21590 // LOC_Os03g60130 // LOC_Os06g06900 // LOC_Os11g40030 // LOC_Os01g62900 // LOC_Os01g03300 // LOC_Os06g10820 // LOC_Os05g48590 // LOC_Os02g35660 // LOC_Os01g19770 // LOC_Os07g10960 // LOC_Os02g12670 // LOC_Os05g38150 // LOC_Os02g49840 // …
GO:0043227	C	membrane-bounded organelle	79	1174	2319	24075	1	1	// LOC_Os06g30750 // LOC_Os11g40030 // LOC_Os04g55200 // LOC_Os03g05760 // LOC_Os01g12470 // LOC_Os02g09830 // LOC_Os03g24040 // LOC_Os01g06640 // LOC_Os02g16620 // LOC_Os06g27910 // LOC_Os08g29720 // LOC_Os06g48870 // LOC_Os08g37370 // LOC_Os08g37920 // LOC_Os03g53340 // LOC_Os08g36700 // LOC_Os03g10210 // LOC_Os06g09660 // LOC_Os09g28354 // LOC_Os12g34460 // LOC_Os05g50110 // LOC_Os03g60130 // …
GO:0043226	C	organelle	88	1174	2859	24075	1	1	// LOC_Os08g34170 // LOC_Os01g12470 // LOC_Os05g49420 // LOC_Os08g37370 // LOC_Os03g60130 // LOC_Os06g06900 // LOC_Os11g40030 // LOC_Os01g03300 // LOC_Os06g10820 // LOC_Os05g48590 // LOC_Os02g35660 // LOC_Os01g19770 // LOC_Os01g57890 // LOC_Os03g53340 // LOC_Os02g49840 // LOC_Os02g37050 // LOC_Os03g49430 // LOC_Os02g32860 // LOC_Os11g48020 // LOC_Os01g46580 // LOC_Os09g31019 // LOC_Os08g37730 // …
GO:0012505	C	endomembrane system	6	1174	104	24075	0.4	1	// LOC_Os07g15540 // LOC_Os01g28690 // LOC_Os02g37050 // LOC_Os01g63970 // LOC_Os03g48010 // LOC_Os04g55200
GO:0044446	C	intracellular organelle part	24	1174	1521	24075	1	1	// LOC_Os04g55200 // LOC_Os03g05760 // LOC_Os01g12470 // LOC_Os03g49430 // LOC_Os05g46030 // LOC_Os12g34460 // LOC_Os02g47320 // LOC_Os01g63970 // LOC_Os01g70820 // LOC_Os01g19770 // LOC_Os02g13300 // LOC_Os03g19010 // LOC_Os02g37050 // LOC_Os02g36990 // LOC_Os02g55134 // LOC_Os01g38990 // LOC_Os08g29720 // LOC_Os02g55470 // LOC_Os07g15540 // LOC_Os01g28690 // LOC_Os09g35920 // LOC_Os03g48010 // …
GO:0044444	C	cytoplasmic part	41	1174	966	24075	0.83	1	// LOC_Os06g30750 // LOC_Os04g55200 // LOC_Os01g12470 // LOC_Os05g50110 // LOC_Os02g16620 // LOC_Os06g27910 // LOC_Os08g37370 // LOC_Os05g47550 // LOC_Os01g59950 // LOC_Os12g34460 // LOC_Os09g17810 // LOC_Os09g31019 // LOC_Os02g47320 // LOC_Os12g30490 // LOC_Os01g63970 // LOC_Os04g58870 // LOC_Os01g19770 // LOC_Os03g33520 // LOC_Os07g10960 // LOC_Os03g19010 // LOC_Os07g42910 // LOC_Os03g03370 // …
GO:0005634	C	nucleus	49	1174	1884	24075	1	1	// LOC_Os06g09660 // LOC_Os06g48870 // LOC_Os03g05760 // LOC_Os02g09830 // LOC_Os03g49430 // LOC_Os08g34170 // LOC_Os08g37920 // LOC_Os03g53340 // LOC_Os08g36700 // LOC_Os03g10210 // LOC_Os09g28354 // LOC_Os09g28210 // LOC_Os03g60130 // LOC_Os06g49130 // LOC_Os02g47605 // LOC_Os03g12860 // LOC_Os11g40030 // LOC_Os02g01355 // LOC_Os04g53990 // LOC_Os01g03300 // LOC_Os06g10820 // LOC_Os06g07040 // …
GO:0005743	C	mitochondrial inner membrane	6	1174	87	24075	0.26	1	// LOC_Os01g12470 // LOC_Os08g29720 // LOC_Os01g38990 // LOC_Os03g18550 // LOC_Os01g19770 // LOC_Os02g13300
GO:0005740	C	mitochondrial envelope	8	1174	127	24075	0.29	1	// LOC_Os01g12470 // LOC_Os02g13300 // LOC_Os08g29720 // LOC_Os03g18550 // LOC_Os01g38990 // LOC_Os02g55134 // LOC_Os01g19770 // LOC_Os02g47200
GO:0031966	C	mitochondrial membrane	6	1174	104	24075	0.4	1	// LOC_Os01g12470 // LOC_Os08g29720 // LOC_Os01g38990 // LOC_Os03g18550 // LOC_Os01g19770 // LOC_Os02g13300
GO:0030529	C	ribonucleoprotein complex	6	1174	438	24075	1	1	// LOC_Os09g31031 // LOC_Os12g30490 // LOC_Os04g32960 // LOC_Os03g49430 // LOC_Os09g31019 // LOC_Os01g59950
GO:0031967	C	organelle envelope	9	1174	142	24075	0.27	1	// LOC_Os01g28690 // LOC_Os01g12470 // LOC_Os02g13300 // LOC_Os08g29720 // LOC_Os03g18550 // LOC_Os01g38990 // LOC_Os02g55134 // LOC_Os01g19770 // LOC_Os02g47200
GO:0005737	C	cytoplasm	57	1174	1263	24075	0.74	1	// LOC_Os06g27910 // LOC_Os06g30750 // LOC_Os04g55200 // LOC_Os01g12470 // LOC_Os01g70170 // LOC_Os02g16620 // LOC_Os12g30490 // LOC_Os09g30200 // LOC_Os08g37370 // LOC_Os03g03370 // LOC_Os05g47550 // LOC_Os01g59950 // LOC_Os12g34460 // LOC_Os09g17810 // LOC_Os09g31019 // LOC_Os02g47320 // LOC_Os02g04650 // LOC_Os01g62900 // LOC_Os03g51479 // LOC_Os02g13300 // LOC_Os01g63970 // LOC_Os04g58870 // …
GO:0005739	C	mitochondrion	11	1174	162	24075	0.18	1	// LOC_Os07g42910 // LOC_Os01g12470 // LOC_Os04g40310 // LOC_Os02g13300 // LOC_Os08g29720 // LOC_Os03g18550 // LOC_Os01g38990 // LOC_Os02g55134 // LOC_Os01g19770 // LOC_Os02g47200 // LOC_Os08g37370
GO:0005623	C	cell	289	1174	5945	24075	0.54	1	// LOC_Os02g08320 // LOC_Os04g35270 // LOC_Os01g49270 // LOC_Os06g44040 // LOC_Os01g12470 // LOC_Os01g53990 // LOC_Os03g36530 // LOC_Os01g70820 // LOC_Os03g05430 // LOC_Os04g32960 // LOC_Os03g37640 // LOC_Os04g53930 // LOC_Os08g29720 // LOC_Os01g73530 // LOC_Os08g37370 // LOC_Os04g45950 // LOC_Os04g51610 // LOC_Os07g09680 // LOC_Os06g48720 // LOC_Os03g60130 // LOC_Os01g73130 // LOC_Os04g49900 // …
GO:0005576	C	extracellular region	14	1174	251	24075	0.35	1	// LOC_Os08g08970 // LOC_Os10g39110 // LOC_Os11g10590 // LOC_Os02g32980 // LOC_Os01g03380 // LOC_Os02g51040 // LOC_Os07g31390 // LOC_Os02g57770 // LOC_Os01g62490 // LOC_Os01g50900 // LOC_Os03g21820 // LOC_Os03g16610 // LOC_Os02g50730 // LOC_Os07g29290
GO:0032991	C	macromolecular complex	39	1174	1207	24075	1	1	// LOC_Os05g49730 // LOC_Os04g55200 // LOC_Os03g05760 // LOC_Os03g49430 // LOC_Os04g32960 // LOC_Os12g09640 // LOC_Os05g46030 // LOC_Os05g47550 // LOC_Os01g59950 // LOC_Os09g17810 // LOC_Os08g21590 // LOC_Os01g73130 // LOC_Os02g38580 // LOC_Os02g47320 // LOC_Os12g30490 // LOC_Os03g10950 // LOC_Os01g70820 // LOC_Os03g33520 // LOC_Os09g31019 // LOC_Os07g10960 // LOC_Os02g12670 // LOC_Os07g45170 // …

## Sheet: Group V
SUPPLEMENTARY TABLE S1. Complete lists of gene ontology (GO) terms for the genes that are expressed discordantly at transcription and translation levels in seedling shoots of "Nipponbare" (NB) under salt stress.
Notes: GO terms for the genes that are expressed discordantly at transcription and translation levels in seedling shoots of NB under salt stress are listed on separate sheets: "Group I", "Group II", "Group III", "Group IV", "Group V" and "Group VI".
Group I: genes transcriptionally down-regulated but translationally up-regulated; Group II: genes only translationally up-regulated; Group III: genes only transcriptionally down-regulated; Group IV: genes only transcriptionally up-regulated; Group V: genes only translationally down-regulated; Group VI: genes transcriptionally up-regulated but translationally down-regulated.
The term types of "P" “F” “C” represent "Biological Process", "Molecular Function" and "Cellular Component", respectively.
GO_acc	term_type	Term	queryitem	querytotal	bgitem	bgtotal	pvalue	FDR	entries
GO:0006412	P	translation	44	531	595	24075	1.5e-11	1.2e-08	// LOC_Os09g31180 // LOC_Os03g03360 // LOC_Os04g42380 // LOC_Os03g21940 // LOC_Os03g34040 // LOC_Os03g29460 // LOC_Os04g38750 // LOC_Os12g21798 // LOC_Os03g04750 // LOC_Os03g15870 // LOC_Os03g04590 // LOC_Os01g54870 // LOC_Os07g36250 // LOC_Os03g08440 // LOC_Os01g15290 // LOC_Os08g33920 // LOC_Os08g15258 // LOC_Os10g41050 // LOC_Os02g51790 // LOC_Os02g48660 // LOC_Os11g35425 // LOC_Os03g54890 // …
GO:0044267	P	cellular protein metabolic process	117	531	2877	24075	8.4e-11	3.2e-08	// LOC_Os03g02190 // LOC_Os04g42380 // LOC_Os05g44930 // LOC_Os03g21940 // LOC_Os10g27174 // LOC_Os04g38750 // LOC_Os04g30270 // LOC_Os03g04750 // LOC_Os11g44260 // LOC_Os03g04590 // LOC_Os07g36250 // LOC_Os07g01870 // LOC_Os01g15290 // LOC_Os10g33650 // LOC_Os04g34140 // LOC_Os01g04520 // LOC_Os05g45010 // LOC_Os02g01800 // LOC_Os03g31260 // LOC_Os02g18380 // LOC_Os02g18550 // LOC_Os09g38830 // …
GO:0010467	P	gene expression	92	531	2424	24075	3.1e-07	7.8e-05	// LOC_Os10g17630 // LOC_Os04g42380 // LOC_Os12g10520 // LOC_Os05g34310 // LOC_Os03g21940 // LOC_Os08g38590 // LOC_Os04g38750 // LOC_Os03g04750 // LOC_Os01g62660 // LOC_Os06g08290 // LOC_Os02g49250 // LOC_Os07g36250 // LOC_Os04g49230 // LOC_Os01g15290 // LOC_Os11g02470 // LOC_Os03g02970 // LOC_Os06g17410 // LOC_Os02g18380 // LOC_Os02g18550 // LOC_Os07g07310 // LOC_Os03g38000 // LOC_Os10g27174 // …
GO:0019538	P	protein metabolic process	133	531	4333	24075	3.8e-05	0.0073	// LOC_Os03g02190 // LOC_Os04g42380 // LOC_Os05g44930 // LOC_Os03g21940 // LOC_Os10g27174 // LOC_Os04g38750 // LOC_Os04g30270 // LOC_Os03g04750 // LOC_Os06g25670 // LOC_Os11g44260 // LOC_Os03g04590 // LOC_Os07g36250 // LOC_Os07g32590 // LOC_Os06g38930 // LOC_Os01g15290 // LOC_Os10g33650 // LOC_Os07g47710 // LOC_Os01g04520 // LOC_Os05g45010 // LOC_Os02g01800 // LOC_Os03g31260 // LOC_Os02g18380 // …
GO:0006633	P	fatty acid biosynthetic process	8	531	81	24075	0.00068	0.1	// LOC_Os06g39750 // LOC_Os06g14810 // LOC_Os01g46940 // LOC_Os02g27990 // LOC_Os03g08360 // LOC_Os01g04260 // LOC_Os03g22950 // LOC_Os09g25850
GO:0016310	P	phosphorylation	58	531	1695	24075	0.00079	0.1	// LOC_Os03g02190 // LOC_Os04g34330 // LOC_Os05g44930 // LOC_Os02g12910 // LOC_Os08g40650 // LOC_Os01g48020 // LOC_Os05g35770 // LOC_Os04g30270 // LOC_Os11g07250 // LOC_Os06g38780 // LOC_Os11g41100 // LOC_Os01g02680 // LOC_Os05g07470 // LOC_Os05g26820 // LOC_Os01g58000 // LOC_Os05g45740 // LOC_Os06g38930 // LOC_Os06g35530 // LOC_Os10g33650 // LOC_Os11g44260 // LOC_Os01g04520 // LOC_Os04g04800 // …
GO:0006796	P	phosphate metabolic process	60	531	1795	24075	0.0011	0.11	// LOC_Os03g02190 // LOC_Os04g34330 // LOC_Os05g44930 // LOC_Os02g12910 // LOC_Os08g40650 // LOC_Os01g48020 // LOC_Os05g35770 // LOC_Os04g30270 // LOC_Os11g07250 // LOC_Os06g38780 // LOC_Os11g41100 // LOC_Os01g02680 // LOC_Os05g07470 // LOC_Os05g26820 // LOC_Os01g58000 // LOC_Os05g45740 // LOC_Os06g38930 // LOC_Os06g35530 // LOC_Os10g33650 // LOC_Os11g44260 // LOC_Os01g04520 // LOC_Os04g04800 // …
GO:0006793	P	phosphorus metabolic process	60	531	1795	24075	0.0011	0.11	// LOC_Os03g02190 // LOC_Os04g34330 // LOC_Os05g44930 // LOC_Os02g12910 // LOC_Os08g40650 // LOC_Os01g48020 // LOC_Os05g35770 // LOC_Os04g30270 // LOC_Os11g07250 // LOC_Os06g38780 // LOC_Os11g41100 // LOC_Os01g02680 // LOC_Os05g07470 // LOC_Os05g26820 // LOC_Os01g58000 // LOC_Os05g45740 // LOC_Os06g38930 // LOC_Os06g35530 // LOC_Os10g33650 // LOC_Os11g44260 // LOC_Os01g04520 // LOC_Os04g04800 // …
GO:0006468	P	protein amino acid phosphorylation	53	531	1570	24075	0.0018	0.15	// LOC_Os03g02190 // LOC_Os04g34330 // LOC_Os05g44930 // LOC_Os08g40650 // LOC_Os01g48020 // LOC_Os05g35770 // LOC_Os04g30270 // LOC_Os11g07250 // LOC_Os06g38780 // LOC_Os11g41100 // LOC_Os01g02680 // LOC_Os05g07470 // LOC_Os05g26820 // LOC_Os06g38930 // LOC_Os06g35530 // LOC_Os10g33650 // LOC_Os11g44260 // LOC_Os01g04520 // LOC_Os04g04800 // LOC_Os04g03830 // LOC_Os02g11930 // LOC_Os05g45010 // …
[truncated: 254 more rows]

## Sheet: Group VI
SUPPLEMENTARY TABLE S1. Complete lists of gene ontology (GO) terms for the genes that are expressed discordantly at transcription and translation levels in seedling shoots of "Nipponbare" (NB) under salt stress.
[truncated: 15 more rows]
